# Supplementary material for: MBD3 Regulates Male Germ Cell Division and Sperm Fertility in Arabidopsis thaliana
Source: Plants (Basel). 2023 Jul 15;12(14):2654. doi: 10.3390/plants12142654 (PMC10384339; doi:10.3390/plants12142654)
Supplement: Supplementary file 1 [file plants-12-02654-s001.zip]

Archive with 17 entries (15 files):
- plants-2453562-supplementary/
- plants-2453562-supplementary/SP data/
- plants-2453562-supplementary/SP data/Fig S1A.tif
- plants-2453562-supplementary/SP data/Fig S1B.tif
- plants-2453562-supplementary/SP data/Fig S1C.tif
- plants-2453562-supplementary/SP data/Fig S2.tif
- plants-2453562-supplementary/SP data/Fig S3.tif
- plants-2453562-supplementary/SP data/Fig S4.tif
- plants-2453562-supplementary/SP data/Supplemental Figure legends.pdf
- plants-2453562-supplementary/SP data/Table S1.pdf
- plants-2453562-supplementary/SP data/Table S2.pdf
- plants-2453562-supplementary/SP data/Table S3.xlsx
- plants-2453562-supplementary/SP data/Table S4.xlsx
- plants-2453562-supplementary/SP data/Table S5.pdf
- plants-2453562-supplementary/SP data/Table S6.xlsx
- plants-2453562-supplementary/SP data/Table S7.pdf
- plants-2453562-supplementary/SP data/Table S8.pdf
