# Supplementary material for: MBD3 Regulates Male Germ Cell Division and Sperm Fertility in Arabidopsis thaliana
Source: Plants (Basel). 2023 Jul 15;12(14):2654. doi: 10.3390/plants12142654 (PMC10384339; doi:10.3390/plants12142654)
Supplement: Supplementary file 1 [file plants-12-02654-s001.zip › plants-2453562-supplementary/SP data/Table S3.xlsx]

## Sheet: MBD3
Chr	Start	End	Strand	Annotation	Nearest PromoterID	Gene Name	Gene Alias	Gene Description	Gene Type
Chr1	28528397	28532881	+	exon (AT1G76010.1, exon 2 of 10)	AT1G76010.2	AT1G76010	T4O12.22|T4O12_22	Alba DNA/RNA-binding protein	protein-coding
Chr3	1962655	1963723	+	TTS (AT3G00210.1)	AT3G00210.1	AT3G00210	-	miscRNA	miscRNA
Chr2	13660063	13661489	+	TTS (AT2G32150.2)	AT2G32160.4	AT2G32160	F22D22.9|F22D22_9	S-adenosyl-L-methionine-dependent methyltransferases superfamily protein	protein-coding
Chr2	17269223	17270870	+	exon (AT2G41430.1, exon 2 of 3)	AT2G41430.3	ERD15	CID1|CTC-Interacting Domain 1|DEHYDRATION-INDUCED PROTEIN|EARLY RESPONSIVE TO DEHYDRATION 15|LIGHT STRESS-REGULATED 1|LSR1|T26J13.2	dehydration-induced protein (ERD15)	protein-coding
Chr3	22364840	22365470	+	TTS (AT3G09415.1)	AT3G09415.1	AT3G09415	-	ncRNA	ncRNA
Chr4	11208531	11210860	+	promoter-TSS (AT4G06975.1)	AT4G06975.1	AT4G06975	-	ncRNA	ncRNA
Chr1	29898339	29898970	+	exon (AT1G79480.1, exon 2 of 3)	AT1G79485.1	AT1G79485	-	hypothetical protein	protein-coding
Chr3	7992076	7992634	+	exon (AT3G22550.1, exon 2 of 3)	AT3G22550.1	AT3G22550	-	NAD(P)H-quinone oxidoreductase subunit, putative (DUF581)	protein-coding
Chr3	4560673	4561404	+	promoter-TSS (AT3G13855.1)	AT3G13857.1	AT3G13857	-	hypothetical protein	protein-coding
Chr3	22548509	22549019	+	exon (AT3G60965.1, exon 1 of 1)	AT3G60965.1	AT3G60965	-	hypothetical protein	pseudo
Chr2	11042982	11043652	+	TTS (AT2G25900.1)	AT2G25900.2	ATCTH	A. THALIANA TANDEM ZINC FINGER PROTEIN 1|ATTZF1|F17H15.7|F17H15_7|PUTATIVE CYS3HIS ZINC FINGER PROTEIN	Zinc finger C-x8-C-x5-C-x3-H type family protein	protein-coding
Chr1	11928897	11930156	+	exon (AT1G32920.1, exon 1 of 1)	AT1G32920.1	AT1G32920	F9L11.25|F9L11_25	hypothetical protein	protein-coding
Chr5	22173853	22174391	+	promoter-TSS (AT5G08215.1)	AT5G08215.1	AT5G08215	-	ncRNA	ncRNA
Chr3	5121431	5123503	+	promoter-TSS (AT3G00330.1)	AT3G00330.1	AT3G00330	-	miscRNA	miscRNA
Chr3	20752512	20752950	+	TTS (AT3G55950.1)	AT3G55950.1	CCR3	ATCRR3|CRINKLY4 related 3	CRINKLY4 related 3	protein-coding
Chr1	29804125	29809460	+	Intergenic	AT1G79240.1	AT1G79240	51051.TRNA-ARG-1	tRNA	tRNA
Chr3	20753126	20753628	+	TTS (AT3G55950.1)	AT3G55950.1	CCR3	ATCRR3|CRINKLY4 related 3	CRINKLY4 related 3	protein-coding
Chr4	15488077	15489984	+	exon (AT4G32020.1, exon 1 of 1)	AT4G32020.1	AT4G32020	F10N7.170|F10N7_170	serine/arginine repetitive matrix-like protein	protein-coding
Chr3	22366366	22366951	+	promoter-TSS (AT3G09415.1)	AT3G09435.1	AT3G09435	-	ncRNA	ncRNA
Chr5	11184652	11185295	+	promoter-TSS (AT5G29550.1)	AT5G29550.1	AT5G29550	-	hypothetical protein	pseudo
Chr5	6415654	6416254	+	TTS (AT5G19120.1)	AT5G19120.1	AT5G19120	T24G5.20|T24G5_20	Eukaryotic aspartyl protease family protein	protein-coding
Chr4	5036612	5037093	+	Intergenic	AT4G08107.1	AT4G08107	-	hypothetical protein	pseudo
Chr4	18236095	18236557	+	promoter-TSS (AT4G39150.1)	AT4G39160.2	AT4G39160	T22F8.60|T22F8_60	Homeodomain-like superfamily protein	protein-coding
Chr4	3985942	3986403	+	Intergenic	AT4G06710.1	AT4G06710	-	hypothetical protein	pseudo
Chr2	1149	2025	+	intron (AT2G01008.1, intron 2 of 2)	AT2G01008.1	AT2G01008	-	maternal effect embryo arrest protein	protein-coding
Chr1	4973658	4974058	+	promoter-TSS (AT1G14530.1)	AT1G14530.2	THH1	F14L17.31|F14L17_31|TOM THREE HOMOLOG 1	tobamovirus multiplication-like protein (DUF1084)	protein-coding
Chr4	4003817	4004226	+	Intergenic	AT4G06716.1	AT4G06716	-	hypothetical protein	pseudo
Chr1	23932923	23933385	+	promoter-TSS (AT1G64410.1)	AT1G64420.1	AT1G64420	51638.TRNA-ALA-1|60083.TRNA-ALA-1	tRNA	tRNA
Chr4	3966354	3966750	+	promoter-TSS (AT4G06708.1)	AT4G06708.1	AT4G06708	-	hypothetical protein	pseudo
Chr1	7835882	7837635	+	TTS (AT1G22200.1)	AT1G22190.1	AT1G22190	F16L1.8|F16L1_8|RAP2.4|related to AP2 4	Integrase-type DNA-binding superfamily protein	protein-coding
Chr1	24892135	24892485	+	promoter-TSS (AT1G66740.1)	AT1G66740.1	SGA2	ANTI- SILENCING FUNCTION 1A|ASF1A|AtSP7|F4N21.13|F4N21_13|SP7	ASF1 like histone chaperone	protein-coding
Chr1	27645345	27645847	+	promoter-TSS (AT1G73530.1)	AT1G73530.1	AT1G73530	T9L24.48|T9L24_48	RNA-binding (RRM/RBD/RNP motifs) family protein	protein-coding
Chr2	7190889	7191414	+	promoter-TSS (AT2G06695.1)	AT2G16586.1	AT2G16586	-	transmembrane protein	protein-coding
Chr4	3058252	3059924	+	exon (AT4G05185.1, exon 1 of 1)	AT4G05185.1	AT4G05185	-	miscRNA	miscRNA
Chr4	5358212	5358672	+	Intergenic	AT4G05465.1	AT4G05465	-	ncRNA	ncRNA
Chr5	11186970	11187858	+	Intergenic	AT5G29550.1	AT5G29550	-	hypothetical protein	pseudo
Chr4	16356729	16357884	+	promoter-TSS (AT4G34160.1)	AT4G34160.1	CYCD3;1	CYCD3|CYCLIN D3;1|F28A23.80|F28A23_80	CYCLIN D3;1	protein-coding
Chr5	16166091	16166554	+	promoter-TSS (AT5G40395.1)	AT5G40395.1	U6acat	67751.SNRNA00001	ncRNA	ncRNA
Chr4	3057637	3058104	+	promoter-TSS (AT4G05185.1)	AT4G05175.1	AT4G05175	-	miscRNA	miscRNA
Chr4	16754630	16755024	+	promoter-TSS (AT4G09135.1)	AT4G09135.1	U6.6	-	ncRNA	ncRNA
Chr2	12885787	12886173	+	promoter-TSS (AT2G30200.1)	AT2G30200.1	EMB3147	EMBRYO DEFECTIVE 3147|T27E13.6|T27E13_6	EMBRYO DEFECTIVE 3147	protein-coding
Chr1	26382593	26383072	+	promoter-TSS (AT1G70050.1)	AT1G09133.1	AT1G09133	-	ncRNA	ncRNA
Chr5	24908581	24909059	+	promoter-TSS (AT5G61997.1)	AT5G09040.1	AT5G09040	-	ncRNA	ncRNA
Chr2	8422	10337	+	promoter-TSS (AT2G00340.1)	AT2G01023.1	AT2G01023	-	hypothetical protein	protein-coding
Chr3	22810641	22811052	+	exon (AT3G61640.1, exon 1 of 2)	AT3G61640.1	AGP20	Arabinogalactan protein 20|AtAGP20|arabinogalactan protein 20	arabinogalactan protein 20	protein-coding
Chr5	12877344	12877835	+	Intergenic	AT5G34431.1	AT5G34431	-	hypothetical protein	pseudo
Chr2	16700008	16702178	+	promoter-TSS (AT2G39990.1)	AT2G39990.1	EIF2	Arabidopsis thaliana eukaryotic translation initiation factor 3 subunit F|AteIF3f|T28M21.15|T28M21_15|TRANSLATION INITIATION FACTOR EIF2 P47 SUBUNIT HOMOLOG|eIF3F|eukaryotic translation initiation factor 2|eukaryotic translation initiation factor 3 subunit F	eukaryotic translation initiation factor 2	protein-coding
Chr5	6477002	6477413	+	Intergenic	AT5G19260.1	FAF3	F7K24.10|F7K24_10|FANTASTIC FOUR 3	FANTASTIC four-like protein (DUF3049)	protein-coding
Chr5	394680	395093	+	promoter-TSS (AT5G02030.1)	AT5G02030.1	RPL	BEL1-LIKE HOMEODOMAIN 9|BELLRINGER|BLH9|BLR|HB-6|LARSON|LSN|PENNYWISE|PNY|REPLUMLESS|T7H20.80|T7H20_80|VAAMANA|VAN	POX (plant homeobox) family protein	protein-coding
Chr3	6771112	6771497	+	promoter-TSS (AT3G19515.2)	AT3G19515.2	AT3G19515	-	apoptosis inhibitor	protein-coding
Chr5	18293386	18293750	+	Intergenic	AT5G45210.2	AT5G45210	K18C1.9|K18C1_9	Disease resistance protein (TIR-NBS-LRR class) family	protein-coding
Chr2	3615782	3617345	+	exon (AT2G07981.1, exon 10 of 16)	AT2G08986.1	AT2G08986	-	hypothetical protein	protein-coding
Chr2	7755349	7757090	+	TTS (AT2G17830.1)	AT2G17840.2	ERD7	EARLY-RESPONSIVE TO DEHYDRATION 7|T13L16.14|T13L16_14	Senescence/dehydration-associated protein-like protein	protein-coding
Chr5	11735797	11736303	+	Intergenic	AT5G31821.1	AT5G31821	-	hypothetical protein	pseudo
Chr4	17048945	17049922	+	exon (AT4G36040.1, exon 1 of 1)	AT4G36040.1	J11	DJC23|DNA J protein C23|DnaJ11|T19K4.170|T19K4_170	Chaperone DnaJ-domain superfamily protein	protein-coding
Chr2	3623141	3623902	+	intron (AT2G08986.1, intron 29 of 45)	AT2G08986.1	AT2G08986	-	hypothetical protein	protein-coding
Chr2	9369235	9369598	+	promoter-TSS (AT2G22010.1)	AT2G22010.1	RKP	AT2G22020|F7D8.33|F7D8_33|related to KPC1	related to KPC1	protein-coding
Chr1	20704200	20705610	+	TTS (AT1G55450.1)	AT1G55440.1	AT1G55440	T5A14.15|T5A14_15	Cysteine/Histidine-rich C1 domain family protein	protein-coding
Chr5	11708701	11709289	+	Intergenic	AT5G31787.1	AT5G31787	-	hypothetical protein	pseudo
Chr4	592546	592970	+	promoter-TSS (AT4G01435.1)	AT4G01435.1	AT4G01435	-	hypothetical protein	protein-coding
Chr5	9831893	9832470	+	promoter-TSS (AT5G04455.1)	AT5G04455.1	U1.8	-	ncRNA	ncRNA
Chr2	8911255	8912274	+	TTS (AT2G20670.1)	AT2G20670.1	AT2G20670	F23N11.1	sugar phosphate exchanger, putative (DUF506)	protein-coding
Chr5	11734550	11735438	+	Intergenic	AT5G31821.1	AT5G31821	-	hypothetical protein	pseudo
Chr3	13751184	13751600	+	Intergenic	AT3G33076.1	AT3G33076	-	hypothetical protein	pseudo
Chr3	15951655	15952524	+	TTS (AT3G44260.1)	AT3G44260.1	CAF1a	AtCAF1a|CCR4- associated factor 1a	Polynucleotidyl transferase, ribonuclease H-like superfamily protein	protein-coding
Chr5	14586635	14587069	+	promoter-TSS (AT5G36937.1)	AT5G36937.1	AT5G36937	-	hypothetical protein	pseudo
Chr2	7994931	7996507	+	TTS (AT2G18440.1)	AT2G18440.1	GUT15	GENE WITH UNSTABLE TRANSCRIPT 15|T30D6.5|T30D6_5	ncRNA	ncRNA
Chr2	17224330	17224694	+	TTS (AT2G09250.1)	AT2G09250.1	AT2G09250	-	ncRNA	ncRNA
Chr5	24290818	24291395	+	TTS (AT5G60390.1)	AT5G60400.2	AT5G60400	MUF9.14|MUF9_14	hypothetical protein	protein-coding
Chr2	9282194	9283492	+	promoter-TSS (AT2G21740.1)	AT2G21740.1	EC1.2	EGG CELL 1.2|F7D8.6|F7D8_6	Egg cell-secreted-like protein (DUF1278)	protein-coding
Chr5	11185478	11186647	+	Intergenic	AT5G29550.1	AT5G29550	-	hypothetical protein	pseudo
Chr1	15083149	15083977	+	exon (AT1G40104.1, exon 10 of 22)	AT1G40104.1	AT1G40104	-	hypothetical protein	protein-coding
Chr1	15082073	15083000	+	exon (AT1G40104.1, exon 4 of 22)	AT1G40104.1	AT1G40104	-	hypothetical protein	protein-coding
Chr2	9262083	9262525	+	Intergenic	AT2G21655.1	AT2G21655	-	ECA1 gametogenesis family protein (DUF784)	protein-coding
Chr1	22866644	22867022	+	promoter-TSS (AT1G08443.1)	AT1G61880.1	AT1G61880	51025.TRNA-TRP-1	tRNA	tRNA
Chr3	16719590	16720064	+	exon (AT3G45560.1, exon 6 of 6)	AT3G45560.1	AT3G45560	-	zinc finger (C3HC4-type RING finger) family protein	protein-coding
Chr1	3774316	3774700	+	Intergenic	AT1G11260.1	STP1	ATSTP1|SUGAR TRANSPORTER 1|T28P6.9|T28P6_9|sugar transporter 1	sugar transporter 1	protein-coding
Chr4	6837484	6837876	+	promoter-TSS (AT4G11213.1)	AT4G11213.1	AT4G11213	67105.TRNA-LEU-1	tRNA	tRNA
Chr4	3060116	3061280	+	TTS (AT4G05195.1)	AT4G05195.1	AT4G05195	-	miscRNA	miscRNA
Chr1	30403206	30404137	+	TTS (AT1G80910.1)	AT1G80920.1	J8	AtJ8|AtToc12|DJC22|DNA J protein C22|F23A5.28|F23A5_28|Toc12|translocon at the outer envelope membrane of chloroplasts 12	Chaperone DnaJ-domain superfamily protein	protein-coding
Chr3	13709638	13710196	+	Intergenic	AT3G33076.1	AT3G33076	-	hypothetical protein	pseudo
Chr4	5757737	5758140	+	promoter-TSS (AT4G08980.1)	AT4G08980.4	FBW2	F-BOX WITH WD-40 2|T3H13.1|T3H13_1	F-BOX WITH WD-40 2	protein-coding
Chr5	22307381	22309421	+	promoter-TSS (AT5G54930.1)	AT5G54930.1	AT5G54930	MBG8.20|MBG8_20|METABOLIC NETWORK MODULATOR 1|MNM1	AT hook motif-containing protein	protein-coding
Chr5	11733451	11733958	+	Intergenic	AT5G31821.1	AT5G31821	-	hypothetical protein	pseudo
Chr3	8371728	8372115	+	Intergenic	AT3G23380.1	RIC5	ROP-interactive CRIB motif-containing protein 5	ROP-interactive CRIB motif-containing protein 5	protein-coding
Chr1	12684936	12685301	+	promoter-TSS (AT1G34620.1)	AT1G34630.1	AT1G34630	F12K21.3	transmembrane protein	protein-coding
Chr2	3620700	3622129	+	exon (AT2G08986.1, exon 18 of 46)	AT2G08986.1	AT2G08986	-	hypothetical protein	protein-coding
Chr2	17139032	17140151	+	promoter-TSS (AT2G41105.1)	AT2G41105.1	AT2G41105	-	hypothetical protein	protein-coding
Chr5	24990441	24990822	+	promoter-TSS (AT5G62220.1)	AT5G62220.1	GT18	ATGT18|MMI9.5|MMI9_5|XLT2|Xyloglucan L-side chain galactosylTransferase position 2|glycosyltransferase 18	glycosyltransferase 18	protein-coding
Chr5	12885395	12886139	+	Intergenic	AT5G34431.1	AT5G34431	-	hypothetical protein	pseudo
Chr4	3970898	3971393	+	Intergenic	AT4G06708.1	AT4G06708	-	hypothetical protein	pseudo
Chr5	10632809	10633323	+	promoter-TSS (AT5G28627.1)	AT5G28626.1	SADHU1-3	sadhu non-coding retrotransposon 1-3	hypothetical protein	pseudo
Chr2	13094965	13095364	+	promoter-TSS (AT2G30740.1)	AT2G30740.3	AT2G30740	T11J7.13|T11J7_13	Protein kinase superfamily protein	protein-coding
Chr4	2594056	2594399	+	promoter-TSS (AT4G05070.1)	AT4G05071.1	AT4G05071	-	hypothetical protein	protein-coding
Chr2	3617990	3620135	+	intron (AT2G08986.1, intron 5 of 45)	AT2G08986.1	AT2G08986	-	hypothetical protein	protein-coding
Chr5	11726251	11729766	+	Intergenic	AT5G31804.1	AT5G31804	-	hypothetical protein	pseudo
Chr5	8774497	8775306	+	exon (AT5G25280.1, exon 1 of 1)	AT5G25280.2	AT5G25280	F18G18.20|F18G18_20	serine-rich protein-like protein	protein-coding
Chr3	14191742	14192655	+	TTS (AT3G00650.1)	AT3G00650.1	AT3G00650	-	miscRNA	miscRNA
Chr2	2177	7466	+	promoter-TSS (AT2G01020.1)	AT2G01020.1	AT2G01020	51593.RRNA00002	5S ribosomal RNA	rRNA
Chr3	13589939	13592555	+	Intergenic	AT3G33055.1	AT3G33055	T15D2.23	hypothetical protein	pseudo
Chr3	14193569	14205141	+	promoter-TSS (AT3G06355.1)	AT3G06355.1	AT3G06355	-	ncRNA	ncRNA
Chr3	13705525	13706185	+	Intergenic	AT3G33084.1	AT3G33084	-	hypothetical protein	pseudo
Chr2	6356780	6357205	+	TTS (AT2G14775.1)	AT2G14800.1	AT2G14800	F26C24.6|F26C24_6	hypothetical protein	protein-coding
Chr2	3605715	3606208	+	TTS (AT2G07880.1)	AT2G07880.1	AT2G07880	-	hypothetical protein	pseudo
Chr4	3954111	3955956	+	Intergenic	AT4G06702.1	AT4G06702	-	hypothetical protein	pseudo
Chr5	24910052	24910441	+	promoter-TSS (AT5G09045.1)	AT5G62000.1	ARF2	ARF1-BINDING PROTEIN|ARF1-BP|AT5G62010|AtARF2|HLS1 SUPPRESSOR|HSS|MTG10.1|MTG10_1|ORE14|ORESARA 14|auxin response factor 2	auxin response factor 2	protein-coding
Chr3	8343748	8344281	+	promoter-TSS (AT3G23320.1)	AT3G23320.1	AT3G23320	MLM24.4	Polynucleotidyl transferase, ribonuclease H-like superfamily protein	protein-coding
Chr3	14192954	14193400	+	promoter-TSS (AT3G00660.1)	AT3G00660.1	AT3G00660	-	miscRNA	miscRNA
Chr3	13588955	13589619	+	Intergenic	AT3G33055.1	AT3G33055	T15D2.23	hypothetical protein	pseudo
Chr5	11703948	11704792	+	Intergenic	AT5G31770.1	AT5G31770	-	hypothetical protein	pseudo
Chr2	3625069	3626436	+	intron (AT2G08986.1, intron 42 of 45)	AT2G08986.1	AT2G08986	-	hypothetical protein	protein-coding
Chr5	25279389	25279821	+	promoter-TSS (AT5G09115.1)	AT5G09115.1	AT5G09115	-	miscRNA	miscRNA
Chr3	8413857	8414400	+	promoter-TSS (AT3G23470.1)	AT3G23470.2	AT3G23470	-	Cyclopropane-fatty-acyl-phospholipid synthase	protein-coding
Chr4	3054379	3057416	+	Intergenic	AT4G05175.1	AT4G05175	-	miscRNA	miscRNA
Chr4	3984284	3984841	+	Intergenic	AT4G06710.1	AT4G06710	-	hypothetical protein	pseudo
Chr1	22036903	22039249	+	exon (AT1G59870.1, exon 7 of 8)	AT1G59880.1	AT1G59880	51305.TRNA-PRO-1	tRNA	tRNA
Chr4	3950530	3953877	+	Intergenic	AT4G06700.1	AT4G06700	-	hypothetical protein	pseudo
Chr4	2588727	2589334	+	exon (AT4G05050.2, exon 1 of 1)	AT4G05050.3	UBQ11	C17L7.6|ubiquitin 11	ubiquitin 11	protein-coding
Chr5	555589	556018	+	intron (AT5G02500.2, intron 1 of 2)	AT5G02500.2	HSC70-1	ARABIDOPSIS THALIANA HEAT SHOCK COGNATE PROTEIN 70-1|AT-HSC70-1|AtHsp70-1|HEAT SHOCK COGNATE PROTEIN 70|HEAT SHOCK PROTEIN 70-1|HSC70|HSP70-1|T22P11.90|T22P11_90|heat shock cognate protein 70-1	heat shock cognate protein 70-1	protein-coding
Chr5	11724171	11724690	+	Intergenic	AT5G31804.1	AT5G31804	-	hypothetical protein	pseudo
Chr1	23559011	23559475	+	promoter-TSS (AT1G63510.1)	AT1G63510.1	AT1G63510	51790.TRNA-CYS-1	tRNA	tRNA
Chr2	9957593	9958268	+	exon (AT2G23380.1, exon 9 of 17)	AT2G23380.2	CLF	CURLY LEAF|F26B6.3|F26B6_3|ICU1|INCURVATA 1|SDG1|SET1|SETDOMAIN 1|SETDOMAIN GROUP 1	SET domain-containing protein	protein-coding
Chr3	14223026	14223394	+	Intergenic	AT3G42050.1	AT3G42050	-	vacuolar ATP synthase subunit H family protein	protein-coding
Chr2	18919009	18919341	+	promoter-TSS (AT2G45980.1)	AT2G45980.1	ATI1	ATG8-interacting protein 1|F4I18.37|F4I18_37	mesoderm induction early response protein	protein-coding
Chr3	22518197	22519603	+	exon (AT3G60935.1, exon 1 of 1)	AT3G60935.1	AT3G60935	-	hypothetical protein	pseudo
Chr2	3622386	3622725	+	intron (AT2G08986.1, intron 24 of 45)	AT2G08986.1	AT2G08986	-	hypothetical protein	protein-coding
Chr4	4002025	4002411	+	Intergenic	AT4G06716.1	AT4G06716	-	hypothetical protein	pseudo
Chr1	17091380	17091859	+	promoter-TSS (AT1G07293.1)	AT1G45163.1	AT1G45163	-	transmembrane protein	protein-coding
Chr4	2718368	2720487	+	exon (AT4G05320.1, exon 3 of 3)	AT4G05320.4	UBQ10	C17L7.240|C17L7_240|UBI10|polyubiquitin 10|ubiquitin 10	polyubiquitin 10	protein-coding
Chr5	12876461	12876835	+	Intergenic	AT5G34431.1	AT5G34431	-	hypothetical protein	pseudo
Chr4	3969072	3969580	+	Intergenic	AT4G06708.1	AT4G06708	-	hypothetical protein	pseudo
Chr4	5037287	5037645	+	Intergenic	AT4G08107.1	AT4G08107	-	hypothetical protein	pseudo
Chr3	7912143	7913005	+	promoter-TSS (AT3G22380.1)	AT3G22380.2	TIC	TIME FOR COFFEE	time for coffee	protein-coding
Chr4	14800548	14801305	+	TTS (AT4G30210.1)	AT4G30220.2	RUXF	F9N11.70|F9N11_70|small nuclear ribonucleoprotein F	small nuclear ribonucleoprotein F	protein-coding
Chr3	9212847	9213196	+	exon (AT3G25400.1, exon 1 of 2)	AT3G25400.1	AT3G25400	-	dCTP pyrophosphatase-like protein	protein-coding
Chr1	10378681	10379332	+	promoter-TSS (AT1G29680.1)	AT1G29680.1	AT1G29680	F15D2.23|F15D2_23	histone acetyltransferase (DUF1264)	protein-coding
Chr3	14181181	14181666	+	Intergenic	AT3G41345.1	AT3G41345	F21A14.8	hypothetical protein	pseudo
Chr4	3977618	3978169	+	Intergenic	AT4G06710.1	AT4G06710	-	hypothetical protein	pseudo
Chr5	18787080	18787490	+	TTS (AT5G46310.1)	AT5G46315.1	U6-29	67796.SNRNA00001|U6 small nucleolar RNA29|U6.29	ncRNA	ncRNA
Chr3	9828579	9829368	+	TTS (AT3G26740.1)	AT3G26740.1	CCL	CCR-like	CCR-like protein	protein-coding
Chr3	17018735	17019059	+	promoter-TSS (AT3G07395.1)	AT3G07395.1	AT3G07395	-	ncRNA	ncRNA
Chr4	3983185	3983700	+	Intergenic	AT4G06710.1	AT4G06710	-	hypothetical protein	pseudo
Chr3	8644401	8644841	+	TTS (AT3G23920.1)	AT3G23930.1	AT3G23930	-	troponin T, skeletal protein	protein-coding
Chr3	14185112	14185508	+	Intergenic	AT3G00650.1	AT3G00650	-	miscRNA	miscRNA
Chr2	3606638	3607346	+	Intergenic	AT2G07880.1	AT2G07880	-	hypothetical protein	pseudo
Chr1	28586510	28587423	+	promoter-TSS (AT1G76170.1)	AT1G76170.4	AT1G76170	T23E18.11|T23E18_11	2-thiocytidine tRNA biosynthesis protein, TtcA	protein-coding
Chr5	23306648	23307972	+	promoter-TSS (AT5G57550.1)	AT5G57550.1	XTH25	MUA2.12|MUA2_12|XTR3|xyloglucan endotransglucosylase/hydrolase 25|xyloglucan endotransglycosylase 3	xyloglucan endotransglucosylase/hydrolase 25	protein-coding
Chr3	14175343	14175876	+	Intergenic	AT3G41345.1	AT3G41345	F21A14.8	hypothetical protein	pseudo
Chr1	12376906	12377340	+	TTS (AT1G34040.1)	AT1G34042.1	AT1G34042	-	hypothetical protein	protein-coding
Chr3	11481836	11482367	+	promoter-TSS (AT3G00580.1)	AT3G00580.2	AT3G00580	-	miscRNA	miscRNA
Chr1	7066011	7066787	+	exon (AT1G20390.1, exon 1 of 1)	AT1G20390.1	AT1G20390	F5M15.26|F5M15_26	hypothetical protein	pseudo
Chr4	3972411	3973136	+	Intergenic	AT4G06708.1	AT4G06708	-	hypothetical protein	pseudo
Chr5	11730425	11730813	+	Intergenic	AT5G31821.1	AT5G31821	-	hypothetical protein	pseudo
Chr4	1482880	1483291	+	promoter-TSS (AT4G04615.1)	AT4G04615.1	U6.4	-	ncRNA	ncRNA
Chr1	13698591	13698972	+	promoter-TSS (AT1G36370.1)	AT1G36370.1	SHM7	F7F23.9|F7F23_9|serine hydroxymethyltransferase 7	serine hydroxymethyltransferase 7	protein-coding
Chr3	16201156	16201697	+	TTS (AT3G44630.1)	AT3G44635.1	AT3G44635	-	hypothetical protein	protein-coding
Chr5	11732911	11733232	+	Intergenic	AT5G31821.1	AT5G31821	-	hypothetical protein	pseudo
Chr2	18669799	18670217	+	promoter-TSS (AT2G45280.1)	AT2G45280.1	RAD51C	ATRAD51C|F4L23.21|RAS associated with diabetes protein 51C	RAS associated with diabetes protein 51C	protein-coding
Chr1	28519881	28520270	+	promoter-TSS (AT1G75970.1)	AT1G75970.1	AT1G75970	51416.TRNA-GLU-1	tRNA	tRNA
Chr1	20979325	20979680	+	promoter-TSS (AT1G56090.1)	AT1G56090.2	AT1G56090	T6H22.6|T6H22_6	Tetratricopeptide repeat (TPR)-like superfamily protein	protein-coding
Chr4	3987273	3987613	+	Intergenic	AT4G06710.1	AT4G06710	-	hypothetical protein	pseudo
Chr1	15099715	15100066	+	Intergenic	AT1G40104.1	AT1G40104	-	hypothetical protein	protein-coding
Chr4	273248	273617	+	promoter-TSS (AT4G00660.1)	AT4G00660.2	RH8	ATRH8|F6N23.6|F6N23_6|RNAhelicase-like 8	RNAhelicase-like 8	protein-coding
Chr4	5617908	5618481	+	promoter-TSS (AT4G08810.1)	AT4G08810.1	SUB1	T32A17.120|T32A17_120	calcium ion binding protein	protein-coding
Chr4	17280591	17282453	+	exon (AT4G36648.1, exon 2 of 2)	AT4G36648.1	AT4G36648	-	ncRNA	ncRNA
Chr5	23644503	23644916	+	promoter-TSS (AT5G58495.1)	AT5G58495.1	AT5G58495	67883.TRNA-SER-1	tRNA	tRNA
Chr5	24063549	24064065	+	promoter-TSS (AT5G59732.1)	AT5G59732.1	AT5G59732	-	ncRNA	ncRNA
Chr5	21888181	21888508	+	exon (AT5G53902.1, exon 1 of 1)	AT5G53902.1	U3B	U3 small nucleolar RNAb	ncRNA	ncRNA
Chr1	15084315	15085954	+	exon (AT1G40104.1, exon 18 of 22)	AT1G40104.1	AT1G40104	-	hypothetical protein	protein-coding
Chr4	18254919	18255351	+	promoter-TSS (AT4G39195.1)	AT4G39195.1	AT4G39195	67220.TRNA-TYR-1	tRNA	tRNA
Chr4	5252149	5252611	+	promoter-TSS (AT4G08310.1)	AT4G08310.1	AT4G08310	T12G13.150|T12G13_150	DNA ligase	protein-coding
Chr4	3967842	3968462	+	Intergenic	AT4G06708.1	AT4G06708	-	hypothetical protein	pseudo
Chr5	3525424	3526392	+	TTS (AT5G00365.1)	AT5G00365.1	AT5G00365	-	miscRNA	miscRNA
Chr4	10647240	10647581	+	promoter-TSS (AT4G19520.1)	AT4G19520.4	AT4G19520	F24J7.80|F24J7_80	disease resistance protein (TIR-NBS-LRR class) family	protein-coding
Chr5	11705106	11705596	+	Intergenic	AT5G31770.1	AT5G31770	-	hypothetical protein	pseudo
Chr3	1657745	1658124	+	TTS (AT3G01695.1)	AT3G01695.1	U1.7	-	ncRNA	ncRNA
Chr4	8633940	8634435	+	promoter-TSS (AT4G15120.1)	AT4G15120.1	AT4G15120	DL3605W|FCAALL.67	VQ motif-containing protein	protein-coding
Chr4	5403263	5403872	+	TTS (AT4G08500.1)	AT4G08490.1	AT4G08490	T15F16.4|T15F16_4	hypothetical protein	pseudo
Chr5	22581256	22581561	+	promoter-TSS (AT5G55790.1)	AT5G55790.3	AT5G55790	MDF20.23|MDF20_23	hypothetical protein	protein-coding
Chr4	12687372	12688077	+	TTS (AT4G24570.1)	AT4G24570.1	DIC2	F22K18.230|F22K18_230|dicarboxylate carrier 2	dicarboxylate carrier 2	protein-coding
Chr5	5676009	5676907	+	exon (AT5G17260.1, exon 3 of 6)	AT5G02645.1	AT5G02645	-	ncRNA	ncRNA
Chr4	7142270	7142603	+	promoter-TSS (AT4G11880.1)	AT4G11880.3	AGL14	AGAMOUS-like 14|T26M18.90|T26M18_90|XAANTAL2|XAL2	AGAMOUS-like 14	protein-coding
Chr4	179013	179526	+	TTS (AT4G03605.1)	AT4G00416.1	MBD3	methyl-CPG-binding domain 3	methyl-CPG-binding domain 3	protein-coding
Chr3	20777877	20779271	+	exon (AT3G55980.1, exon 2 of 2)	AT3G55990.1	ESK1	ESKIMO 1|TBL29|TRICHOME BIREFRINGENCE-LIKE 29	trichome birefringence-like protein (DUF828)	protein-coding
Chr3	22577681	22578335	+	Intergenic	AT3G61010.1	AT3G61010	AT3G61000	Ferritin/ribonucleotide reductase-like family protein	protein-coding
Chr1	22039573	22040346	+	TTS (AT1G59880.1)	AT1G59880.1	AT1G59880	51305.TRNA-PRO-1	tRNA	tRNA
Chr1	7067028	7068621	+	exon (AT1G20390.1, exon 1 of 1)	AT1G20390.1	AT1G20390	F5M15.26|F5M15_26	hypothetical protein	pseudo
Chr4	1228761	1229271	+	promoter-TSS (AT4G02760.1)	AT4G02760.6	AT4G02760	T5J8.6|T5J8_6	RNI-like superfamily protein	protein-coding
Chr3	14206816	14207765	+	Intergenic	AT3G00670.1	AT3G00670	-	miscRNA	miscRNA
Chr3	14223634	14224007	+	Intergenic	AT3G42050.1	AT3G42050	-	vacuolar ATP synthase subunit H family protein	protein-coding
Chr5	20090405	20090722	+	promoter-TSS (AT5G49520.1)	AT5G49520.1	WRKY48	ARABIDOPSIS THALIANA WRKY DNA-BINDING PROTEIN 48|ATWRKY48|K6M13.6|K6M13_6|WRKY DNA-binding protein 48	WRKY DNA-binding protein 48	protein-coding
Chr2	9842152	9842966	+	promoter-TSS (AT2G23118.1)	AT2G23118.1	AT2G23118	-	hypothetical protein	protein-coding
Chr5	24386583	24387376	+	exon (AT5G60680.1, exon 1 of 1)	AT5G60680.1	AT5G60680	MUP24.10|MUP24_10	transcription initiation factor TFIID subunit (Protein of unknown function, DUF584)	protein-coding
Chr1	23701260	23701735	+	promoter-TSS (AT1G63855.1)	AT1G08643.1	AT1G08643	-	ncRNA	ncRNA
Chr3	15196253	15196590	+	TTS (AT3G43210.1)	AT3G43210.5	TES	ARABIDOPSIS NPK1-ACTIVATING KINESIN 2|ATNACK2|NACK2|NPK1-ACTIVATING KINESIN 2|TETRASPORE	ATP binding microtubule motor family protein	protein-coding
Chr1	21748903	21749929	+	exon (AT1G58561.1, exon 1 of 1)	AT1G58561.1	AT1G58561	-	hypothetical protein	pseudo
Chr3	22520751	22521294	+	promoter-TSS (AT3G60935.1)	AT3G60935.1	AT3G60935	-	hypothetical protein	pseudo
Chr2	15879569	15880658	+	TTS (AT2G08895.1)	AT2G08895.1	AT2G08895	-	ncRNA	ncRNA
Chr5	11723387	11723865	+	Intergenic	AT5G31804.1	AT5G31804	-	hypothetical protein	pseudo
Chr1	7068975	7070307	+	exon (AT1G20390.1, exon 1 of 1)	AT1G20390.1	AT1G20390	F5M15.26|F5M15_26	hypothetical protein	pseudo
Chr5	11702007	11702641	+	TTS (AT5G31770.1)	AT5G31770.1	AT5G31770	-	hypothetical protein	pseudo
Chr1	14018943	14019368	+	promoter-TSS (AT1G36970.1)	AT1G36975.1	AT1G36975	-	hypothetical protein	pseudo
Chr5	3212251	3212582	+	promoter-TSS (AT5G10230.1)	AT5G10235.1	AT5G10235	67608.TRNA-ARG-1|67609.TRNA-ARG-1	tRNA	tRNA
Chr4	4006057	4006362	+	Intergenic	AT4G06716.1	AT4G06716	-	hypothetical protein	pseudo
Chr3	11023139	11023463	+	promoter-TSS (AT3G29033.1)	AT3G29033.1	AT3G29033	-	glycine-rich protein	protein-coding
Chr5	6826707	6827975	+	TTS (AT5G03115.1)	AT5G03115.1	AT5G03115	-	ncRNA	ncRNA
Chr3	13835135	13835447	+	Intergenic	AT3G33100.1	AT3G33100	T18B3.2	hypothetical protein	pseudo
Chr1	2177652	2177983	+	promoter-TSS (AT1G07100.1)	AT1G07100.1	AT1G07100	61269.TRNA-ILE-1	tRNA	tRNA
Chr1	16492066	16492456	+	promoter-TSS (AT1G43715.1)	AT1G43715.1	AT1G43715	-	hypothetical protein	pseudo
Chr5	6477662	6478045	+	Intergenic	AT5G19260.1	FAF3	F7K24.10|F7K24_10|FANTASTIC FOUR 3	FANTASTIC four-like protein (DUF3049)	protein-coding
Chr3	22513410	22514853	+	promoter-TSS (AT3G60920.2)	AT3G60930.2	AT3G60930	-	pseudo	pseudo
Chr1	27429039	27429442	+	promoter-TSS (AT1G72890.1)	AT1G72890.2	AT1G72890	F3N23.9|F3N23_9	Disease resistance protein (TIR-NBS class)	protein-coding
Chr4	13810405	13810822	+	promoter-TSS (AT4G27654.1)	AT4G27652.1	AT4G27652	-	hypothetical protein	protein-coding
Chr3	16699597	16700533	+	Intergenic	AT3G45525.1	AT3G45525	-	RING/U-box protein with C6HC-type zinc finger protein	protein-coding
Chr4	4010956	4011416	+	Intergenic	AT4G06718.1	AT4G06718	-	hypothetical protein	pseudo
Chr5	1742552	1742861	+	promoter-TSS (AT5G05790.1)	AT5G05795.1	AT5G05795	67591.TRNA-ARG-1	tRNA	tRNA
Chr5	13271226	13271538	+	promoter-TSS (AT5G34985.1)	AT5G34990.1	AT5G34990	T9E19.1|T9E19_1	hypothetical protein	pseudo
Chr5	3668899	3669352	+	promoter-TSS (AT5G11470.2)	AT5G11475.1	AT5G11475	67613.TRNA-PHE-1	tRNA	tRNA
Chr1	8383190	8383549	+	Intergenic	AT1G23700.1	AT1G23700	F5O8.25|F5O8_25	Protein kinase superfamily protein	protein-coding
Chr2	10754395	10755080	+	TTS (AT2G25260.1)	AT2G25250.1	AT2G25250	T22F11.16|T22F11_16	serine/arginine repetitive matrix-like protein	protein-coding
Chr3	212397	212808	+	promoter-TSS (AT3G01530.1)	AT3G01530.1	MYB57	ATMYB57|F4P13.8|F4P13_8|myb domain protein 57	myb domain protein 57	protein-coding
Chr4	3976024	3976806	+	Intergenic	AT4G06708.1	AT4G06708	-	hypothetical protein	pseudo
Chr5	7248808	7250514	+	TTS (AT5G21930.1)	AT5G21940.1	AT5G21940	-	hybrid signal transduction histidine kinase M-like protein	protein-coding
Chr3	20548946	20549873	+	TTS (AT3G55420.1)	AT3G55420.1	AT3G55420	-	hypothetical protein	protein-coding
Chr5	19743966	19744340	+	promoter-TSS (AT5G48675.1)	AT5G48675.1	AT5G48675	67812.TRNA-LYS-1	tRNA	tRNA
Chr2	1822542	1823360	+	TTS (AT2G05100.1)	AT2G05100.2	LHCB2.1	F15L11.2|F15L11_2|LHCB2|LIGHT-HARVESTING CHLOROPHYLL B-BINDING 2|photosystem II light harvesting complex gene 2.1	photosystem II light harvesting complex protein 2.1	protein-coding
Chr5	14300884	14301476	+	Intergenic	AT5G36290.2	AT5G36290	T30G6.16|T30G6_16	Uncharacterized protein family (UPF0016)	protein-coding
Chr2	8804403	8804703	+	promoter-TSS (AT2G00670.1)	AT2G00670.1	AT2G00670	-	miscRNA	miscRNA
Chr5	7981177	7981537	+	promoter-TSS (AT5G23665.1)	AT5G23665.1	AT5G23665	67662.TRNA-GLN-1	tRNA	tRNA
Chr2	7791	8125	+	TTS (AT2G03865.1)	AT2G03875.1	AT2G03875	-	miscRNA	miscRNA
Chr4	11796190	11796515	+	TTS (AT4G07070.1)	AT4G07075.1	AT4G07075	-	ncRNA	ncRNA
Chr4	16262694	16263344	+	promoter-TSS (AT4G33925.1)	AT4G33925.1	SSN2	suppressor of sni1 2	zinc finger SWIM domain protein	protein-coding
Chr3	14216028	14216394	+	Intergenic	AT3G00670.1	AT3G00670	-	miscRNA	miscRNA
Chr3	9739647	9740254	+	Intergenic	AT3G00450.1	AT3G00450	-	miscRNA	miscRNA
Chr4	14799499	14799895	+	intron (AT4G30210.3, intron 13 of 16)	AT4G30210.1	ATR2	AR2|F9N11.60|F9N11_60|P450 reductase 2	P450 reductase 2	protein-coding
Chr1	28527531	28527969	+	promoter-TSS (AT1G75990.1)	AT1G76000.1	AT1G76000	51416.TRNA-ASP-1	tRNA	tRNA
Chr5	209671	210835	+	promoter-TSS (AT5G01542.1)	AT5G01542.1	AT5G01542	-	ncRNA	ncRNA
Chr3	6663602	6663958	+	promoter-TSS (AT3G19230.1)	AT3G19235.1	AT3G19235	60554.TRNA-ARG-1	tRNA	tRNA
Chr5	24938637	24939375	+	exon (AT5G62090.1, exon 1 of 9)	AT5G62090.1	SLK2	MTG10.12|MTG10_12|SEUSS-like 2	SEUSS-like 2	protein-coding
Chr3	8687463	8687854	+	TTS (AT3G24050.1)	AT3G24050.1	GATA1	GATA transcription factor 1	GATA transcription factor 1	protein-coding
Chr5	11989738	11990252	+	Intergenic	AT5G32358.1	AT5G32358	-	hypothetical protein	pseudo
Chr1	24016317	24016625	+	promoter-TSS (AT1G64625.1)	AT1G64625.2	AT1G64625	LHL3|LL1|LONESOME HIGHWAY LIKE 3	Serine/threonine-protein kinase WNK (With No Lysine)-like protein	protein-coding
Chr1	7103122	7103638	+	promoter-TSS (AT1G20500.1)	AT1G20500.1	AT1G20500	F5M15.18|F5M15_18	AMP-dependent synthetase and ligase family protein	protein-coding
Chr4	3967169	3967592	+	Intergenic	AT4G06708.1	AT4G06708	-	hypothetical protein	pseudo
Chr4	4010155	4010456	+	Intergenic	AT4G06718.1	AT4G06718	-	hypothetical protein	pseudo
Chr2	3626758	3627539	+	TTS (AT2G08986.1)	AT2G08986.1	AT2G08986	-	hypothetical protein	protein-coding
Chr3	17907882	17908778	+	TTS (AT3G48350.1)	AT3G48360.3	BT2	ATBT2|BTB and TAZ domain protein 2	BTB and TAZ domain protein 2	protein-coding
Chr5	11731080	11732632	+	Intergenic	AT5G31821.1	AT5G31821	-	hypothetical protein	pseudo
Chr4	4005511	4005870	+	Intergenic	AT4G06716.1	AT4G06716	-	hypothetical protein	pseudo
Chr4	2587526	2588543	+	promoter-TSS (AT4G05048.1)	AT4G05048.1	U49.1	-	ncRNA	ncRNA
Chr5	10367916	10368311	+	promoter-TSS (AT5G28430.1)	AT5G28440.1	AT5G28440	F21B23.100|F21B23_100	hypothetical protein	pseudo
Chr4	15384269	15385055	+	promoter-TSS (AT4G31805.1)	AT4G31805.1	AT4G31805	POLAR|POLAR LOCALIZATION DURING ASYMMETRIC DIVISION AND REDISTRIBUTION	WRKY family transcription factor	protein-coding
Chr5	22331826	22332135	+	promoter-TSS (AT5G55040.1)	AT5G55040.1	AT5G55040	K13P22.4|K13P22_4	DNA-binding bromodomain-containing protein	protein-coding
Chr1	18320888	18321513	+	promoter-TSS (AT1G49490.2)	AT1G49490.2	AT1G49490	F13F21.7|F13F21_7	Leucine-rich repeat (LRR) family protein	protein-coding
Chr1	21756657	21758682	+	intron (AT1G58602.2, intron 2 of 8)	AT1G58561.1	AT1G58561	-	hypothetical protein	pseudo
Chr2	18877941	18878346	+	TTS (AT2G45870.1)	AT2G45870.2	AT2G45870	F4I18.15	Bestrophin-like protein	protein-coding
Chr4	3974663	3975005	+	Intergenic	AT4G06708.1	AT4G06708	-	hypothetical protein	pseudo
Chr4	15066560	15066950	+	promoter-TSS (AT4G30960.1)	AT4G30960.1	SIP3	ATCIPK6|CBL-INTERACTING PROTEIN KINASE 6|CIPK6|F6I18.130|F6I18_130|SNF1-RELATED PROTEIN KINASE 3.14|SNRK3.14|SOS3-interacting protein 3	SOS3-interacting protein 3	protein-coding
Chr4	3997990	3998396	+	promoter-TSS (AT4G06716.1)	AT4G06716.1	AT4G06716	-	hypothetical protein	pseudo
Chr1	5380715	5381053	+	promoter-TSS (AT1G15650.1)	AT1G15650.1	AT1G15650	51691.TRNA-SER-1	tRNA	tRNA
Chr1	15172652	15172949	+	Intergenic	AT1G40115.1	AT1G40115	-	hypothetical protein	pseudo
Chr3	22746872	22747590	+	exon (AT3G61470.1, exon 4 of 4)	AT3G61470.1	LHCA2	LHCI-680|photosystem I light harvesting complex gene 2	photosystem I light harvesting complex protein	protein-coding
Chr4	5896874	5897267	+	Intergenic	AT4G09300.1	AT4G09300	T30A10.60|T30A10_60	LisH and RanBPM domains containing protein	protein-coding
Chr4	16054385	16054780	+	promoter-TSS (AT4G08785.1)	AT4G08785.1	AT4G08785	-	ncRNA	ncRNA
Chr4	4000467	4000822	+	Intergenic	AT4G06716.1	AT4G06716	-	hypothetical protein	pseudo
Chr4	3982356	3982694	+	Intergenic	AT4G06710.1	AT4G06710	-	hypothetical protein	pseudo
Chr1	25048426	25048915	+	exon (AT1G67090.1, exon 3 of 3)	AT1G67090.2	RBCS1A	F1O19.14|F5A8.1|F5A8_1|ribulose bisphosphate carboxylase small chain 1A	ribulose bisphosphate carboxylase small chain 1A	protein-coding
Chr5	20788601	20788899	+	promoter-TSS (AT5G51150.1)	AT5G51150.1	AT5G51150	MWD22.9|MWD22_9	Mitochondrial import inner membrane translocase subunit Tim17/Tim22/Tim23 family protein	protein-coding
Chr5	291196	291611	+	promoter-TSS (AT5G01760.1)	AT5G01760.1	AT5G01760	T20L15.30|T20L15_30	ENTH/VHS/GAT family protein	protein-coding
Chr1	10478122	10479264	+	TTS (AT1G29940.1)	AT1G29930.1	CAB1	AB140|CAB140|CELLULOSE SYNTHASE LIKE C8|CHLOROPHYLL A/B PROTEIN 140|CLSC8|F1N18.3|F1N18_3|LHCB1.3|LIGHT-HARVESTING CHLOROPHYLL A/B-PROTEIN 1.3|chlorophyll A/B binding protein 1	chlorophyll A/B binding protein 1	protein-coding
Chr5	13261480	13262130	+	promoter-TSS (AT5G34980.1)	AT5G34980.1	AT5G34980	MGG23.7	hypothetical protein	pseudo
Chr1	5699880	5700265	+	TTS (AT1G16670.1)	AT1G16680.1	AT1G16680	F19K19.3|F19K19_3	Chaperone DnaJ-domain superfamily protein	protein-coding
Chr3	17974493	17974971	+	promoter-TSS (AT3G48515.1)	AT3G48515.1	AT3G48515	67263.TRNA-TYR-1	tRNA	tRNA
Chr4	9108129	9108425	+	promoter-TSS (AT4G16105.1)	AT4G16105.1	AT4G16105	68169.TRNA-THR-2	tRNA	tRNA
Chr1	21750868	21751581	+	exon (AT1G58561.1, exon 1 of 1)	AT1G58561.1	AT1G58561	-	hypothetical protein	pseudo
Chr3	22515072	22516925	+	intron (AT3G60930.2, intron 2 of 2)	AT3G60930.1	AT3G60930	-	pseudo	pseudo
Chr3	5213281	5214805	+	TTS (AT3G15450.1)	AT3G15450.1	AT3G15450	-	aluminum induced protein with YGL and LRDR motifs	protein-coding
Chr4	16556265	16556703	+	promoter-TSS (AT4G34690.1)	AT4G34695.1	AT4G34695	67201.TRNA-GLU-1	tRNA	tRNA
Chr2	6920599	6921173	+	promoter-TSS (AT2G15880.1)	AT2G15880.1	AT2G15880	F19G14.12|F19G14_12	Leucine-rich repeat (LRR) family protein	protein-coding
Chr1	15267168	15267536	+	Intergenic	AT1G40131.1	AT1G40131	-	hypothetical protein	pseudo
Chr5	4691391	4692143	+	exon (AT5G14550.1, exon 9 of 11)	AT5G02255.1	U5.10	-	ncRNA	ncRNA
Chr4	5727285	5727727	+	TTS (AT4G08920.1)	AT4G08930.1	APRL6	APR-like 6|ATAPRL6|T3H13.4|T3H13_4	APR-like 6	protein-coding
Chr4	3870021	3870364	+	exon (AT4G06664.1, exon 1 of 1)	AT4G06664.1	AT4G06664	-	hypothetical protein	pseudo
Chr2	1012381	1012950	+	intron (AT2G03330.1, intron 1 of 2)	AT2G03330.1	AT2G03330	T4M8.24|T4M8_24	transmembrane protein	protein-coding
Chr1	12895831	12896472	+	TTS (AT1G35210.1)	AT1G35210.1	AT1G35210	T32G9.25|T32G9_25	hypothetical protein	protein-coding
Chr2	6858423	6858735	+	promoter-TSS (AT2G15740.1)	AT2G15740.1	AT2G15740	-	C2H2-like zinc finger protein	protein-coding
Chr1	27393195	27393563	+	promoter-TSS (AT1G72780.1)	AT1G72780.1	AT1G72780	60047.TRNA-SER-1	tRNA	tRNA
Chr1	15095265	15095612	+	Intergenic	AT1G40104.1	AT1G40104	-	hypothetical protein	protein-coding
Chr1	22867437	22869548	+	TTS (AT1G08443.1)	AT1G08443.1	AT1G08443	-	ncRNA	ncRNA
Chr3	7263487	7263843	+	promoter-TSS (AT3G20770.1)	AT3G20770.1	EIN3	AtEIN3|ETHYLENE-INSENSITIVE3	Ethylene insensitive 3 family protein	protein-coding
Chr3	14180398	14180709	+	Intergenic	AT3G41345.1	AT3G41345	F21A14.8	hypothetical protein	pseudo
Chr4	11069724	11070024	+	TTS (AT4G20590.1)	AT4G20600.1	AT4G20600	F9F13.250	cysteine-rich repeat secretory-like protein (DUF26 and DUF1204)	protein-coding
Chr5	11188213	11188735	+	Intergenic	AT5G29560.1	AT5G29560	-	caleosin-related family protein	protein-coding
Chr1	21755865	21756464	+	intron (AT1G58602.2, intron 2 of 8)	AT1G58561.1	AT1G58561	-	hypothetical protein	pseudo
Chr3	9407853	9408249	+	TTS (AT3G25770.1)	AT3G25780.1	AOC3	allene oxide cyclase 3	allene oxide cyclase 3	protein-coding
Chr5	26051899	26052275	+	TTS (AT5G65207.1)	AT5G65205.1	AT5G65205	-	NAD(P)-binding Rossmann-fold superfamily protein	protein-coding
Chr1	179562	179859	+	TTS (AT1G01490.1)	AT1G01490.4	AT1G01490	F22L4.5|F22L4_5	Heavy metal transport/detoxification superfamily protein	protein-coding
Chr1	4285731	4286193	+	promoter-TSS (AT1G12590.1)	AT1G12590.1	AT1G12590	60116.TRNA-GLY-1|61405.TRNA-GLY-1	tRNA	tRNA
Chr5	4529455	4530180	+	promoter-TSS (AT5G14035.1)	AT5G14035.1	AT5G14035	67622.TRNA-LYS-2|67623.TRNA-LYS-1	tRNA	tRNA
Chr5	19169005	19169382	+	TTS (AT5G47200.1)	AT5G47210.1	AT5G47210	MQL5.6|MQL5_6	Hyaluronan / mRNA binding family	protein-coding
Chr4	12429519	12429816	+	promoter-TSS (AT4G23915.1)	AT4G23915.1	AT4G23915	67147.TRNA-ALA-1|TRNA-ALA	tRNA	tRNA
Chr4	2593181	2593750	+	promoter-TSS (AT4G05060.1)	AT4G05070.1	AT4G05070	C17L7.2	Wound-responsive family protein	protein-coding
Chr3	21026325	21026645	+	promoter-TSS (AT3G08715.1)	AT3G08725.1	AT3G08725	-	ncRNA	ncRNA
Chr1	29364175	29366157	+	exon (AT1G78080.1, exon 1 of 1)	AT1G78080.1	RAP2.4	AtWIND1|F28K19.29|F28K19_29|WIND1|related to AP2 4|wound induced dedifferentiation 1	related to AP2 4	protein-coding
Chr1	3547444	3547931	+	Intergenic	AT1G10682.1	AT1G10682	-	ncRNA	ncRNA
Chr1	21238105	21238998	+	intron (AT1G56660.2, intron 1 of 1)	AT1G56660.2	AT1G56660	F25P12.91|F25P12_91	MAEBL domain protein	protein-coding
Chr1	20734076	20734418	+	promoter-TSS (AT1G55535.1)	AT1G55535.3	AT1G55535	-	transmembrane protein	protein-coding
Chr2	2331976	2332402	+	promoter-TSS (AT2G06005.1)	AT2G06005.2	FIP1	FRIGIDA interacting protein 1	FRIGIDA interacting protein 1	protein-coding
Chr5	11706910	11707592	+	Intergenic	AT5G31787.1	AT5G31787	-	hypothetical protein	pseudo
Chr2	15889482	15889918	+	promoter-TSS (AT2G37960.1)	AT2G37960.2	AT2G37960	T8P21.13|T8P21_13	myosin-M heavy protein	protein-coding
Chr3	2971541	2971856	+	promoter-TSS (AT3G09690.1)	AT3G09690.1	AT3G09690	-	alpha/beta-Hydrolases superfamily protein	protein-coding
Chr1	4525033	4525621	+	TTS (AT1G13245.1)	AT1G13245.1	RTFL17	DEVIL 4|DVL4|ROTUNDIFOLIA like 17	ROTUNDIFOLIA like 17	protein-coding
Chr3	2918368	2918664	+	promoter-TSS (AT3G09505.1)	AT3G09505.1	AT3G09505	60264.TRNA-ARG-1	tRNA	tRNA
Chr5	614466	614797	+	promoter-TSS (AT5G02720.1)	AT5G02725.1	AT5G02725	67576.TRNA-SER-1|67577.TRNA-SER-1	tRNA	tRNA
Chr5	11820948	11821286	+	exon (AT5G32143.1, exon 1 of 1)	AT5G32143.1	AT5G32143	-	hypothetical protein	pseudo
Chr2	5203075	5203414	+	Intergenic	AT2G12695.1	AT2G12695	-	hypothetical protein	pseudo
Chr1	28634588	28634949	+	promoter-TSS (AT1G76330.1)	AT1G76330.1	AT1G76330	51718.TRNA-SER-1|60052.TRNA-SER-1	tRNA	tRNA
Chr4	16452783	16453306	+	promoter-TSS (AT4G08985.1)	AT4G08985.1	AT4G08985	-	ncRNA	ncRNA
Chr2	3614922	3615278	+	intron (AT2G07981.1, intron 1 of 15)	AT2G07981.1	AT2G07981	-	hypothetical protein	protein-coding
Chr1	27972069	27972955	+	Intergenic	AT1G74420.3	FUT3	ATFUT3|F1M20.10|F1M20_10|fucosyltransferase 3	fucosyltransferase 3	protein-coding
Chr5	24173057	24173363	+	promoter-TSS (AT5G60030.1)	AT5G60040.2	NRPC1	MGO3.13|MGO3_13|nuclear RNA polymerase C1	nuclear RNA polymerase C1	protein-coding
Chr1	13543887	13544629	+	TTS (AT1G36160.1)	AT1G36180.3	ACC2	F15C21.2|F15C21_2|acetyl-CoA carboxylase 2	acetyl-CoA carboxylase 2	protein-coding
Chr1	24554155	24554644	+	promoter-TSS (AT1G65960.4)	AT1G65960.4	GAD2	F12P19.12|F12P19_12|GLUTAMATE DECARBOXYLASE 2|glutamate decarboxylase 2	glutamate decarboxylase 2	protein-coding
Chr1	22034675	22036204	+	exon (AT1G59870.1, exon 1 of 8)	AT1G59870.1	PEN3	ABCG36|ARABIDOPSIS PLEIOTROPIC DRUG RESISTANCE 8|ARABIDOPSIS THALIANA ATP-BINDING CASSETTE G36|ATABCG36|ATP-BINDING CASSETTE G36|ATP-binding cassette G36|ATPDR8|Arabidopsis thaliana ATP-binding cassette G36|F23H11.19|F23H11_19|PDR8|PENETRATION 3|PLEIOTROPIC DRUG RESISTANCE 8	ABC-2 and Plant PDR ABC-type transporter family protein	protein-coding
Chr5	25722441	25722984	+	TTS (AT5G64310.1)	AT5G64310.1	AGP1	ARABINOGALACTAN-PROTEIN 1|ATAGP1|MSJ1.15|MSJ1_15|arabinogalactan protein 1	arabinogalactan protein 1	protein-coding
Chr3	14318220	14318543	+	Intergenic	AT3G42170.1	DAYSLEEPER	-	BED zinc finger and hAT dimerization domain-containing protein DAYSLEEPER	protein-coding
Chr4	16369579	16369875	+	TTS (AT4G34170.1)	AT4G34170.1	AT4G34170	F10M10.1	Galactose oxidase/kelch repeat superfamily protein	protein-coding
Chr3	22138614	22138945	+	promoter-TSS (AT3G59923.1)	AT3G59923.1	AT3G59923	67311.TRNA-VAL-1	tRNA	tRNA
Chr1	21754552	21754943	+	intron (AT1G58602.2, intron 2 of 8)	AT1G58561.1	AT1G58561	-	hypothetical protein	pseudo
Chr3	19570470	19570863	+	TTS (AT3G52800.1)	AT3G52800.2	AT3G52800	-	A20/AN1-like zinc finger family protein	protein-coding
Chr3	22582975	22583441	+	intron (AT3G61028.3, intron 6 of 6)	AT3G61028.3	AT3G61028	-	Putative endonuclease or glycosyl hydrolase	protein-coding
Chr1	2189492	2190507	+	exon (AT1G07135.1, exon 1 of 1)	AT1G07135.1	AT1G07135	-	glycine-rich protein	protein-coding
Chr2	1799094	1799612	+	TTS (AT2G05060.1)	AT2G05070.1	LHCB2.2	F1O13.20|F1O13_20|LHCB2|LIGHT-HARVESTING CHLOROPHYLL B-BINDING 2|photosystem II light harvesting complex gene 2.2	photosystem II light harvesting complex protein 2.2	protein-coding
Chr3	11299850	11300489	+	promoter-TSS (AT3G29400.1)	AT3G29400.1	EXO70E1	ATEXO70E1|exocyst subunit exo70 family protein E1	exocyst subunit exo70 family protein E1	protein-coding
Chr5	23057007	23057683	+	TTS (AT5G56985.1)	AT5G56980.1	AT5G56980	MHM17.10|MHM17_10	cotton fiber protein	protein-coding
Chr1	9647870	9648294	+	promoter-TSS (AT1G27720.1)	AT1G27720.6	TAF4B	T22C5.17|T22C5_17|TAF4|TBP-associated factor 4|TBP-associated factor 4B	TBP-associated factor 4B	protein-coding
Chr4	15769770	15770138	+	intron (AT4G32700.2, intron 4 of 25)	AT4G32700.2	AT4G32700	-	MUS308 and mammalian DNA polymerase-like protein	protein-coding
Chr1	309195	309506	+	promoter-TSS (AT1G01880.1)	AT1G01890.1	AT1G01890	51779.TRNA-LYS-1	tRNA	tRNA
Chr5	11840978	11841351	+	Intergenic	AT5G32215.1	AT5G32215	-	hypothetical protein	pseudo
Chr5	4162066	4162362	+	TTS (AT5G13110.1)	AT5G13120.2	Pnsl5	ARABIDOPSIS THALIANA CYCLOPHILIN 20-2|ATCYP20-2|CYP20-2|Photosynthetic NDH subcomplex L 5|T19L5.80|T19L5_80|cyclophilin 20-2	cyclophilin 20-2	protein-coding
Chr1	2875517	2876622	+	intron (AT1G08930.2, intron 13 of 17)	AT1G08940.1	AT1G08940	F7G19.18|F7G19_18	Phosphoglycerate mutase family protein	protein-coding
Chr1	14161682	14162062	+	TTS (AT1G37130.1)	AT1G37130.1	NIA2	ARABIDOPSIS NITRATE REDUCTASE 2|ATNR2|B29|CHL3|CHLORATE RESISTANT 3|F28L22.2|F28L22_2|NIA2-1|NITRATE REDUCTASE|NITRATE REDUCTASE 2|NR|NR2|nitrate reductase 2	nitrate reductase 2	protein-coding
Chr3	21542017	21542562	+	promoter-TSS (AT3G58165.1)	AT3G58165.1	AT3G58165	67305.TRNA-GLY-1	tRNA	tRNA
Chr2	1054656	1054988	+	promoter-TSS (AT2G03490.1)	AT2G03490.1	AT2G03490	48856.TRNA-ALA-1	tRNA	tRNA
Chr5	11707985	11708481	+	Intergenic	AT5G31787.1	AT5G31787	-	hypothetical protein	pseudo
Chr1	18269722	18270022	+	promoter-TSS (AT1G49360.1)	AT1G49360.3	AT1G49360	F13F21.21|F13F21_21	F-box family protein	protein-coding
Chr3	14211231	14211536	+	Intergenic	AT3G00670.1	AT3G00670	-	miscRNA	miscRNA
Chr5	18907426	18907722	+	promoter-TSS (AT5G46595.1)	AT5G46595.1	AT5G46595	67798.TRNA-CYS-1	tRNA	tRNA
Chr1	7398941	7399439	+	exon (AT1G21130.1, exon 3 of 3)	AT1G21130.2	IGMT4	T22I11.4|T22I11_4|indole glucosinolate O-methyltransferase 4	O-methyltransferase family protein	protein-coding
Chr1	3412901	3413213	+	promoter-TSS (AT1G10390.1)	AT1G10390.1	AT1G10390	F14N23.29|F14N23_29	Nucleoporin autopeptidase	protein-coding
Chr5	11702870	11703381	+	Intergenic	AT5G31770.1	AT5G31770	-	hypothetical protein	pseudo
Chr3	6563726	6564311	+	TTS (AT3G19030.1)	AT3G19030.1	AT3G19030	-	transcription initiation factor TFIID subunit 1b-like protein	protein-coding
Chr2	2360336	2361545	+	intron (AT2G06050.3, intron 3 of 4)	AT2G06050.3	OPR3	11-REDUCTASE|12-OXO-PHYTODIENOATE REDUCTASE|12-OXOPHYTODIENOATE-10|AtOPR3|DDE1|DELAYED DEHISCENCE 1|F5K7.19|F5K7_19|oxophytodienoate-reductase 3	oxophytodienoate-reductase 3	protein-coding
Chr4	4007080	4007453	+	Intergenic	AT4G06716.1	AT4G06716	-	hypothetical protein	pseudo
Chr4	10686788	10687273	+	TTS (AT4G06905.1)	AT4G06905.1	AT4G06905	-	ncRNA	ncRNA
Chr3	13836559	13836986	+	Intergenic	AT3G33100.1	AT3G33100	T18B3.2	hypothetical protein	pseudo
Chr4	3999315	4000044	+	Intergenic	AT4G06716.1	AT4G06716	-	hypothetical protein	pseudo
Chr3	986235	986574	+	Intergenic	AT3G03852.1	AT3G03852	60185.TRNA-TRP-1	tRNA	tRNA
Chr5	18790152	18790448	+	promoter-TSS (AT5G46325.1)	AT5G46325.1	AT5G46325	67796.TRNA-LEU-1	tRNA	tRNA
Chr4	12571023	12571386	+	promoter-TSS (AT4G24240.1)	AT4G07250.1	AT4G07250	-	ncRNA	ncRNA
Chr4	14050153	14050525	+	TTS (AT4G28400.1)	AT4G28405.1	AT4G28405	-	Expressed protein	protein-coding
Chr3	13849413	13849817	+	Intergenic	AT3G33100.1	AT3G33100	T18B3.2	hypothetical protein	pseudo
Chr4	12319943	12320247	+	promoter-TSS (AT4G23635.1)	AT4G23635.1	AT4G23635	67146.TRNA-LEU-1	tRNA	tRNA
Chr3	190692	190994	+	TTS (AT3G01480.1)	AT3G01480.2	CYP38	ARABIDOPSIS CYCLOPHILIN 38|ATCYP38|F4P13.3|F4P13_3|cyclophilin 38	cyclophilin 38	protein-coding
Chr4	7353175	7353682	+	promoter-TSS (AT4G12420.1)	AT4G12420.2	SKU5	T1P17.10|T1P17_10	Cupredoxin superfamily protein	protein-coding
Chr1	3780190	3780902	+	promoter-TSS (AT1G11265.1)	AT1G11265.1	AT1G11265	T28P6.8|T28P6_8	hypothetical protein	pseudo
Chr2	202358	202848	+	promoter-TSS (AT2G01450.1)	AT2G01450.1	MPK17	ATMPK17|F2I9.7|F2I9_7|MAP kinase 17	MAP kinase 17	protein-coding
Chr3	13865859	13866235	+	Intergenic	AT3G33106.1	AT3G33106	T18B3.5	hypothetical protein	pseudo
Chr3	691717	692066	+	promoter-TSS (AT3G03060.1)	AT3G03060.1	AT3G03060	T17B22.25|T17B22_25	P-loop containing nucleoside triphosphate hydrolases superfamily protein	protein-coding
Chr5	3784401	3785300	+	TTS (AT5G00375.1)	AT5G00375.1	AT5G00375	-	miscRNA	miscRNA
Chr1	28747599	28748166	+	TTS (AT1G76600.1)	AT1G76600.1	AT1G76600	F14G6.20|F14G6_20	poly polymerase	protein-coding
Chr3	23285572	23285934	+	promoter-TSS (AT3G63003.1)	AT3G63006.1	AT3G63006	67324.TRNA-ALA-2	tRNA	tRNA
Chr1	9708105	9708586	+	promoter-TSS (AT1G27880.1)	AT1G27880.2	AT1G27880	F28L5.4|F28L5_4	DEAD/DEAH box RNA helicase family protein	protein-coding
Chr3	6556852	6557251	+	intron (AT3G19010.4, intron 2 of 3)	AT3G19010.2	AT3G19010	-	2-oxoglutarate (2OG) and Fe(II)-dependent oxygenase superfamily protein	protein-coding
Chr1	2874453	2875206	+	exon (AT1G08930.1, exon 7 of 17)	AT1G08930.2	ERD6	EARLY RESPONSE TO DEHYDRATION 6|F7G19.19|F7G19_19	Major facilitator superfamily protein	protein-coding
Chr3	18734000	18734556	+	exon (AT3G50480.1, exon 2 of 2)	AT3G50480.1	HR4	homolog of RPW8 4	homolog of RPW8 4	protein-coding
Chr4	8633383	8633712	+	promoter-TSS (AT4G15110.1)	AT4G15110.1	CYP97B3	''cytochrome P450|DL3600C|FCAALL.208|cytochrome P450|family 97|polypeptide 3|polypeptide 3''|subfamily B	cytochrome P450, family 97, subfamily B, polypeptide 3	protein-coding
Chr1	3778284	3778743	+	intron (AT1G11260.1, intron 2 of 3)	AT1G11260.1	STP1	ATSTP1|SUGAR TRANSPORTER 1|T28P6.9|T28P6_9|sugar transporter 1	sugar transporter 1	protein-coding
Chr3	7279753	7280178	+	promoter-TSS (AT3G20820.1)	AT3G20820.1	AT3G20820	-	Leucine-rich repeat (LRR) family protein	protein-coding
Chr3	3187283	3187597	+	TTS (AT3G10300.1)	AT3G10300.1	AT3G10300	-	Calcium-binding EF-hand family protein	protein-coding
Chr1	30384731	30385057	+	TTS (AT1G80850.1)	AT1G80840.1	WRKY40	ATWRKY40|F23A5.19|F23A5_19|WRKY DNA-binding protein 40	WRKY DNA-binding protein 40	protein-coding
Chr1	16598604	16598986	+	Intergenic	AT1G43835.1	AT1G43835	-	hypothetical protein	pseudo
Chr1	8800703	8801037	+	promoter-TSS (AT1G24996.1)	AT1G25025.1	AT1G25025	F5A9.9	hypothetical protein	protein-coding
Chr4	3985335	3985636	+	Intergenic	AT4G06710.1	AT4G06710	-	hypothetical protein	pseudo
Chr2	2266275	2266709	+	Intergenic	AT2G05914.2	AT2G05914	-	ncRNA	ncRNA
Chr3	13853751	13854047	+	Intergenic	AT3G33106.1	AT3G33106	T18B3.5	hypothetical protein	pseudo
Chr5	10264569	10265081	+	TTS (AT5G28285.1)	AT5G28285.1	AT5G28285	-	hypothetical protein	pseudo
Chr2	16109777	16110214	+	TTS (AT2G38480.1)	AT2G08965.1	AT2G08965	-	ncRNA	ncRNA
Chr1	15239433	15240109	+	promoter-TSS (AT1G40129.1)	AT1G40129.1	AT1G40129	-	hypothetical protein	protein-coding
Chr1	10966106	10966414	+	promoter-TSS (AT1G30835.1)	AT1G30835.1	SADHU1-2	sadhu non-coding retrotransposon 1-2	pseudo	pseudo
Chr1	5446576	5446919	+	promoter-TSS (AT1G05203.1)	AT1G05207.1	AT1G05207	-	ncRNA	ncRNA
Chr3	10938041	10938558	+	Intergenic	AT3G28920.1	HB34	AtHB34|ZHD9|ZINC FINGER HOMEODOMAIN 9|homeobox protein 34	homeobox protein 34	protein-coding
Chr4	3978678	3979592	+	Intergenic	AT4G06710.1	AT4G06710	-	hypothetical protein	pseudo
Chr3	4993998	4994365	+	TTS (AT3G14840.2)	AT3G14850.2	TBL41	TRICHOME BIREFRINGENCE-LIKE 41	TRICHOME BIREFRINGENCE-LIKE 41	protein-coding
Chr3	13720111	13720492	+	Intergenic	AT3G33076.1	AT3G33076	-	hypothetical protein	pseudo
Chr4	7760707	7761596	+	exon (AT4G13340.1, exon 1 of 1)	AT4G13340.1	LRX3	T9E8.80|T9E8_80|leucine-rich repeat/extensin 3	Leucine-rich repeat (LRR) family protein	protein-coding
Chr1	7073172	7073566	+	exon (AT1G20400.1, exon 6 of 8)	AT1G20400.1	AT1G20400	F5M15.25|F5M15_25	hypothetical protein (DUF1204)	protein-coding
Chr2	2336310	2336653	+	promoter-TSS (AT2G06010.1)	AT2G06010.1	ORG4	F5K7.23|F5K7_23|OBP3-responsive gene 4	OBP3-responsive protein 4 (ORG4)	protein-coding
Chr1	2928065	2929402	+	TTS (AT1G09080.1)	AT1G09070.1	SRC2	(AT)SRC2|AtSRC2|F7G19.6|F7G19_6|SOYBEAN GENE REGULATED BY COLD-2|soybean gene regulated by cold-2	soybean gene regulated by cold-2	protein-coding
Chr3	13682590	13682942	+	Intergenic	AT3G33084.1	AT3G33084	-	hypothetical protein	pseudo
Chr1	15365227	15365569	+	Intergenic	AT1G40136.1	AT1G40136	-	hypothetical protein	pseudo
Chr2	3624385	3624684	+	intron (AT2G08986.1, intron 35 of 45)	AT2G08986.1	AT2G08986	-	hypothetical protein	protein-coding
Chr1	9933815	9934427	+	TTS (AT1G28327.1)	AT1G28330.3	DYL1	AtDRM1|DORMANCY-ASSOCIATED PROTEIN 1|DRM1|F3H9.1|F3H9_1|dormancy-associated protein-like 1	dormancy-associated protein-like 1	protein-coding
Chr3	17149648	17149944	+	promoter-TSS (AT3G46585.1)	AT3G46585.1	AT3G46585	67254.TRNA-GLY-1	tRNA	tRNA
Chr2	18569694	18570012	+	promoter-TSS (AT2G45020.1)	AT2G45020.1	AT2G45020	44465.TRNA-ARG-1	tRNA	tRNA
Chr1	15324243	15324671	+	Intergenic	AT1G40143.1	AT1G40143	-	hypothetical protein	pseudo
Chr1	15094182	15094872	+	Intergenic	AT1G40104.1	AT1G40104	-	hypothetical protein	protein-coding
Chr2	5515780	5516381	+	Intergenic	AT2G13295.1	AT2G13295	-	protease inhibitor/seed storage/lipid transfer family protein	protein-coding
Chr2	8551147	8551510	+	exon (AT2G19810.1, exon 1 of 1)	AT2G19810.1	OZF1	AtOZF1|AtTZF2|F6F22.16|F6F22_16|Oxidation-related Zinc Finger 1|TZF2|tandem zinc finger 2	CCCH-type zinc finger family protein	protein-coding
Chr1	8338576	8339127	+	promoter-TSS (AT1G23500.1)	AT1G23500.1	AT1G23500	F28C11.13	GDSL-like Lipase/Acylhydrolase superfamily protein	protein-coding
Chr1	12185304	12185630	+	TTS (AT1G33600.2)	AT1G06677.1	AT1G06677	-	ncRNA	ncRNA
Chr5	15912976	15913306	+	TTS (AT5G39760.1)	AT5G39760.1	HB23	AtHB23|MKM21.8|MKM21_8|ZHD10|ZINC FINGER HOMEODOMAIN 10|homeobox protein 23	homeobox protein 23	protein-coding
Chr1	10718631	10719039	+	TTS (AT1G30370.1)	AT1G30370.1	DLAH	DAD1-like acylhydrolase|T4K22.3|T4K22_3	alpha/beta-Hydrolases superfamily protein	protein-coding
Chr5	3695805	3696163	+	exon (AT5G11530.1, exon 1 of 8)	AT5G11530.3	EMF1	F15N18.120|F15N18_120|embryonic flower 1	embryonic flower 1 (EMF1)	protein-coding
Chr3	14213678	14214111	+	intron (AT3G00670.1, intron 1 of 1)	AT3G00670.1	AT3G00670	-	miscRNA	miscRNA
Chr1	19845474	19846497	+	exon (AT1G53210.1, exon 3 of 7)	AT1G53210.1	AT1G53210	AtNCL|F12M16.12|F12M16_12|NCL|Na+/Ca2+ exchanger	sodium/calcium exchanger family protein / calcium-binding EF hand family protein	protein-coding
Chr4	12251201	12251726	+	TTS (AT4G23470.1)	AT4G23470.4	AT4G23470	F16G20.170|F16G20_170	PLAC8 family protein	protein-coding
Chr1	22428027	22428346	+	promoter-TSS (AT1G08353.1)	AT1G60910.1	AT1G60910	60086.TRNA-GLY-1	tRNA	tRNA
Chr4	421838	422149	+	promoter-TSS (AT4G00975.1)	AT4G00975.2	AT4G00975	-	ncRNA	ncRNA
Chr4	11470650	11471056	+	promoter-TSS (AT4G21560.1)	AT4G21560.1	VPS28-1	F17L22.20|VPS28|vacuolar protein sorting 28|vacuolar protein sorting-associated protein 28 homolog 1	vacuolar protein sorting-associated protein-like protein	protein-coding
Chr2	387298	387966	+	promoter-TSS (AT2G01860.1)	AT2G01860.1	EMB975	EMBRYO DEFECTIVE 975|T23K3.5|T23K3_5	Tetratricopeptide repeat (TPR)-like superfamily protein	protein-coding
Chr1	28421258	28421650	+	TTS (AT1G09573.1)	AT1G09573.1	AT1G09573	-	ncRNA	ncRNA
Chr2	18367517	18368027	+	TTS (AT2G44490.1)	AT2G09530.1	AT2G09530	-	ncRNA	ncRNA
Chr5	16258743	16259040	+	promoter-TSS (AT5G40605.1)	AT5G40605.1	AT5G40605	-	hypothetical protein	pseudo
Chr5	4213442	4213835	+	promoter-TSS (AT5G13210.1)	AT5G13210.1	AT5G13210	T31B5.30|T31B5_30	Uncharacterized conserved protein UCP015417, vWA	protein-coding
Chr5	7167062	7167422	+	promoter-TSS (AT5G21100.1)	AT5G21100.1	AT5G21100	T10F18.130|T10F18_130	Plant L-ascorbate oxidase	protein-coding
Chr1	26673374	26673701	+	promoter-TSS (AT1G70730.1)	AT1G70730.3	PGM2	F5A18.9|F5A18_9|phosphoglucomutase 2	Phosphoglucomutase/phosphomannomutase family protein	protein-coding
Chr2	5908559	5908920	+	promoter-TSS (AT2G14050.1)	AT2G14050.1	MCM9	F9B22.16|F9B22_16|minichromosome maintenance 9	minichromosome maintenance 9	protein-coding
Chr4	9990779	9991149	+	TTS (AT4G18010.1)	AT4G18010.2	IP5PII	4|5)P3 5-PHOSPHATASE II|5PTASE2|AT5PTASE2|INOSITOL POLYPHOSPHATE 5-PHOSPHATASE II|INOSITOL(1|T6K21.190|T6K21_190|myo-inositol polyphosphate 5-phosphatase 2	myo-inositol polyphosphate 5-phosphatase 2	protein-coding
Chr1	15102479	15102846	+	Intergenic	AT1G40104.1	AT1G40104	-	hypothetical protein	protein-coding
Chr4	17670970	17672049	+	TTS (AT4G37608.1)	AT4G37610.1	BT5	BTB and TAZ domain protein 5|F19F18.100|F19F18_100	BTB and TAZ domain protein 5	protein-coding
Chr1	10756563	10756861	+	promoter-TSS (AT1G30430.1)	AT1G30430.1	AT1G30430	51682.TRNA-GLU-1|60744.TRNA-GLU-1|AT1G30435	tRNA	tRNA
Chr1	16835274	16835750	+	intron (AT1G44350.1, intron 4 of 4)	AT1G44350.1	ILL6	IAA-leucine resistant (ILR)-like gene 6|T18F15.9|T18F15_9	IAA-amino acid hydrolase ILR1-like 6	protein-coding
Chr1	5700794	5701143	+	Intergenic	AT1G16680.1	AT1G16680	F19K19.3|F19K19_3	Chaperone DnaJ-domain superfamily protein	protein-coding
Chr5	15334076	15334433	+	promoter-TSS (AT5G38360.1)	AT5G38365.1	AT5G38365	-	hypothetical protein	pseudo
Chr1	15357363	15357723	+	Intergenic	AT1G40136.1	AT1G40136	-	hypothetical protein	pseudo
Chr1	16706938	16707288	+	TTS (AT1G44000.1)	AT1G44000.1	AT1G44000	F9C16.20|F9C16_20	STAY-GREEN-like protein	protein-coding
Chr2	9063158	9063809	+	Intergenic	AT2G21140.1	PRP2	ATPRP2|F26H11.10|F26H11_10|proline-rich protein 2	proline-rich protein 2	protein-coding
Chr2	13528822	13529248	+	promoter-TSS (AT2G31820.1)	AT2G31820.1	AT2G31820	F20M17.14|F20M17_14	Ankyrin repeat family protein	protein-coding
Chr4	2605950	2606304	+	Intergenic	AT4G05090.1	AT4G05090	C17L7.10|C17L7_10	Inositol monophosphatase family protein	protein-coding
Chr5	22074195	22074506	+	promoter-TSS (AT5G54365.1)	AT5G54365.1	AT5G54365	67853.TRNA-PHE-1	tRNA	tRNA
Chr4	10492400	10492817	+	promoter-TSS (AT4G19185.1)	AT4G19190.1	AT4G19190	T18B16.160|T18B16_160	zinc knuckle (CCHC-type) family protein	protein-coding
Chr2	16539034	16539373	+	promoter-TSS (AT2G39675.1)	AT2G39675.1	TAS1C	trans-acting siRNA1C	ncRNA	ncRNA
Chr2	11147295	11147792	+	TTS (AT2G26190.1)	AT2G26180.1	IQD6	IQ-domain 6|T1D16.18|T1D16_18	IQ-domain 6	protein-coding
Chr2	4226936	4227247	+	Intergenic	AT2G10615.1	AT2G10615	-	hypothetical protein	protein-coding
Chr3	11092130	11092653	+	Intergenic	AT3G05695.1	AT3G05695	-	ncRNA	ncRNA
Chr4	15503225	15503747	+	TTS (AT4G32070.1)	AT4G32060.2	AT4G32060	F10N7.140|F10N7_140	calcium-binding EF hand family protein	protein-coding
Chr1	3546696	3547206	+	Intergenic	AT1G10682.1	AT1G10682	-	ncRNA	ncRNA
Chr4	4009514	4009880	+	Intergenic	AT4G06718.1	AT4G06718	-	hypothetical protein	pseudo
Chr1	22020495	22020846	+	TTS (AT1G59820.1)	AT1G59830.2	PP2A-1	F23H11.15|F23H11_15|protein phosphatase 2A-1|protein phosphatase 2A-2	protein phosphatase 2A-2	protein-coding
Chr1	12182168	12182659	+	exon (AT1G33600.1, exon 1 of 1)	AT1G33600.2	AT1G33600	T1E4.2|T1E4_2	Leucine-rich repeat (LRR) family protein	protein-coding
Chr3	10330184	10330480	+	promoter-TSS (AT3G27870.1)	AT3G27870.1	AT3G27870	-	ATPase E1-E2 type family protein / haloacid dehalogenase-like hydrolase family protein	protein-coding
Chr5	26852813	26853114	+	Intergenic	AT5G67300.1	MYBR1	ARABIDOPSIS THALIANA MYB DOMAIN PROTEIN 44|ATMYB44|ATMYBR1|MYB44|myb domain protein r1	myb domain protein r1	protein-coding
Chr1	7087811	7088201	+	TTS (AT1G20450.2)	AT1G20440.1	COR47	AtCOR47|F5M15.22|F5M15_22|RD17|cold-regulated 47	cold-regulated 47	protein-coding
Chr3	14208228	14208537	+	Intergenic	AT3G00670.1	AT3G00670	-	miscRNA	miscRNA
Chr4	1318896	1319400	+	TTS (AT4G02970.1)	AT4G02970.1	AT7SL-1	7SL RNA1|T4I9.15|T4I9_15	7SL RNA1	protein-coding
Chr4	2686284	2686580	+	promoter-TSS (AT4G05220.1)	AT4G05230.1	AT4G05230	C17L7.150|C17L7_150	Ubiquitin-like superfamily protein	protein-coding
Chr4	7443796	7444145	+	TTS (AT4G12560.1)	AT4G12570.1	UPL5	T1P17.160|T1P17_160|ubiquitin protein ligase 5	ubiquitin protein ligase 5	protein-coding
Chr3	14214547	14215033	+	TTS (AT3G00670.1)	AT3G00670.1	AT3G00670	-	miscRNA	miscRNA
Chr2	19332430	19332969	+	promoter-TSS (AT2G47050.1)	AT2G47050.1	AT2G47050	F14M4.12	Plant invertase/pectin methylesterase inhibitor superfamily protein	protein-coding
Chr1	11859503	11859927	+	TTS (AT1G32760.1)	AT1G32763.1	AT1G32763	-	Cysteine-rich protein	protein-coding
Chr5	12816845	12817147	+	Intergenic	AT5G34358.1	AT5G34358	-	hypothetical protein	pseudo
Chr1	4543267	4543672	+	exon (AT1G13260.1, exon 1 of 1)	AT1G13260.1	RAV1	AtRAV1|EDF4|ETHYLENE RESPONSE DNA BINDING FACTOR 4|T6J4.2|T6J4_2|related to ABI3/VP1 1	related to ABI3/VP1 1	protein-coding
Chr5	26854336	26854937	+	promoter-TSS (AT5G09855.1)	AT5G09855.1	AT5G09855	-	ncRNA	ncRNA
Chr1	27118973	27119404	+	promoter-TSS (AT1G09297.1)	AT1G09297.1	AT1G09297	-	ncRNA	ncRNA
Chr2	9925703	9926122	+	promoter-TSS (AT2G23321.1)	AT2G23321.1	AT2G23321	-	hypothetical protein	protein-coding
Chr4	17670072	17670622	+	TTS (AT4G37608.2)	AT4G37608.2	AT4G37608	-	hypothetical protein	protein-coding
Chr1	15101190	15101669	+	Intergenic	AT1G40104.1	AT1G40104	-	hypothetical protein	protein-coding
Chr1	15177160	15177684	+	Intergenic	AT1G40115.1	AT1G40115	-	hypothetical protein	pseudo
Chr5	3181017	3181412	+	TTS (AT5G10150.1)	AT5G10140.1	FLC	AGAMOUS-like 25|AGL25|FLF|FLOWERING LOCUS C|FLOWERING LOCUS F|MADS BOX PROTEIN FLOWERING LOCUS F|REDUCED STEM BRANCHING 6|RSB6|T31P16.130|T31P16_130	K-box region and MADS-box transcription factor family protein	protein-coding
Chr3	19569786	19570082	+	exon (AT3G52800.1, exon 2 of 2)	AT3G52800.2	AT3G52800	-	A20/AN1-like zinc finger family protein	protein-coding
Chr3	511430	511793	+	promoter-TSS (AT3G02480.1)	AT3G02480.1	AT3G02480	F16B3.11|F16B3_11	Late embryogenesis abundant protein (LEA) family protein	protein-coding
Chr2	6260945	6261281	+	TTS (AT2G14640.1)	AT2G06205.1	AT2G06205	-	miscRNA	miscRNA
Chr4	14750465	14750856	+	TTS (AT4G30150.1)	AT4G30160.1	VLN4	ATVLN4|F9N11.10|F9N11_10|villin 4	villin 4	protein-coding
Chr5	15183463	15184086	+	exon (AT5G38037.1, exon 1 of 1)	AT5G38037.1	AT5G38037	-	hypothetical protein	pseudo
Chr2	6316250	6316560	+	TTS (AT2G14750.1)	AT2G14755.1	AT2G14755	-	Myb/SANT-like DNA-binding domain protein	protein-coding
Chr3	1678947	1679373	+	promoter-TSS (AT3G05690.1)	AT3G05690.1	NF-YA2	''nuclear factor Y|ATHAP2B|AtNF-YA2|F18C1.4|F18C1_4|HAP2B|HEME ACTIVATOR PROTEIN (YEAST) HOMOLOG 2B|UNE8|UNFERTILIZED EMBRYO SAC 8|nuclear factor Y|subunit A2|subunit A2''	nuclear factor Y, subunit A2	protein-coding
Chr2	15140253	15140707	+	Intergenic	AT2G36050.1	OFP15	ARABIDOPSIS THALIANA OVATE FAMILY PROTEIN 15|ATOFP15|F11F19.32|F11F19_32|ovate family protein 15	ovate family protein 15	protein-coding
Chr5	10366977	10367698	+	promoter-TSS (AT5G28430.1)	AT5G28430.1	AT5G28430	F21B23.9|F21B23_9	hypothetical protein	pseudo
Chr2	19697799	19698289	+	Intergenic	AT2G48160.1	AT2G48160	F11L15.11|F11L15_11|HUA2 LIKE 2|HULK2	Tudor/PWWP/MBT domain-containing protein	protein-coding
Chr1	21441325	21442569	+	exon (AT1G57990.1, exon 1 of 1)	AT1G57990.1	PUP18	ATPUP18|F13D13.3|purine permease 18	purine permease 18	protein-coding
Chr2	17138408	17138815	+	exon (AT2G41100.2, exon 1 of 2)	AT2G41100.2	TCH3	ARABIDOPSIS THALIANA CALMODULIN LIKE 4|ATCAL4|CALMODULIN-RELATED PROTEIN|CML12|T3K9.13|T3K9_13|TOUCH 3|calmodulin-like 12	Calcium-binding EF hand family protein	protein-coding
Chr1	15175171	15175876	+	Intergenic	AT1G40115.1	AT1G40115	-	hypothetical protein	pseudo
Chr2	11669170	11669576	+	promoter-TSS (AT2G27260.1)	AT2G27260.1	AT2G27260	F12K2.16|F12K2_16	Late embryogenesis abundant (LEA) hydroxyproline-rich glycoprotein family	protein-coding
Chr2	16876635	16877080	+	promoter-TSS (AT2G40420.1)	AT2G40420.1	AT2G40420	T3G21.19|T3G21_19	Transmembrane amino acid transporter family protein	protein-coding
Chr4	944894	945222	+	TTS (AT4G02120.1)	AT4G02130.2	GATL6	LGT10|T10M13.14|T10M13_14|galacturonosyltransferase 6|galacturonosyltransferase-like 6	galacturonosyltransferase 6	protein-coding
Chr3	17635990	17636292	+	TTS (AT3G47810.1)	AT3G47800.1	AT3G47800	-	Galactose mutarotase-like superfamily protein	protein-coding
Chr2	7258076	7258372	+	Intergenic	AT2G16720.1	MYB7	ARABIDOPSIS THALIANA MYB DOMAIN PROTEIN 7|ATMYB7|ATY49|T24I21.13|T24I21_13|myb domain protein 7	myb domain protein 7	protein-coding
Chr5	12818607	12819038	+	Intergenic	AT5G34358.1	AT5G34358	-	hypothetical protein	pseudo
Chr1	15888239	15888641	+	Intergenic	AT1G42430.1	AT1G42430	F7F22.5|F7F22_5	inactive purple acid phosphatase-like protein	protein-coding
Chr3	8267656	8268015	+	TTS (AT3G23170.1)	AT3G23170.1	AT3G23170	-	hypothetical protein	protein-coding
Chr2	2026435	2026825	+	exon (AT2G05520.1, exon 2 of 2)	AT2G05520.5	GRP-3	ARABIDOPSIS GLYCINE RICH PROTEIN 3|ATGRP-3|ATGRP3|GLYCINE-RICH PROTEIN 3|GRP3|T20G20.13|T20G20_13|glycine-rich protein 3	glycine-rich protein 3	protein-coding
Chr2	6919666	6920382	+	TTS (AT2G15890.1)	AT2G15880.1	AT2G15880	F19G14.12|F19G14_12	Leucine-rich repeat (LRR) family protein	protein-coding
Chr5	21722980	21723306	+	promoter-TSS (AT5G53487.1)	AT5G53487.1	AT5G53487	67846.TRNA-GLY-1|67847.TRNA-GLY-1	tRNA	tRNA
Chr1	19847779	19848132	+	promoter-TSS (AT1G53220.1)	AT1G53220.1	AT1G53220	52273.TRNA-ILE-1	tRNA	tRNA
Chr3	23136500	23136981	+	promoter-TSS (AT3G62560.1)	AT3G62560.1	AT3G62560	-	Ras-related small GTP-binding family protein	protein-coding
Chr5	3758400	3758696	+	promoter-TSS (AT5G11680.1)	AT5G11680.1	AT5G11680	T22P22.70|T22P22_70	classical AGP protein	protein-coding
Chr3	8963499	8963855	+	promoter-TSS (AT3G24560.1)	AT3G24560.1	RSY3	RASPBERRY 3	Adenine nucleotide alpha hydrolases-like superfamily protein	protein-coding
Chr1	16433280	16433700	+	Intergenic	AT1G43620.3	UGT80B1	T10P12.7|T10P12_7|TRANSPARENT TESTA 15|TT15	UDP-Glycosyltransferase superfamily protein	protein-coding
Chr5	16239438	16239858	+	promoter-TSS (AT5G40545.1)	AT5G40545.1	AT5G40545	67753.TRNA-ASP-1	tRNA	tRNA
Chr5	13417531	13417874	+	TTS (AT5G35160.1)	AT5G35170.1	AT5G35170	T25C13.50|T25C13_50	adenylate kinase family protein	protein-coding
Chr3	13708547	13708991	+	Intergenic	AT3G33084.1	AT3G33084	-	hypothetical protein	pseudo
Chr5	11029562	11030158	+	Intergenic	AT5G29015.1	AT5G29015	-	hypothetical protein	pseudo
Chr1	16510972	16511482	+	Intergenic	AT1G43730.1	AT1G43730	F2J6.21|F2J6_21	RNA-directed DNA polymerase (reverse transcriptase)-related family protein	protein-coding
Chr3	18069032	18069328	+	TTS (AT3G48745.1)	AT3G48745.1	AT3G48745	67264.TRNA-GLN-1	tRNA	tRNA
Chr5	21697275	21697713	+	Intergenic	AT5G53460.1	GLT1	MYN8.7|MYN8_7|NADH-GOGAT|NADH-dependent glutamate synthase 1	NADH-dependent glutamate synthase 1	protein-coding
Chr1	22053765	22054179	+	TTS (AT1G59900.1)	AT1G59900.2	E1 ALPHA	AT-E1 ALPHA|PYRUVATE DEHYDROGENASE E1 ALPHA SUBUNIT|pyruvate dehydrogenase complex E1 alpha subunit	pyruvate dehydrogenase complex E1 alpha subunit	protein-coding
Chr3	18310971	18311306	+	TTS (AT3G49380.1)	AT3G49380.1	iqd15	IQ-domain 15	IQ-domain 15	protein-coding
Chr4	12140794	12141173	+	TTS (AT4G23180.1)	AT4G23190.4	CRK11	AT-RLK3|F21P8.80|F21P8_80|RECEPTOR LIKE PROTEIN KINASE 3|cysteine-rich RLK (RECEPTOR-like protein kinase) 11	cysteine-rich RLK (RECEPTOR-like protein kinase) 11	protein-coding
Chr5	20062479	20062780	+	promoter-TSS (AT5G49465.1)	AT5G49465.1	AT5G49465	-	hypothetical protein	pseudo
Chr4	16320851	16321186	+	promoter-TSS (AT4G03365.1)	AT4G03365.1	AT4G03365	-	miscRNA	miscRNA
Chr1	29636543	29637042	+	promoter-TSS (AT1G78820.1)	AT1G78820.1	AT1G78820	F9K20.13|F9K20_13	D-mannose binding lectin protein with Apple-like carbohydrate-binding domain-containing protein	protein-coding
Chr3	22859972	22860297	+	promoter-TSS (AT3G61750.1)	AT3G61755.1	AT3G61755	67319.TRNA-ALA-1|67320.TRNA-ALA-1	tRNA	tRNA
Chr2	16051374	16051731	+	promoter-TSS (AT2G08950.1)	AT2G08945.1	AT2G08945	-	ncRNA	ncRNA
Chr2	17363202	17363737	+	TTS (AT2G41640.1)	AT2G41650.1	AT2G41650	T32G6.17|T32G6_17	hypothetical protein	protein-coding
Chr5	5674991	5675620	+	promoter-TSS (AT5G02645.1)	AT5G02645.1	AT5G02645	-	ncRNA	ncRNA
Chr2	528719	529029	+	exon (AT2G02100.1, exon 2 of 2)	AT2G02100.1	LCR69	F5O4.13|F5O4_13|PDF2.2|low-molecular-weight cysteine-rich 69	low-molecular-weight cysteine-rich 69	protein-coding
Chr5	23314371	23314701	+	promoter-TSS (AT5G57570.1)	AT5G57570.1	AT5G57570	MUA2.15|MUA2_15	GCK domain-containing protein	protein-coding
Chr1	1876154	1876585	+	exon (AT1G06148.1, exon 2 of 2)	AT1G06148.2	AT1G06148	-	hypothetical protein	protein-coding
Chr4	10500694	10501140	+	promoter-TSS (AT4G19210.1)	AT4G19210.1	ABCE2	ARABIDOPSIS THALIANA RNASE L INHIBITOR PROTEIN 2|ATP-binding cassette E2|ATRLI2|RLI2|RNAse l inhibitor protein 2|T18B16.180|T18B16_180	RNAse l inhibitor protein 2	protein-coding
Chr3	9722225	9722526	+	TTS (AT3G26520.1)	AT3G26520.1	TIP2	GAMMA-TIP2|SALT-STRESS INDUCIBLE PROTEIN|SALT-STRESS INDUCIBLE TONOPLAST INTRINSIC PROTEIN|SITIP|TIP1;2|TONOPLAST INTRINSIC PROTEIN 2|tonoplast intrinsic protein 2	tonoplast intrinsic protein 2	protein-coding
Chr1	937022	937461	+	promoter-TSS (AT1G03743.1)	AT1G03743.1	AT1G03743	50828.SNORNA00003	ncRNA	ncRNA
Chr1	1158823	1159132	+	promoter-TSS (AT1G04320.1)	AT1G04320.1	AT1G04320	51096.TRNA-GLY-1	tRNA	tRNA
Chr3	1967854	1968869	+	promoter-TSS (AT3G01845.1)	AT3G01845.1	AT3G01845	-	ncRNA	ncRNA
Chr4	5504717	5505131	+	intron (AT4G08620.1, intron 12 of 12)	AT4G08620.1	SULTR1;1	SULTR1.2|sulphate transporter 1;1	sulfate transporter 1;1	protein-coding
Chr3	1965466	1965843	+	promoter-TSS (AT3G00220.1)	AT3G00220.1	AT3G00220	-	miscRNA	miscRNA
Chr1	15031288	15031769	+	Intergenic	AT1G40093.1	AT1G40093	-	hypothetical protein	pseudo
Chr1	5171891	5172239	+	promoter-TSS (AT1G15015.1)	AT1G15015.1	AT1G15015	-	F-box family protein	protein-coding
Chr1	12601380	12601681	+	promoter-TSS (AT1G06757.1)	AT1G06757.1	AT1G06757	-	ncRNA	ncRNA
Chr1	29637791	29638210	+	exon (AT1G78830.1, exon 1 of 1)	AT1G78830.1	AT1G78830	F9K20.12|F9K20_12	Curculin-like (mannose-binding) lectin family protein	protein-coding
Chr4	5575573	5575878	+	promoter-TSS (AT4G08720.1)	AT4G08720.1	AT4G08720	T32A17.30|T32A17_30	hypothetical protein	pseudo
Chr5	18520017	18520452	+	Intergenic	AT5G45650.1	AT5G45650	MRA19.5|MRA19_5	subtilase family protein	protein-coding
Chr1	7070552	7070848	+	exon (AT1G20390.1, exon 1 of 1)	AT1G20390.1	AT1G20390	F5M15.26|F5M15_26	hypothetical protein	pseudo
Chr3	20298359	20298837	+	TTS (AT3G54810.1)	AT3G54810.1	BME3	BLUE MICROPYLAR END 3|BLUE MICROPYLAR END 3-ZINC FINGER|BME3-ZF|GATA TRANSCRIPTION FACTOR 8|GATA8|T5N23.3	Plant-specific GATA-type zinc finger transcription factor family protein	protein-coding
Chr5	2859596	2860185	+	TTS (AT5G08780.1)	AT5G08790.1	ATAF2	Arabidopsis NAC domain containing protein 81|anac081	NAC (No Apical Meristem) domain transcriptional regulator superfamily protein	protein-coding
Chr2	16110511	16110956	+	TTS (AT2G38470.1)	AT2G38480.1	AT2G38480	CASP-like protein 4B1|CASPL4B1|T19C21.23	Uncharacterized protein family (UPF0497)	protein-coding
Chr5	25704593	25704945	+	exon (AT5G64260.1, exon 1 of 1)	AT5G64260.1	EXL2	EXORDIUM like 2|MSJ1_10	EXORDIUM like 2	protein-coding
Chr2	8530527	8530856	+	promoter-TSS (AT2G19796.1)	AT2G19796.1	AT2G19796	-	ncRNA	ncRNA
Chr3	14594058	14594420	+	TTS (AT3G42470.1)	AT3G42460.1	AT3G42460	-	hypothetical protein	pseudo
Chr1	21172845	21173590	+	intron (AT1G56510.1, intron 4 of 4)	AT1G56510.1	WRR4	ACTIVATED DISEASE RESISTANCE 2|ADR2|F13N6.5|F13N6_5|WHITE RUST RESISTANCE 4	Disease resistance protein (TIR-NBS-LRR class)	protein-coding
Chr2	1038669	1039116	+	TTS (AT2G03440.1)	AT2G03430.1	AT2G03430	T4M8.14|T4M8_14	Ankyrin repeat family protein	protein-coding
Chr3	1966094	1966671	+	promoter-TSS (AT3G00220.1)	AT3G00220.1	AT3G00220	-	miscRNA	miscRNA
Chr1	15424542	15425025	+	Intergenic	AT1G40076.1	AT1G40076	-	hypothetical protein	pseudo
Chr1	30385369	30385809	+	TTS (AT1G80840.1)	AT1G09987.1	AT1G09987	-	ncRNA	ncRNA
Chr3	17178007	17178570	+	TTS (AT3G07505.1)	AT3G07505.1	AT3G07505	-	ncRNA	ncRNA
Chr3	20685557	20685927	+	promoter-TSS (AT3G08585.1)	AT3G08585.1	AT3G08585	-	ncRNA	ncRNA
Chr5	10796169	10796709	+	TTS (AT5G04815.1)	AT5G04815.1	AT5G04815	-	ncRNA	ncRNA
Chr3	14212281	14213057	+	promoter-TSS (AT3G00670.1)	AT3G00670.1	AT3G00670	-	miscRNA	miscRNA
Chr4	1488250	1488587	+	intron (AT4G03380.1, intron 3 of 6)	AT4G03380.1	AT4G03380	F4C21.34|F4C21_34	hypothetical protein	protein-coding
Chr1	2886792	2887188	+	promoter-TSS (AT1G08985.1)	AT1G08985.1	AT1G08985	-	AP2/B3-like transcriptional factor family protein	protein-coding
Chr1	26973201	26973758	+	promoter-TSS (AT1G71700.1)	AT1G71700.1	AT1G71700	51794.TRNA-GLY-1|60048.TRNA-GLY-1	tRNA	tRNA
Chr4	9287079	9287382	+	promoter-TSS (AT4G16465.1)	AT4G16465.1	AT4G16465	68169.TRNA-THR-3	tRNA	tRNA
Chr4	16355159	16355790	+	exon (AT4G34150.1, exon 3 of 7)	AT4G34150.1	AT4G34150	F28A23.90|F28A23_90	Calcium-dependent lipid-binding (CaLB domain) family protein	protein-coding
Chr5	8446399	8446803	+	promoter-TSS (AT5G24670.1)	AT5G24670.1	EMB2820	AtTAD3|EMBRYO DEFECTIVE 2820|MXC17.5|MXC17_5|TAD3|tRNA adenosine deaminase 3	Cytidine/deoxycytidylate deaminase family protein	protein-coding
Chr1	23033406	23033805	+	promoter-TSS (AT1G08507.1)	AT1G08507.1	AT1G08507	-	ncRNA	ncRNA
Chr1	6267410	6268109	+	promoter-TSS (AT1G18200.1)	AT1G18200.1	RABA6b	AtRABA6b|RAB GTPase homolog A6B|T10F20.21	Rab GTPase-like A1I protein	protein-coding
Chr1	1379534	1379881	+	promoter-TSS (AT1G04880.1)	AT1G04880.1	AT1G04880	F13M7.13|F13M7_13	HMG (high mobility group) box protein with ARID/BRIGHT DNA-binding domain-containing protein	protein-coding
Chr2	10136179	10136576	+	intron (AT2G23810.1, intron 1 of 1)	AT2G23810.1	TET8	F27L4.1|F27L4_1|tetraspanin8	tetraspanin8	protein-coding
Chr3	16840289	16840696	+	promoter-TSS (AT3G45830.1)	AT3G45830.1	AT3G45830	-	nuclear factor kappa-B-binding-like protein	protein-coding
Chr4	14340796	14341141	+	promoter-TSS (AT4G29100.1)	AT4G29100.1	AT4G29100	F19B15.130|F19B15_130	basic helix-loop-helix (bHLH) DNA-binding superfamily protein	protein-coding
Chr4	6054494	6054792	+	promoter-TSS (AT4G09580.1)	AT4G09580.1	AT4G09580	T25P22.20|T25P22_20	SNARE associated Golgi protein family	protein-coding
Chr1	11692450	11693004	+	Intergenic	AT1G32410.3	AT1G32410	F5D14.32	Vacuolar protein sorting 55 (VPS55) family protein	protein-coding
Chr5	7777394	7777873	+	promoter-TSS (AT5G23115.1)	AT5G23115.1	AT5G23115	-	hypothetical protein	protein-coding
Chr4	7522691	7523007	+	TTS (AT4G12800.1)	AT4G12810.1	AT4G12810	T20K18.160|T20K18_160	F-box family protein	protein-coding
Chr4	18533155	18533501	+	promoter-TSS (AT4G39960.1)	AT4G39960.1	AT4G39960	DJA5|DNA J protein A5|T5J17.130|T5J17_130	Molecular chaperone Hsp40/DnaJ family protein	protein-coding
Chr2	10807239	10807623	+	exon (AT2G25370.1, exon 2 of 5)	AT2G25370.1	AT2G25370	F13B15.3|F13B15_3	RING/U-box superfamily protein	protein-coding
Chr2	2214444	2214865	+	promoter-TSS (AT2G05812.2)	AT2G05812.2	AT2G05812	-	ncRNA	ncRNA
Chr3	88595	88938	+	TTS (AT3G01280.1)	AT3G01290.1	HIR2	AtHIR2|T22N4.8|T22N4_8|hypersensitive induced reaction 2	SPFH/Band 7/PHB domain-containing membrane-associated protein family	protein-coding
Chr1	9482810	9483396	+	promoter-TSS (AT1G27300.1)	AT1G27300.1	AT1G27300	F17L21.9|F17L21_9	transmembrane protein	protein-coding
Chr2	11567230	11567583	+	TTS (AT2G27080.1)	AT2G27080.1	AT2G27080	T20P8.13|T20P8_13	Late embryogenesis abundant (LEA) hydroxyproline-rich glycoprotein family	protein-coding
Chr4	17340211	17340726	+	TTS (AT4G36800.1)	AT4G36791.1	AT4G36791	-	hypothetical protein	protein-coding
Chr2	9926350	9926651	+	TTS (AT2G23320.1)	AT2G23321.1	AT2G23321	-	hypothetical protein	protein-coding
Chr2	10974397	10974735	+	TTS (AT2G25735.1)	AT2G25735.1	AT2G25735	-	hypothetical protein	protein-coding
Chr5	14335003	14335399	+	TTS (AT5G36360.1)	AT5G36360.1	AT5G36360	-	ECA1 gametogenesis related family protein	protein-coding
Chr3	11010065	11010460	+	promoter-TSS (AT3G29020.1)	AT3G29020.2	MYB110	AtMYB110|myb domain protein 110	myb domain protein 110	protein-coding
Chr1	21746397	21746727	+	intron (AT1G58602.2, intron 1 of 8)	AT1G58602.1	AT1G58602	-	LRR and NB-ARC domains-containing disease resistance protein	protein-coding
Chr1	21242076	21242544	+	intron (AT1G56670.2, intron 1 of 3)	AT1G56670.2	AT1G56670	F25P12.90|F25P12_90	GDSL-like Lipase/Acylhydrolase superfamily protein	protein-coding
Chr4	7349376	7349698	+	TTS (AT4G12420.1)	AT4G12420.1	SKU5	T1P17.10|T1P17_10	Cupredoxin superfamily protein	protein-coding
Chr3	21827549	21827901	+	promoter-TSS (AT3G59050.1)	AT3G59050.1	PAO3	ATPAO3|polyamine oxidase 3	polyamine oxidase 3	protein-coding
Chr4	14798027	14798462	+	intron (AT4G30210.3, intron 7 of 16)	AT4G30210.1	ATR2	AR2|F9N11.60|F9N11_60|P450 reductase 2	P450 reductase 2	protein-coding
Chr2	5938199	5938584	+	Intergenic	AT2G14100.1	CYP705A13	''cytochrome P450|T22C12.3|T22C12_3|cytochrome P450|family 705|polypeptide 13|polypeptide 13''|subfamily A	cytochrome P450, family 705, subfamily A, polypeptide 13	protein-coding
Chr4	14017005	14017330	+	promoter-TSS (AT4G28310.1)	AT4G28310.1	AT4G28310	F26K10.190|F26K10_190	microtubule-associated protein	protein-coding
Chr3	335319	335643	+	Intergenic	AT3G02000.1	ROXY1	F1C9.22	Thioredoxin superfamily protein	protein-coding
Chr1	9143512	9143896	+	promoter-TSS (AT1G26420.1)	AT1G26430.1	AT1G26430	51948.TRNA-ASN-1	tRNA	tRNA
Chr4	5882392	5882849	+	promoter-TSS (AT4G09255.1)	AT4G09255.1	AT4G09255	-	hypothetical protein	pseudo
Chr3	15355088	15355454	+	exon (AT3G43430.1, exon 1 of 1)	AT3G43430.1	AT3G43430	-	RING/U-box superfamily protein	protein-coding
Chr1	2821130	2821429	+	promoter-TSS (AT1G08810.1)	AT1G08810.2	MYB60	AtMYB60|F22O13.30|F22O13_30|myb domain protein 60	myb domain protein 60	protein-coding
Chr3	11602498	11602848	+	Intergenic	AT3G29766.1	AT3G29766	T26G12.17	hypothetical protein	pseudo
Chr4	18027729	18028196	+	exon (AT4G38550.1, exon 10 of 10)	AT4G38552.1	AT4G38552	-	ncRNA	ncRNA
Chr4	6408720	6409242	+	intron (AT4G10340.1, intron 4 of 5)	AT4G10340.1	LHCB5	CHLOROPHYLL PROTEIN 26|CP 26|CP26|F24G24.140|F24G24_140|light harvesting complex of photosystem II 5	light harvesting complex of photosystem II 5	protein-coding
Chr4	11587615	11588114	+	exon (AT4G21840.1, exon 2 of 3)	AT4G21840.1	MSRB8	ATMSRB8|T8O5.50|T8O5_50|methionine sulfoxide reductase B8	methionine sulfoxide reductase B8	protein-coding
Chr4	18201941	18202268	+	promoter-TSS (AT4G03515.1)	AT4G03515.1	AT4G03515	-	miscRNA	miscRNA
Chr3	6576941	6577293	+	promoter-TSS (AT3G03795.1)	AT3G03795.1	AT3G03795	-	ncRNA	ncRNA
Chr5	9631725	9632111	+	TTS (AT5G27320.1)	AT5G27320.1	GID1C	ATGID1C|F21A20.30|F21A20_30|GA INSENSITIVE DWARF1C	alpha/beta-Hydrolases superfamily protein	protein-coding
Chr2	297028	297643	+	intron (AT2G01670.1, intron 3 of 4)	AT2G01670.1	NUDT17	T8O11.16|T8O11_16|atnudt17|nudix hydrolase homolog 17	nudix hydrolase homolog 17	protein-coding
Chr1	27274029	27274325	+	promoter-TSS (AT1G72440.1)	AT1G72440.1	EDA25	SLOW WALKER2|SWA2|T10D10.9|T10D10_9|embryo sac development arrest 25	CCAAT-binding factor	protein-coding
Chr3	12103836	12104138	+	promoter-TSS (AT3G30460.1)	AT3G30460.2	AT3G30460	-	RING/U-box superfamily protein	protein-coding
Chr1	16135117	16135844	+	TTS (AT1G42990.1)	AT1G42990.1	BZIP60	ATBZIP60|Bbasic region/leucine zipper motif 60|F13A11.5|F13A11_5|basic region/leucine zipper motif 60	basic region/leucine zipper motif 60	protein-coding
Chr5	19092364	19092898	+	TTS (AT5G47030.1)	AT5G47030.1	AT5G47030	-	ATPase, F1 complex, delta/epsilon subunit	protein-coding
Chr3	20903208	20903559	+	promoter-TSS (AT3G56370.1)	AT3G56370.1	AT3G56370	-	Leucine-rich repeat protein kinase family protein	protein-coding
Chr3	14462227	14462578	+	TTS (AT3G42310.1)	AT3G42313.1	AT3G42313	-	hypothetical protein	pseudo
Chr1	12293894	12294567	+	promoter-TSS (AT1G33860.1)	AT1G33860.1	AT1G33860	T3M13.25	hypothetical protein	protein-coding
Chr3	3090504	3090817	+	TTS (AT3G10015.1)	AT3G10015.1	AT3G10015	60243.TRNA-LEU-1	tRNA	tRNA
Chr3	20550809	20551558	+	intron (AT3G55430.1, intron 1 of 1)	AT3G55430.1	AT3G55430	-	O-Glycosyl hydrolases family 17 protein	protein-coding
Chr5	2587753	2588058	+	promoter-TSS (AT5G08075.1)	AT5G08075.1	AT5G08075	67604.TRNA-ALA-1	tRNA	tRNA
Chr2	5609699	5610086	+	exon (AT2G13463.1, exon 1 of 1)	AT2G13463.1	AT2G13463	-	hypothetical protein	protein-coding
Chr2	15884517	15885070	+	promoter-TSS (AT2G37950.1)	AT2G37950.1	AT2G37950	T8P21.14|T8P21_14	RING/FYVE/PHD zinc finger superfamily protein	protein-coding
Chr4	10499606	10500295	+	intron (AT4G19200.1, intron 2 of 2)	AT4G19210.1	ABCE2	ARABIDOPSIS THALIANA RNASE L INHIBITOR PROTEIN 2|ATP-binding cassette E2|ATRLI2|RLI2|RNAse l inhibitor protein 2|T18B16.180|T18B16_180	RNAse l inhibitor protein 2	protein-coding
Chr1	21752531	21753207	+	exon (AT1G58561.1, exon 1 of 1)	AT1G58561.1	AT1G58561	-	hypothetical protein	pseudo
Chr1	21341598	21341920	+	promoter-TSS (AT1G57620.1)	AT1G57620.1	AT1G57620	CYB|CYTOPLASMIC BODIES|T8L23.9|T8L23_9	emp24/gp25L/p24 family/GOLD family protein	protein-coding
Chr4	11157584	11157880	+	promoter-TSS (AT4G20835.1)	AT4G20840.1	AT4G20840	F21C20.190|F21C20_190	FAD-binding Berberine family protein	protein-coding
Chr5	10919329	10919680	+	Intergenic	AT5G28894.2	AT5G28894	-	hypothetical protein	pseudo
Chr3	15645735	15646231	+	promoter-TSS (AT3G43750.1)	AT3G43750.1	AT3G43750	-	RING/U-box protein with C6HC-type zinc finger domain-containing protein	protein-coding
Chr5	15820573	15820918	+	promoter-TSS (AT5G39510.1)	AT5G39510.1	SGR4	ATVTI11|ATVTI1A|IMPAIRED TONOPLAST TRAFFIC 3|ITT3|MUL8.190|MUL8_190|SHOOT GRAVITROPSIM 4|VESICLE TRANSPORT V-SNARE 11|VTI11|VTI1A|ZIG|ZIG1	Vesicle transport v-SNARE family protein	protein-coding
Chr5	11686554	11686928	+	Intergenic	AT5G31719.1	AT5G31719	-	hypothetical protein	pseudo
Chr4	3212473	3213085	+	Intergenic	AT4G06510.1	AT4G06510	-	hypothetical protein	pseudo
Chr5	20600559	20600886	+	promoter-TSS (AT5G00635.1)	AT5G50620.1	AT5G50620	MFB16.1|MFB16_1	Molecular chaperone Hsp40/DnaJ family protein	protein-coding
Chr1	1430565	1431054	+	promoter-TSS (AT1G04307.1)	AT1G04307.1	AT1G04307	-	ncRNA	ncRNA
Chr3	20797539	20797975	+	promoter-TSS (AT3G56040.1)	AT3G56040.1	UGP3	UDP-glucose pyrophosphorylase 3	UDP-glucose pyrophosphorylase 3	protein-coding
Chr1	24602951	24603320	+	intron (AT1G66090.1, intron 1 of 1)	AT1G66090.1	AT1G66090	F15E12.17|F15E12_17	Disease resistance protein (TIR-NBS class)	protein-coding
Chr3	1970198	1970765	+	exon (AT3G06435.1, exon 1 of 1)	AT3G06436.1	AT3G06436	-	hypothetical protein	protein-coding
Chr3	8686178	8686676	+	intron (AT3G24050.1, intron 1 of 1)	AT3G24050.1	GATA1	GATA transcription factor 1	GATA transcription factor 1	protein-coding
Chr1	8337872	8338254	+	intron (AT1G23490.1, intron 5 of 6)	AT1G23490.1	ARF1	ADP-RIBOSYLATION FACTOR|ADP-RIBOSYLATION FACTOR 1A|ADP-ribosylation factor 1|ATARF|ATARF1|ATARFA1A|F28C11.12	ADP-ribosylation factor 1	protein-coding
Chr2	14522373	14522956	+	TTS (AT2G34410.1)	AT2G08665.1	AT2G08665	-	ncRNA	ncRNA
Chr1	63933	64447	+	promoter-TSS (AT1G01130.1)	AT1G01130.1	AT1G01130	F6F3.33	CBL-interacting Serine/Threonine-kinase	protein-coding
Chr1	6465392	6465975	+	promoter-TSS (AT1G18750.3)	AT1G05417.1	AT1G05417	-	ncRNA	ncRNA
Chr1	27982338	27982641	+	promoter-TSS (AT1G74450.1)	AT1G74450.1	AT1G74450	F1M20.13|F1M20_13	BPS1-like protein (DUF793)	protein-coding
Chr5	588817	589132	+	promoter-TSS (AT5G02615.1)	AT5G02615.1	AT5G02615	67576.TRNA-ARG-1	tRNA	tRNA
Chr1	16351391	16351701	+	Intergenic	AT1G43310.1	AT1G43310	F1I21.17|F1I21_17	Nucleotide-sugar transporter family protein	protein-coding
Chr1	6455236	6455758	+	Intergenic	AT1G18720.1	AT1G18720	F6A14.17|F6A14_17	ER membrane protein, putative (DUF962)	protein-coding
Chr3	20590494	20590845	+	exon (AT3G55515.1, exon 1 of 1)	AT3G55515.1	RTFL7	DEVIL 8|DVL8|ROTUNDIFOLIA like 7	ROTUNDIFOLIA like 7	protein-coding
Chr5	18558632	18558995	+	promoter-TSS (AT5G45740.1)	AT5G45745.1	AT5G45745	67792.TRNA-GLY-1	tRNA	tRNA
Chr4	3867339	3867765	+	promoter-TSS (AT4G06660.1)	AT4G06660.1	AT4G06660	-	hypothetical protein	pseudo
Chr4	5777506	5777852	+	promoter-TSS (AT4G05685.1)	AT4G05685.1	AT4G05685	-	ncRNA	ncRNA
Chr1	19428413	19428709	+	promoter-TSS (AT1G07787.1)	AT1G07787.1	AT1G07787	-	ncRNA	ncRNA
Chr3	6486349	6486681	+	TTS (AT3G18820.1)	AT3G18820.1	RAB7B	ATRAB7B|ATRABG3F|RAB GTPase homolog G3F|RAB71|RABG3F	RAB GTPase homolog G3F	protein-coding
Chr3	14186359	14186681	+	Intergenic	AT3G00650.1	AT3G00650	-	miscRNA	miscRNA
Chr4	4008259	4009111	+	Intergenic	AT4G06718.1	AT4G06718	-	hypothetical protein	pseudo
Chr5	25692258	25692565	+	promoter-TSS (AT5G64230.1)	AT5G64230.1	AT5G64230	MSJ1.7|MSJ1_7	1,8-cineole synthase	protein-coding
Chr2	1963267	1963564	+	Intergenic	AT2G05370.2	AT2G05370	F16J10.8|F16J10_8	RNA-dependent RNA polymerase-like protein	protein-coding
Chr3	18895673	18895996	+	promoter-TSS (AT3G50830.1)	AT3G50830.1	COR413-PM2	ATCOR413-PM2|cold-regulated 413-plasma membrane 2	cold-regulated 413-plasma membrane 2	protein-coding
Chr5	17736922	17737299	+	TTS (AT5G44080.1)	AT5G44070.2	CAD1	ARA8|ARABIDOPSIS THALIANA PHYTOCHELATIN SYNTHASE 1|ATPCS1|CADMIUM SENSITIVE 1|MRH10.18|MRH10_18|PCS1|PHYTOCHELATIN SYNTHASE|PHYTOCHELATIN SYNTHASE 1	phytochelatin synthase 1 (PCS1)	protein-coding
Chr2	9593614	9593910	+	exon (AT2G22590.1, exon 1 of 1)	AT2G22590.1	AT2G22590	T9I22.3|T9I22_3	UDP-Glycosyltransferase superfamily protein	protein-coding
Chr3	3188011	3188851	+	TTS (AT3G10300.1)	AT3G10310.2	AT3G10310	-	P-loop nucleoside triphosphate hydrolases superfamily protein with CH (Calponin Homology) domain-containing protein	protein-coding
Chr3	852434	852857	+	promoter-TSS (AT3G03550.1)	AT3G03550.1	AT3G03550	T12J13.17|T12J13_17	RING/U-box superfamily protein	protein-coding
Chr2	5939857	5940241	+	Intergenic	AT2G14100.1	CYP705A13	''cytochrome P450|T22C12.3|T22C12_3|cytochrome P450|family 705|polypeptide 13|polypeptide 13''|subfamily A	cytochrome P450, family 705, subfamily A, polypeptide 13	protein-coding
Chr1	19455450	19455746	+	promoter-TSS (AT1G52220.1)	AT1G52230.1	PSAH2	F9I5.11|F9I5_11|PHOTOSYSTEM I REACTION CENTER SUBUNIT VI-2|PHOTOSYSTEM I SUBUNIT H-2|PSAH-2|PSI-H|photosystem I subunit H2	photosystem I subunit H2	protein-coding
Chr1	28766845	28767157	+	exon (AT1G76650.1, exon 1 of 1)	AT1G76650.2	CML38	F28O16.2|F28O16_2|calmodulin-like 38	calmodulin-like 38	protein-coding
Chr2	1821200	1821513	+	promoter-TSS (AT2G05090.1)	AT2G05090.1	AT2G05090	F1O13.22|F1O13_22	hypothetical protein	pseudo
Chr3	13587422	13587782	+	Intergenic	AT3G33055.1	AT3G33055	T15D2.23	hypothetical protein	pseudo
Chr1	27117661	27118038	+	promoter-TSS (AT1G72060.1)	AT1G72060.1	AT1G72060	F28P5.12|F28P5_12	serine-type endopeptidase inhibitor	protein-coding
Chr4	9816733	9817216	+	intron (AT4G17615.5, intron 1 of 8)	AT4G17615.5	CBL1	ARABIDOPSIS THALIANA CALCINEURIN B-LIKE PROTEIN|ATCBL1|FCAALL.122|SCABP5|SOS3-LIKE CALCIUM BINDING PROTEIN 5|calcineurin B-like protein 1	calcineurin B-like protein 1	protein-coding
Chr3	13046635	13046958	+	TTS (AT3G32040.1)	AT3G32040.1	AT3G32040	-	Terpenoid synthases superfamily protein	protein-coding
Chr4	8465576	8465929	+	Intergenic	AT4G14746.1	AT4G14746	-	neurogenic locus notch-like protein	protein-coding
Chr5	1042928	1043303	+	exon (AT5G03885.1, exon 2 of 2)	AT5G03885.1	AT5G03885	-	hypothetical protein	protein-coding
Chr1	5956409	5956705	+	exon (AT1G17380.1, exon 2 of 4)	AT1G17380.3	JAZ5	F28G4.16|TIFY11A|jasmonate-zim-domain protein 5	jasmonate-zim-domain protein 5	protein-coding
Chr1	21471677	21472033	+	TTS (AT1G58037.1)	AT1G08187.2	AT1G08187	-	miscRNA	miscRNA
Chr4	18214996	18215598	+	TTS (AT4G39080.1)	AT4G39090.1	RD19	F19H22.190|F19H22_190|RD19A|RESPONSIVE TO DEHYDRATION 19|RESPONSIVE TO DEHYDRATION 19A	Papain family cysteine protease	protein-coding
Chr4	14819106	14819665	+	promoter-TSS (AT4G30260.1)	AT4G30260.2	AT4G30260	F9N11.110|F9N11_110|YIP4b|YPT/RAB GTPase Interacting Protein 4b	Integral membrane Yip1 family protein	protein-coding
Chr5	14998951	14999323	+	TTS (AT5G37760.1)	AT5G37770.2	TCH2	AtCML24|CALMODULIN-LIKE 24|CML24|K22F20.10|K22F20_10|TOUCH 2	EF hand calcium-binding protein family	protein-coding
Chr1	15226491	15226829	+	Intergenic	AT1G40127.1	AT1G40127	-	hypothetical protein	pseudo
Chr3	2348497	2348889	+	TTS (AT3G07350.1)	AT3G07350.1	AT3G07350	-	sulfate/thiosulfate import ATP-binding protein, putative (DUF506)	protein-coding
Chr1	6301054	6301548	+	TTS (AT1G18300.1)	AT1G18300.1	NUDT4	F15H18.18|atnudt4|nudix hydrolase homolog 4	nudix hydrolase homolog 4	protein-coding
Chr5	6414794	6415388	+	TTS (AT5G19130.1)	AT5G19120.1	AT5G19120	T24G5.20|T24G5_20	Eukaryotic aspartyl protease family protein	protein-coding
Chr2	1799775	1800168	+	TTS (AT2G05060.1)	AT2G05070.1	LHCB2.2	F1O13.20|F1O13_20|LHCB2|LIGHT-HARVESTING CHLOROPHYLL B-BINDING 2|photosystem II light harvesting complex gene 2.2	photosystem II light harvesting complex protein 2.2	protein-coding
Chr4	9817407	9817847	+	intron (AT4G17615.5, intron 2 of 8)	AT4G17615.5	CBL1	ARABIDOPSIS THALIANA CALCINEURIN B-LIKE PROTEIN|ATCBL1|FCAALL.122|SCABP5|SOS3-LIKE CALCIUM BINDING PROTEIN 5|calcineurin B-like protein 1	calcineurin B-like protein 1	protein-coding
Chr4	16452247	16452624	+	TTS (AT4G34412.1)	AT4G08985.1	AT4G08985	-	ncRNA	ncRNA
Chr2	171618	171983	+	promoter-TSS (AT2G01390.1)	AT2G03945.1	AT2G03945	-	ncRNA	ncRNA
Chr1	10160001	10160378	+	Intergenic	AT1G29080.1	AT1G29080	F28N24.27|F28N24_27	Papain family cysteine protease	protein-coding
Chr3	17352828	17353521	+	promoter-TSS (AT3G47120.1)	AT3G47120.2	AT3G47120	-	RNA recognition motif (RRM)-containing protein	protein-coding
Chr2	1037737	1038162	+	promoter-TSS (AT2G03430.1)	AT2G03430.1	AT2G03430	T4M8.14|T4M8_14	Ankyrin repeat family protein	protein-coding
Chr4	7785094	7785478	+	TTS (AT4G13390.1)	AT4G13395.1	RTFL12	DEVIL 10|DVL10|ROTUNDIFOLIA like 12	ROTUNDIFOLIA like 12	protein-coding
Chr3	23185660	23186025	+	promoter-TSS (AT3G62695.1)	AT3G62695.1	AT3G62695	-	hypothetical protein	protein-coding
Chr2	8912601	8913061	+	intron (AT2G20670.1, intron 2 of 2)	AT2G20670.1	AT2G20670	F23N11.1	sugar phosphate exchanger, putative (DUF506)	protein-coding
Chr2	19559612	19559932	+	TTS (AT2G47730.1)	AT2G47740.1	AT2G47740	40776.TRNA-GLY-1	tRNA	tRNA
Chr4	18247828	18248254	+	promoter-TSS (AT4G09825.1)	AT4G39180.1	SEC14	ARABIDOPSIS THALIANA SECRETION 14|ATSEC14|SECRETION 14|T22F8.80|T22F8_80	Sec14p-like phosphatidylinositol transfer family protein	protein-coding
Chr1	8794455	8794894	+	exon (AT1G24967.1, exon 1 of 1)	AT1G24938.1	AT1G24938	-	hypothetical protein	pseudo
Chr5	8555508	8555891	+	Intergenic	AT5G24880.1	AT5G24880	F6A4.90|F6A4_90	chromo domain cec-like protein	protein-coding
Chr1	15191850	15192189	+	TTS (AT1G40121.1)	AT1G40121.1	AT1G40121	-	hypothetical protein	pseudo
Chr4	12407169	12407565	+	intron (AT4G23850.1, intron 3 of 18)	AT4G23850.1	LACS4	T32A16.20|T32A16_20|long-chain acyl-CoA synthetase 4	AMP-dependent synthetase and ligase family protein	protein-coding
Chr2	6880846	6881161	+	promoter-TSS (AT2G15790.1)	AT2G15790.1	SQN	CYCLOPHILIN 40|CYCLOPHILIN-40|CYP40|F19G14.21|F19G14_21|SQUINT	peptidyl-prolyl cis-trans isomerase / cyclophilin-40 (CYP40) / rotamase	protein-coding
Chr4	6660585	6660914	+	Intergenic	AT4G10843.2	AT4G10843	-	hypothetical protein	protein-coding
Chr1	18887826	18888250	+	Intergenic	AT1G50960.1	GA2OX7	ARABIDOPSIS THALIANA GIBBERELLIN 2-OXIDASE 7|ATGA2OX7|F8A12.18|F8A12_18|gibberellin 2-oxidase 7	gibberellin 2-oxidase 7	protein-coding
Chr1	12457531	12458005	+	promoter-TSS (AT1G34210.1)	AT1G34210.1	SERK2	ATSERK2|F23M19.11|F23M19_11|somatic embryogenesis receptor-like kinase 2	somatic embryogenesis receptor-like kinase 2	protein-coding
Chr4	17309455	17309815	+	TTS (AT4G36730.1)	AT4G09365.1	AT4G09365	-	ncRNA	ncRNA
Chr4	17225569	17226064	+	TTS (AT4G09335.1)	AT4G09335.1	AT4G09335	-	ncRNA	ncRNA
Chr5	8122901	8123204	+	promoter-TSS (AT5G24030.1)	AT5G24030.1	SLAH3	MZF18.9|MZF18_9|SLAC1 homologue 3	SLAC1 homologue 3	protein-coding
Chr3	17909625	17910281	+	exon (AT3G48360.3, exon 2 of 4)	AT3G48360.3	BT2	ATBT2|BTB and TAZ domain protein 2	BTB and TAZ domain protein 2	protein-coding
Chr4	1373596	1373990	+	promoter-TSS (AT4G03100.1)	AT4G03100.1	AT4G03100	F4C21.2	Rho GTPase activating protein with PAK-box/P21-Rho-binding domain-containing protein	protein-coding
Chr1	26656957	26657399	+	TTS (AT1G70700.2)	AT1G70700.3	TIFY7	F5A18.12|F5A18_12|JASMONATE-ZIM-DOMAIN PROTEIN 9|JAZ9	TIFY domain/Divergent CCT motif family protein	protein-coding
Chr3	15868330	15868819	+	TTS (AT3G44110.1)	AT3G44100.1	AT3G44100	-	MD-2-related lipid recognition domain-containing protein	protein-coding
Chr1	15336627	15337223	+	Intergenic	AT1G40143.1	AT1G40143	-	hypothetical protein	pseudo
Chr5	15271870	15272477	+	TTS (AT5G38220.1)	AT5G05645.1	AT5G05645	-	ncRNA	ncRNA
Chr1	15171223	15171679	+	Intergenic	AT1G40115.1	AT1G40115	-	hypothetical protein	pseudo
Chr3	3591420	3591855	+	exon (AT3G11420.1, exon 1 of 3)	AT3G11420.1	AT3G11420	-	beta-1,3-N-acetylglucosaminyltransferase lunatic protein, putative (DUF604)	protein-coding
Chr2	8121833	8122140	+	promoter-TSS (AT2G18735.1)	AT2G18735.1	AT2G18735	-	ncRNA	ncRNA
Chr3	18630185	18630642	+	promoter-TSS (AT3G50250.1)	AT3G50250.1	AT3G50250	-	transmembrane protein	protein-coding
Chr3	2629767	2630109	+	Intergenic	AT3G08660.1	AT3G08660	-	Phototropic-responsive NPH3 family protein	protein-coding
Chr1	15106736	15107036	+	Intergenic	AT1G40104.1	AT1G40104	-	hypothetical protein	protein-coding
Chr1	7783677	7784041	+	Intergenic	AT1G22065.1	AT1G22065	-	hypothetical protein	protein-coding
Chr5	11856646	11857005	+	Intergenic	AT5G32228.1	AT5G32228	-	hypothetical protein	pseudo
Chr4	6276905	6277245	+	exon (AT4G10040.1, exon 1 of 3)	AT4G10040.1	CYTC-2	F28M11.5|cytochrome c-2	cytochrome c-2	protein-coding
Chr3	20008097	20008585	+	TTS (AT3G54020.1)	AT3G54030.1	BSK6	brassinosteroid-signaling kinase 6	kinase with tetratricopeptide repeat domain-containing protein	protein-coding
Chr1	7084182	7084541	+	promoter-TSS (AT1G20430.1)	AT1G20430.1	AT1G20430	F5M15.30|F5M15_30	hypothetical protein	protein-coding
Chr1	26470523	26471122	+	TTS (AT1G70290.1)	AT1G70280.2	AT1G70280	F17O7.19|F17O7_19	NHL domain-containing protein	protein-coding
Chr4	2649994	2650459	+	TTS (AT4G05140.1)	AT4G05133.1	AT4G05133	-	hypothetical protein	pseudo
Chr4	3239655	3240101	+	Intergenic	AT4G06511.1	AT4G06511	-	hypothetical protein	pseudo
Chr1	2876790	2877180	+	promoter-TSS (AT1G08940.1)	AT1G08940.1	AT1G08940	F7G19.18|F7G19_18	Phosphoglycerate mutase family protein	protein-coding
Chr1	15389430	15389889	+	promoter-TSS (AT1G40124.1)	AT1G40124.1	AT1G40124	-	hypothetical protein	pseudo
Chr1	21268787	21269133	+	promoter-TSS (AT1G08147.1)	AT1G56740.1	AT1G56740	68156.TRNA-TYR-54	tRNA	tRNA
Chr2	7595654	7596034	+	Intergenic	AT2G17480.1	MLO8	ATMLO8|F5J6.21|MILDEW RESISTANCE LOCUS O 8	Seven transmembrane MLO family protein	protein-coding
