# Supplementary material for: MBD3 Regulates Male Germ Cell Division and Sperm Fertility in Arabidopsis thaliana
Source: Plants (Basel). 2023 Jul 15;12(14):2654. doi: 10.3390/plants12142654 (PMC10384339; doi:10.3390/plants12142654)
Supplement: Supplementary file 1 [file plants-12-02654-s001.zip › plants-2453562-supplementary/SP data/Table S4.xlsx]

## Sheet: Sheet1
Geneid	Gene Model Name	Gene Model Description	Gene Model Type	Primary Gene Symbol	All Gene Symbols	log2FoldChange	lfcSE	stat	pvalue	padj	change	name
AT1G01480	AT1G01480.1	a member of the 1-aminocyclopropane-1-carboxylate (ACC) synthase (S-adenosyl-L-methionine methylthioadenosine-lyase, EC 4.4.1.14) gene family, isolated from a flower-specific cDNA library. Plays a key role in the establishment of stomatal density and cluster on the leaf epidermis in response to drought.	protein_coding	1-AMINO-CYCLOPROPANE-1-CARBOXYLATE SYNTHASE 2 (ACS2)	1-AMINO-CYCLOPROPANE-1-CARBOXYLATE SYNTHASE 2 (ACS2); (AT-ACC2)	1.30046	0.0891699	14.5841	3.54772e-48	1.51235e-46	Up	AT1G01480
AT1G01560	AT1G01560.2	Member of MAP Kinase family. Flg22-induced activation is blocked by AvrRpt2.	protein_coding	MAP KINASE 11 (MPK11)	MAP KINASE 11 (ATMPK11);MAP KINASE 11 (MPK11)	1.60806	0.346791	4.63697	3.53548e-06	1.91213e-05	Up	AT1G01560
AT1G01570	AT1G01570.2	transferring glycosyl group transferase (DUF604);(source:Araport11)	protein_coding			-1.31578	0.325153	-4.04666	5.19537e-05	0.000235362	Down	AT1G01570
AT1G01610	AT1G01610.1	bifunctional sn-glycerol-3-phosphate 2-O-acyltransferase/phosphatase. Involved in cutin assembly and is functionally redundant with GPAT8.	protein_coding	GLYCEROL-3-PHOSPHATE SN-2-ACYLTRANSFERASE 4 (GPAT4)	GLYCEROL-3-PHOSPHATE SN-2-ACYLTRANSFERASE 4 (ATGPAT4);GLYCEROL-3-PHOSPHATE SN-2-ACYLTRANSFERASE 4 (GPAT4)	-1.07165	0.076228	-14.0584	6.83749e-45	2.66327e-43	Down	AT1G01610
AT1G01630	AT1G01630.1	Sec14p-like phosphatidylinositol transfer family protein;(source:Araport11)	protein_coding			-1.15026	0.205578	-5.59526	2.20292e-08	1.56457e-07	Down	AT1G01630
AT1G01900	AT1G01900.1	Encodes AtSBT1.1, a subtilisin-like serine protease. Cleaves the phytosulfokine AtPSK4, a growth promoting peptide.	protein_coding	(SBTI1.1)	(ATSBT1.1); (SBTI1.1)	-1.1634	0.0693828	-16.7678	4.1972e-63	2.48888e-61	Down	AT1G01900
AT1G02205	AT1G02205.3	Expression of the CER1 gene associated with production of stem epicuticular wax and pollen fertility. Biochemical studies showed that cer1 mutants are blocked in the conversion of stem wax C30 aldehydes to C29 alkanes, and they also lack the secondary alcohols and ketones. These suggested the CER1 protein is an aldehyde decarbonylase, but the exact molecular function of this protein remains to be…	protein_coding	ECERIFERUM 1 (CER1)	ECERIFERUM 1 (CER1)	-1.14327	0.208065	-5.49478	3.91206e-08	2.70401e-07	Down	AT1G02205
AT1G02370	AT1G02370.1	Tetratricopeptide repeat (TPR)-like superfamily protein;(source:Araport11)	protein_coding			1.55647	0.220189	7.06877	1.56308e-12	1.60302e-11	Up	AT1G02370
AT1G02570	AT1G02570.1	transmembrane protein;(source:Araport11)	protein_coding			-2.79436	0.213386	-13.0953	3.50094e-39	1.16884e-37	Down	AT1G02570
AT1G02640	AT1G02640.1	encodes a protein similar to a beta-xylosidase located in the extracellular matrix. This is a member of glycosyl hydrolase family 3 and has six other closely related members.	protein_coding	BETA-XYLOSIDASE 2 (BXL2)	BETA-XYLOSIDASE 2 (ATBXL2);BETA-XYLOSIDASE 2 (BXL2)	-1.03351	0.0934761	-11.0564	2.04029e-28	4.88907e-27	Down	AT1G02640
AT1G02670	AT1G02670.3	P-loop containing nucleoside triphosphate hydrolases superfamily protein;(source:Araport11)	protein_coding			-1.09325	0.197686	-5.53022	3.19824e-08	2.23393e-07	Down	AT1G02670
AT1G02690	AT1G02690.2	Putative importin alpha isoform. When overexpressed can rescue the impa-4 decreased transformation susceptibility phenotype.	protein_coding	IMPORTIN ALPHA ISOFORM 6 (IMPA-6)	IMPORTIN ALPHA ISOFORM 6 (IMPA-6)	-1.1847	0.159806	-7.41333	1.2317e-13	1.35705e-12	Down	AT1G02690
AT1G02730	AT1G02730.1	Encodes a gene similar to cellulose synthase. Knock-out mutant has reduced growth, reduced xylan level and reduced xylan synthase activity in stems.It's expression is cell cycle dependent and it appears to function in cell plate formation.	protein_coding	CELLULOSE SYNTHASE-LIKE D5 (CSLD5)	CELLULOSE SYNTHASE-LIKE D5 (ATCSLD5);CELLULOSE SYNTHASE LIKE D5 (CSLD5);SALT OVERLY SENSITIVE 6 (SOS6);CELLULOSE SYNTHASE-LIKE D5 (CSLD5)	-1.71342	0.137973	-12.4185	2.07376e-35	6.22285e-34	Down	AT1G02730
AT1G02810	AT1G02810.1	probable pseudogene	protein_coding	PECTIN METHYL ESTERASE INHIBITOR-PECTIN METHYLESTERASE7 (PMEI-PME7)	PECTIN METHYL ESTERASE INHIBITOR-PECTIN METHYLESTERASE7 (PMEI-PME7)	1.46812	0.243282	6.03463	1.59328e-09	1.26906e-08	Up	AT1G02810
AT1G02850	AT1G02850.4	beta glucosidase 11;(source:Araport11)	protein_coding	BETA GLUCOSIDASE 11 (BGLU11)	BETA GLUCOSIDASE 11 (BGLU11)	1.68102	0.0539987	31.1308	9.23881e-213	2.58491e-210	Up	AT1G02850
AT1G02900	AT1G02900.1	Member of a diversely expressed predicted peptide family showing sequence similarity to tobacco Rapid Alkalinization Factor (RALF), and is believed to play an essential role in the physiology of Arabidopsis. Consists of a single exon and is characterized by a conserved C-terminal motif and N-terminal signal peptide. Mediates Ca2+-dependent signaling. Regulates the splicing of flowering genes and …	protein_coding	RAPID ALKALINIZATION FACTOR 1 (RALF1)	RALF-LIKE 1 (RALFL1);RAPID ALKALINIZATION FACTOR 1 (RALF1);RAPID ALKALINIZATION FACTOR 1 (ATRALF1)	-2.45846	0.169061	-14.5418	6.58494e-48	2.7714e-46	Down	AT1G02900
AT1G02920	AT1G02920.1	Encodes glutathione transferase belonging to the phi class of GSTs. Naming convention according to Wagner et al. (2002).	protein_coding	GLUTATHIONE S-TRANSFERASE 7 (GSTF7)	(ATGSTF7);GLUTATHIONE S-TRANSFERASE 7 (GSTF7);GLUTATHIONE S-TRANSFERASE 11 (GST11); (ATGSTF8);ARABIDOPSIS GLUTATHIONE S-TRANSFERASE 11 (ATGST11)	2.03035	0.451379	4.4981	6.85624e-06	3.55611e-05	Up	AT1G02920
AT1G03055	AT1G03055.1	Encodes the ortholog of rice D27. It is plastid-localized and is required for the inhibition of secondary bud outgrowth and operates on a nonmobile precursor upstream of MAX1 in the SL biosynthesis pathway.	protein_coding	DWARF27 (D27)	DWARF27 (D27);A. THALIANA HOMOLOG OF RICE D27 (ATD27)	-1.52736	0.332419	-4.59469	4.33403e-06	2.31439e-05	Down	AT1G03055
AT1G03090	AT1G03090.2	MCCA is the biotinylated subunit of the dimer MCCase, which is involved in leucine degradation. Both subunits are nuclear coded and the active enzyme is located in the mitochondrion.	protein_coding	(MCCA)	(MCCA)	-1.66605	0.0578211	-28.8139	1.43505e-182	3.47651e-180	Down	AT1G03090
AT1G03270	AT1G03270.1	CBS domain protein with a domain protein (DUF21);(source:Araport11)	protein_coding			1.14886	0.117985	9.73729	2.09061e-22	3.87046e-21	Up	AT1G03270
AT1G03350	AT1G03350.1	BSD domain-containing protein;(source:Araport11)	protein_coding			-1.21046	0.10913	-11.0918	1.37418e-28	3.31689e-27	Down	AT1G03350
AT1G03700	AT1G03700.1	Uncharacterized protein family (UPF0497);(source:Araport11)	protein_coding	CASP-LIKE PROTEIN 1C2 (CASPL1C2)	CASP-LIKE PROTEIN 1C2 (CASPL1C2)	-1.45302	0.300096	-4.84187	1.28626e-06	7.36356e-06	Down	AT1G03700
AT1G03780	AT1G03780.3	Homolog of vertebrate TPX2. Protein has three domains involved in nuclear targeting, one in nuclear export and two in microtubule binding. Involved in mitotic spindle assembly during late prophase and early prometaphase.	protein_coding	TARGETING PROTEIN FOR XKLP2 (TPX2)	TARGETING PROTEIN FOR XKLP2 (TPX2); (ATTPX2)	-1.74752	0.188818	-9.25504	2.14146e-20	3.60509e-19	Down	AT1G03780
AT1G03880	AT1G03880.1	Protein is tyrosine-phosphorylated and its phosphorylation state is modulated in response to ABA in Arabidopsis thaliana seeds.	protein_coding	CRUCIFERIN 2 (CRU2)	CRUCIFERIN 2 (CRU2);CRUCIFERIN B (CRB)	2.05756	0.039592	51.9691	0	0	Up	AT1G03880
AT1G03890	AT1G03890.1	RmlC-like cupins superfamily protein;(source:Araport11)	protein_coding			1.99996	0.0438589	45.5998	0	0	Up	AT1G03890
AT1G04150	AT1G04150.1	C2 calcium/lipid-binding plant phosphoribosyltransferase family protein;(source:Araport11)	protein_coding	MULTIPLE C2 DOMAIN AND TRANSMEMBRANE REGION PROTEIN 10 (MCTP10)	MULTIPLE C2 DOMAIN AND TRANSMEMBRANE REGION PROTEIN 10 (MCTP10)	-1.04363	0.332183	-3.14173	0.00167951	0.00564525	Down	AT1G04150
AT1G04250	AT1G04250.1	Transcription regulator acting as repressor of auxin-inducible gene expression. Auxin-inducible AUX/IAA gene. Short-lived nuclear protein with four conserved domains. Domain III has homology to beta alpha alpha dimerization and DNA binding domains. Involved in auxin signaling and is a positive modulator of natural leaf senescence. Auxin induces the degradation of the protein in a dosage-dependent…	protein_coding	AUXIN RESISTANT 3 (AXR3)	AUXIN RESISTANT 3 (AXR3);INDOLE-3-ACETIC ACID INDUCIBLE 17 (IAA17); (ATIAA17)	1.10262	0.369371	2.98514	0.00283452	0.00898585	Up	AT1G04250
AT1G04280	AT1G04280.1	Encodes a mitochondrial CaM/Ca2+-dependent NAD+ kinase.	protein_coding	NAD KINASE-CAM DEPENDENT (NADKC)	NAD KINASE-CAM DEPENDENT (NADKC)	-1.21283	0.204635	-5.92677	3.08946e-09	2.39267e-08	Down	AT1G04280
AT1G04425	AT1G04425.1	other_RNA;(source:Araport11)	other_rna			-2.03335	0.257871	-7.88514	3.14183e-15	3.85262e-14	Down	AT1G04425
AT1G04490	AT1G04490.1	hypothetical protein (DUF3527);(source:Araport11)	protein_coding			1.91627	0.233235	8.21608	2.10263e-16	2.81841e-15	Up	AT1G04490
AT1G04560	AT1G04560.1	AWPM-19-like family protein;(source:Araport11)	protein_coding			1.06096	0.0430685	24.6342	5.43558e-134	8.63823e-132	Up	AT1G04560
AT1G04645	AT1G04645.1	Plant self-incompatibility protein S1 family;(source:Araport11)	protein_coding			-2.04849	0.343001	-5.97226	2.33993e-09	1.83003e-08	Down	AT1G04645
AT1G04660	AT1G04660.1	glycine-rich protein;(source:Araport11)	protein_coding			1.1832	0.0520087	22.7501	1.43218e-114	1.93539e-112	Up	AT1G04660
AT1G04760	AT1G04760.1	member of Synaptobrevin -like protein family; TGN/PM localized.	protein_coding	VESICLE-ASSOCIATED MEMBRANE PROTEIN 726 (VAMP726)	VESICLE-ASSOCIATED MEMBRANE PROTEIN 726 (ATVAMP726);VESICLE-ASSOCIATED MEMBRANE PROTEIN 726 (VAMP726)	-1.04963	0.307294	-3.41571	0.000636157	0.00234675	Down	AT1G04760
AT1G04778	AT1G04778.1	hypothetical protein;(source:Araport11)	protein_coding			2.49992	0.587906	4.25225	2.11637e-05	0.000102167	Up	AT1G04778
AT1G04980	AT1G04980.1	Encodes a protein disulfide isomerase-like (PDIL) protein, a member of a multigene family within the thioredoxin (TRX) superfamily. Transcript levels for this gene are up-regulated in response to three different chemical inducers of ER stress (dithiothreitol, beta-mercaptoethanol, and tunicamycin). AtIRE1-2 does not appear to be required for this response, but the atbzip60 mutant has a diminished…	protein_coding	PDI-LIKE 2-2 (PDIL2-2)	PDI-LIKE 2-2 (ATPDIL2-2);ARABIDOPSIS THALIANA PROTEIN DISULFIDE ISOMERASE 10 (ATPDI10);PROTEIN DISULFIDE ISOMERASE (PDI10);PDI-LIKE 2-2 (PDIL2-2)	1.14472	0.113173	10.1149	4.74706e-24	9.45841e-23	Up	AT1G04980
AT1G04997	AT1G04997.1	None;(source:Araport11)	long_noncoding_rna			-4.0244	0.836798	-4.80929	1.5147e-06	8.60683e-06	Down	AT1G04997
AT1G05010	AT1G05010.1	Encodes 1-aminocyclopropane-1-carboxylate oxidase	protein_coding	ETHYLENE-FORMING ENZYME (EFE)	ETHYLENE-FORMING ENZYME (EFE); (EAT1);ETHYLENE FORMING ENZYME (ACO4)	-1.23824	0.134624	-9.19772	3.65625e-20	6.09836e-19	Down	AT1G05010
AT1G05440	AT1G05440.1	C-8 sterol isomerase;(source:Araport11)	protein_coding			-1.87991	0.383567	-4.90113	9.52891e-07	5.5462e-06	Down	AT1G05440
AT1G05510	AT1G05510.1	Protein is tyrosine-phosphorylated and its phosphorylation state is modulated in response to ABA in Arabidopsis thaliana seeds.	protein_coding	OIL BODY-ASSOCIATED PROTEIN 1A (OBAP1A)	OIL BODY-ASSOCIATED PROTEIN 1A (OBAP1A)	1.37965	0.0415605	33.1963	1.21807e-241	3.84079e-239	Up	AT1G05510
AT1G05550	AT1G05550.3	DUF295 domain protein of unknown function. Expressed in ovule integuments and nucellus.	protein_coding	DUF295 ORGANELLAR A 2 (ATDOA2)	DUF295 ORGANELLAR A 2 (ATDOA2)	1.80069	0.447349	4.02525	5.69138e-05	0.000256661	Up	AT1G05550
AT1G05610	AT1G05610.2	Encodes the small subunit of ADP-glucose pyrophosphorylase. The small subunit is the catalytic isoform responsible for ADP-glucose pyrophosphorylase activity. The presence of the small subunit is required for large subunit stability. Two isoforms of the small subunit (ApS1 and ApS2) have been described. ApS2 is a minor small subunit isoform present in all plant tissues tested.	protein_coding			-2.13224	0.587239	-3.63095	0.000282376	0.00112165	Down	AT1G05610
AT1G06080	AT1G06080.1	Encodes a protein homologous to delta 9 acyl-lipid desaturases of cyanobacteria and acyl-CoA desaturases of yeast and mammals. expression down-regulated by cold temperature. It is involved in the desaturation of VLCFAs to make monounsaturated VLCFAs.	protein_coding	DELTA 9 DESATURASE 1 (ADS1)	(ATADS1);DELTA 9 DESATURASE 1 (ADS1)	1.6853	0.183008	9.20889	3.29519e-20	5.50076e-19	Up	AT1G06080
AT1G06180	AT1G06180.1	member of MYB3R- and R2R3- type MYB- encoding genes	protein_coding	MYB DOMAIN PROTEIN 13 (MYB13)	MYB DOMAIN PROTEIN 13 (ATMYB13); (ATMYBLFGN);MYB DOMAIN PROTEIN 13 (MYB13)	1.51933	0.330761	4.59343	4.36027e-06	2.32778e-05	Up	AT1G06180
AT1G06227	AT1G06227.1	Natural antisense transcript overlaps with AT1G29418;(source:Araport11)	antisense_long_noncoding_rna			1.29115	0.211373	6.10841	1.00629e-09	8.23645e-09	Up	AT1G06227
AT1G06460	AT1G06460.1	ACD32.1 encodes an alpha-crystallin domain containing protein with homology to small heat shock proteins.	protein_coding	ALPHA-CRYSTALLIN DOMAIN 32.1 (ACD32.1)	ALPHA-CRYSTALLIN DOMAIN 32.1 (ACD32.1);ALPHA-CRYSTALLIN DOMAIN 31.2 (ACD31.2)	-1.09017	0.18209	-5.98697	2.13788e-09	1.68261e-08	Down	AT1G06460
AT1G06520	AT1G06520.1	sn-glycerol-3-phosphate 2-O-acyltransferase. Expressed in flower buds and siliques. Homozygous mutant plants are male sterile.	protein_coding	GLYCEROL-3-PHOSPHATE SN-2-ACYLTRANSFERASE 1 (GPAT1)	GLYCEROL-3-PHOSPHATE SN-2-ACYLTRANSFERASE 1 (SN-2-GPAT1);GLYCEROL-3-PHOSPHATE SN-2-ACYLTRANSFERASE 1 (GPAT1);GLYCEROL-3-PHOSPHATE SN-2-ACYLTRANSFERASE 1 (ATGPAT1)	1.26272	0.110126	11.4661	1.95215e-30	5.0825e-29	Up	AT1G06520
AT1G06620	AT1G06620.1	encodes a protein whose sequence is similar to a 2-oxoglutarate-dependent dioxygenase The mRNA is cell-to-cell mobile.	protein_coding			2.09505	0.460904	4.54553	5.47985e-06	2.88363e-05	Up	AT1G06620
AT1G06660	AT1G06660.1	Encodes JASON. jason mutant produces diploid male gametes leading to triploid progeny. Diploid gametes in the jason mutant are generated by a defect in male meiosis II.	protein_coding	JASON (JASON)	JASON (JASON)	-2.14247	0.242523	-8.83406	1.00939e-18	1.54838e-17	Down	AT1G06660
AT1G06720	AT1G06720.2	P-loop containing nucleoside triphosphate hydrolases superfamily protein;(source:Araport11)	protein_coding			1.29737	0.12167	10.663	1.51591e-26	3.37596e-25	Up	AT1G06720
AT1G06957	AT1G06957.1	None;(source:Araport11)	long_noncoding_rna			-8.25037	1.51373	-5.45037	5.02661e-08	3.43967e-07	Down	AT1G06957
AT1G07135	AT1G07135.1	glycine-rich protein;(source:Araport11)	protein_coding			1.36642	0.141202	9.67709	3.77304e-22	6.92713e-21	Up	AT1G07135
AT1G07250	AT1G07250.1	UDP-glucosyl transferase 71C4;(source:Araport11)	protein_coding	UDP-GLUCOSYL TRANSFERASE 71C4 (UGT71C4)	UDP-GLUCOSYL TRANSFERASE 71C4 (UGT71C4)	-1.13683	0.116325	-9.77286	1.47241e-22	2.74643e-21	Down	AT1G07250
AT1G07370	AT1G07370.1	Encodes putative proliferating cell nuclear antigen involved in cell cycle regulation. May be sumoylated.	protein_coding	PROLIFERATING CELLULAR NUCLEAR ANTIGEN 1 (PCNA1)	PROLIFERATING CELLULAR NUCLEAR ANTIGEN 1 (PCNA1);PROLIFERATING CELLULAR NUCLEAR ANTIGEN 1 (ATPCNA1)	-1.14541	0.332678	-3.44299	0.000575313	0.0021438	Down	AT1G07370
AT1G07645	AT1G07645.1	Ortholog of HC205/ Xhdsi-1voc from Xerophyta humilis. Member of VOC metalloenzyme superfamily. Not involved in response to abiotic stress, unlike its Xerophyta ortholog.	protein_coding	DESICCATION-INDUCED 1VOC SUPERFAMILY PROTEIN (DSI-1VOC)	DESICCATION-INDUCED 1VOC SUPERFAMILY PROTEIN (DSI-1VOC);DESICCATION-INDUCED 1VOC SUPERFAMILY PROTEIN (ATDSI-1VOC)	1.7954	0.0843497	21.2852	1.55818e-100	1.68224e-98	Up	AT1G07645
AT1G07720	AT1G07720.2	Encodes KCS3, a member of the 3-ketoacyl-CoA synthase family involved in the biosynthesis of VLCFA (very long chain fatty acids).	protein_coding			-1.01976	0.188105	-5.42121	5.91983e-08	4.01768e-07	Down	AT1G07720
AT1G08013	AT1G08013.1	None;(source:Araport11)	long_noncoding_rna			-2.15808	0.728037	-2.96424	0.00303434	0.00955871	Down	AT1G08013
AT1G08090	AT1G08090.1	High-affinity nitrate transporter. Up-regulated by nitrate. Functions as a repressor of lateral root initiation independently of nitrate uptake.	protein_coding	NITRATE TRANSPORTER 2:1 (NRT2:1)	NITRATE TRANSPORTER 2:1 (ATNRT2:1);NITRATE TRANSPORTER 2 (NRT2);LATERAL ROOT INITIATION 1 (LIN1); (ACH1);NITRATE TRANSPORTER 2.1 (NRT2.1);NITRATE TRANSPORTER 2:1 (NRT2:1); (NRT2;1AT);NITRATE TRANSPORTER 2.1 (ATNRT2.1)	1.87883	0.536667	3.50093	0.000463643	0.00176408	Up	AT1G08090
AT1G08173	AT1G08173.1	None;(source:Araport11)	long_noncoding_rna			-1.96948	0.64791	-3.03974	0.00236786	0.00766958	Down	AT1G08173
AT1G08340	AT1G08340.1	Rho GTPase activating protein with PAK-box/P21-Rho-binding domain-containing protein;(source:Araport11)	protein_coding			1.03523	0.150831	6.86354	6.71765e-12	6.56723e-11	Up	AT1G08340
AT1G08560	AT1G08560.1	member of SYP11 syntaxin Gene Family localized in the trans-Golgi network.	protein_coding	SYNTAXIN OF PLANTS 111 (SYP111)	SYNTAXIN OF PLANTS 111 (SYP111);KNOLLE (KN); (ATSYP111)	-2.0923	0.0939766	-22.2641	8.24204e-110	1.03625e-107	Down	AT1G08560
AT1G08943	AT1G08943.1	novel transcribed region; detected in carpel, leaf, dark-grown seedling, light-grown seedling, flower, pollen, aerial, shoot apical meristem;(source:Araport11)	novel_transcribed_region			-3.49437	0.896522	-3.89769	9.71129e-05	0.000418709	Down	AT1G08943
AT1G09293	AT1G09293.1	None;(source:Araport11)	long_noncoding_rna			-2.73772	0.862374	-3.17463	0.00150028	0.00511641	Down	AT1G09293
AT1G09310	AT1G09310.1	ABA responsive trichome formation regulator.	protein_coding	(SVB2)	SVB-LIKE (SVBL); (SVB2)	1.63121	0.295077	5.52808	3.23752e-08	2.25899e-07	Up	AT1G09310
AT1G09370	AT1G09370.1	Plant invertase/pectin methylesterase inhibitor superfamily protein;(source:Araport11)	protein_coding			-1.72283	0.579901	-2.97091	0.00296923	0.00937291	Down	AT1G09370
AT1G09440	AT1G09440.1	Protein kinase superfamily protein;(source:Araport11)	protein_coding			1.35622	0.423187	3.20478	0.00135167	0.00466161	Up	AT1G09440
AT1G09450	AT1G09450.1	Encodes a protein kinase that phosphorylates histone H3 at Thr3 and Thr11 and plays a role in mitotic cell division.	protein_coding	HASPIN-RELATED GENE (Haspin)	HASPIN-RELATED GENE (Haspin); (AtHaspin)	-1.66019	0.374296	-4.43549	9.18619e-06	4.67787e-05	Down	AT1G09450
AT1G09470	AT1G09470.1	NEAP3 is a member of a small family containing coiled-coil domains, a nuclear localization signal and a C-terminal predicted transmembrane domain. It localizes to the nuclear periphery. Mutants have altered nuclear morphology and chromatin structure.	protein_coding	(ATNEAP3)	(ATNEAP3)	-1.29847	0.187858	-6.91196	4.77988e-12	4.73341e-11	Down	AT1G09470
AT1G09540	AT1G09540.1	Encodes putative transcription factor. Mutants lack of mucilage extrusion from the seeds during imbibition. Reduced quantities of mucilage are deposited during the development of the seed coat epidermis in myb61 mutants. Expressed in guard cells,loss of function mutations show an increase in stomatal pore opening suggesting a role in ABA independent regulation of stomatal pore size.	protein_coding	MYB DOMAIN PROTEIN 61 (MYB61)	MYB DOMAIN PROTEIN 61 (MYB61);ARABIDOPSIS THALIANA MYB DOMAIN PROTEIN 61 (ATMYB61)	-1.07614	0.12816	-8.39686	4.58593e-17	6.37059e-16	Down	AT1G09540
AT1G09550	AT1G09550.1	Pectinacetylesterase family protein;(source:Araport11)	protein_coding	PECTIN ACETYLESTERASE 1 (ATPAE1)	PECTIN ACETYLESTERASE 1 (ATPAE1)	-3.99709	0.225303	-17.7409	2.02487e-70	1.35892e-68	Down	AT1G09550
AT1G09803	AT1G09803.1	None;(source:Araport11)	long_noncoding_rna			-2.89666	0.975372	-2.9698	0.00297997	0.00940382	Down	AT1G09803
AT1G09945	AT1G09945.1	novel transcribed region;(source:Araport11)	novel_transcribed_region			-2.63161	0.49739	-5.29084	1.21756e-07	7.94836e-07	Down	AT1G09945
AT1G09950	AT1G09950.1	RESPONSE TO ABA AND SALT 1;(source:Araport11)	protein_coding	RESPONSE TO ABA AND SALT 1 (RAS1)	RESPONSE TO ABA AND SALT 1 (RAS1)	1.82352	0.208774	8.73441	2.44929e-18	3.67209e-17	Up	AT1G09950
AT1G10060	AT1G10060.5	encodes a mitochondrial branched-chain amino acid aminotransferase. Complements the yeast leu/iso-leu/val auxotrophy mutant.	protein_coding			-1.0343	0.076709	-13.4835	1.95712e-41	7.00509e-40	Down	AT1G10060
AT1G10560	AT1G10560.1	Encodes a protein containing a UND, a U-box, and an ARM domain. This protein has E3 ubiquitin ligase activity based on in vitro assays.	protein_coding	PLANT U-BOX 18 (PUB18)	ARABIDOPSIS THALIANA PLANT U-BOX 18 (ATPUB18);PLANT U-BOX 18 (PUB18)	1.11961	0.203058	5.51373	3.51302e-08	2.44077e-07	Up	AT1G10560
AT1G10780	AT1G10780.2	F-box/RNI-like superfamily protein;(source:Araport11)	protein_coding			-1.21582	0.39357	-3.08922	0.00200682	0.00661447	Down	AT1G10780
AT1G10880	AT1G10880.1	Putative role in response to salt stress. Mutants grow larger than the wild type under salt stress condition (Ann Stapleton and Ashley Green, 2009, personal communication).	protein_coding			-2.0739	0.172045	-12.0544	1.83936e-33	5.2574e-32	Down	AT1G10880
AT1G10990	AT1G10990.2	transmembrane protein;(source:Araport11)	protein_coding			-1.27552	0.39617	-3.21962	0.00128361	0.0044493	Down	AT1G10990
AT1G11070	AT1G11070.4	hydroxyproline-rich glycoprotein family protein;(source:Araport11)	protein_coding			-1.72587	0.10948	-15.7642	5.49044e-56	2.81828e-54	Down	AT1G11070
AT1G11210	AT1G11210.1	cotton fiber protein, putative (DUF761);(source:Araport11)	protein_coding			-1.22178	0.159227	-7.6732	1.67761e-14	1.96265e-13	Down	AT1G11210
AT1G11220	AT1G11220.2	cotton fiber, putative (DUF761);(source:Araport11)	protein_coding			-1.58112	0.507116	-3.11787	0.00182163	0.00607159	Down	AT1G11220
AT1G11260	AT1G11260.1	Encodes a H+/hexose cotransporter. The mRNA is cell-to-cell mobile.	protein_coding	SUGAR TRANSPORTER 1 (STP1)	SUGAR TRANSPORTER 1 (ATSTP1);SUGAR TRANSPORTER 1 (STP1)	-1.71749	0.0418974	-40.9928	0	0	Down	AT1G11260
AT1G11330	AT1G11330.2	Recognizes the 9-methyl?branched sphingoid base, produced as result of cleavage of Phytophthora infestans?ceramide D (Pi-Cer D) by NCER2. the 9-Methyl?branched sphingoid base is specific to microbes and induces plant immune responses by physically interacting with RDA2.	protein_coding	RESISTANT TO DFPM INHIBITION OF ABA SIGNALING 2 (RDA2)	RESISTANT TO DFPM INHIBITION OF ABA SIGNALING 2 (RDA2);S DOMAIN1 13 (SD1-13)	1.43743	0.135213	10.6309	2.14132e-26	4.70545e-25	Up	AT1G11330
AT1G11545	AT1G11545.1	xyloglucan endotransglucosylase/hydrolase 8;(source:Araport11)	protein_coding	XYLOGLUCAN ENDOTRANSGLUCOSYLASE/HYDROLASE 8 (XTH8)	XYLOGLUCAN ENDOTRANSGLUCOSYLASE/HYDROLASE 8 (XTH8)	1.75111	0.371384	4.71509	2.41604e-06	1.33578e-05	Up	AT1G11545
AT1G11590	AT1G11590.1	Pectin methylesterase inhibitor.	protein_coding	PECTIN METHYL ESTERASE INHIBITOR-PECTIN METHYLESTERASE 19 (PMEI-PME19)	PECTIN METHYL ESTERASE INHIBITOR-PECTIN METHYLESTERASE 19 (PMEI-PME19)	-3.09794	0.380826	-8.1348	4.12616e-16	5.39962e-15	Down	AT1G11590
AT1G11593	AT1G11593.1	Plant invertase/pectin methylesterase inhibitor superfamily protein;(source:Araport11)	protein_coding			-2.90655	0.73479	-3.95562	7.63359e-05	0.000336234	Down	AT1G11593
AT1G12010	AT1G12010.1	Encodes a protein that appears to have 1-amino-cyclopropane-1-carboxylic acid oxidase activity based on mutant analyses. The mRNA is cell-to-cell mobile.	protein_coding	1-AMINO-CYCLOPROPANE-1-CARBOXYLIC ACID OXIDASE 3 (ACO3)	1-AMINO-CYCLOPROPANE-1-CARBOXYLIC ACID OXIDASE 3 (ACO3)	-1.42167	0.0424084	-33.5234	2.20228e-246	7.54282e-244	Down	AT1G12010
AT1G12064	AT1G12064.1	transmembrane protein;(source:Araport11)	protein_coding			1.68776	0.0850804	19.8373	1.41908e-87	1.28136e-85	Up	AT1G12064
AT1G12070	AT1G12070.1	Immunoglobulin E-set superfamily protein;(source:Araport11)	protein_coding			1.68172	0.473963	3.54821	0.000387856	0.00150308	Up	AT1G12070
AT1G12080	AT1G12080.2	Vacuolar calcium-binding protein-like protein;(source:Araport11)	protein_coding			-1.18938	0.0587547	-20.2432	4.08168e-91	3.91703e-89	Down	AT1G12080
AT1G12110	AT1G12110.1	Encodes NRT1.1 (CHL1), a dual-affinity nitrate transporter. The protein is expressed in guard cells and function in stomatal opening. Mutants have less transpiration and are more tolerant to drought. Expressed in lateral roots. Involved in nitrate signaling which enables the plant root system to detect and exploit nitrate-rich soil patches. Comparing to the wild type, the mutant displays a strong…	protein_coding	NRT1/ PTR FAMILY 6.3 (NPF6.3)	NITRATE TRANSPORTER 1.1 (NRT1.1); (CHL1-1);NITRATE TRANSPORTER 1 (NRT1); (B-1);ARABIDOPSIS THALIANA NITRATE TRANSPORTER 1 (ATNRT1);CHLORINA 1 (CHL1);NRT1/ PTR FAMILY 6.3 (NPF6.3); (ATNPF6.3)	1.01301	0.121847	8.31383	9.26627e-17	1.26425e-15	Up	AT1G12110
AT1G12130	AT1G12130.1	Encodes a flavin-containing monooxygenases involved in biosynthesis of aliphatic glucosinolates.	protein_coding	(FMOGS-OX6)	(FMOGS-OX6)	1.34506	0.326501	4.11964	3.79467e-05	0.000176248	Up	AT1G12130
AT1G12240	AT1G12240.1	Encodes a vacuolar invertase betaFruct4. betaFruct4 is transported from the endoplasmic reticulum through the intermediate compartments as a membrane protein. The N-terminal cytoplasmic domain contains multiple sequence motifs that are involved at various stages in the trafficking of betaFruct4 from the ER to the central vacuole. The mRNA is cell-to-cell mobile.	protein_coding	(ATBETAFRUCT4)	FRUCTOSIDASE 4 (FRUCT4); (ATFRUCT4);VACUOLAR INVERTASE 2 (VI2); (ATVI2);VACUOLAR INVERTASE 2 (VIN2); (ATBETAFRUCT4);VACUOLAR INVERTASE (VAC-INV)	-1.62175	0.0639003	-25.3794	4.25873e-142	7.04997e-140	Down	AT1G12240
AT1G12420	AT1G12420.1	ACT domain repeat 8;(source:Araport11)	protein_coding	ACT DOMAIN REPEAT 8 (ACR8)	ACT DOMAIN REPEAT 8 (ACR8)	-1.10828	0.118203	-9.37612	6.84444e-21	1.19267e-19	Down	AT1G12420
AT1G12600	AT1G12600.1	UDP-N-acetylglucosamine (UAA) transporter family;(source:Araport11)	protein_coding			1.39467	0.155533	8.96702	3.04655e-19	4.82999e-18	Up	AT1G12600
AT1G12610	AT1G12610.1	Encodes a member of the DREB subfamily A-1 of ERF/AP2 transcription factor family (DDF1). The protein contains one AP2 domain. There are six members in this subfamily, including CBF1, CBF2, and CBF3. Overexpression of this gene results in delayed flowering and dwarfism, reduction of gibberellic acid biosynthesis, and increased tolerance to high levels of salt. This gene is expressed in all tissue…	protein_coding	DWARF AND DELAYED FLOWERING 1 (DDF1)	DWARF AND DELAYED FLOWERING 1 (ATDDF1);DWARF AND DELAYED FLOWERING 1 (DDF1)	1.48681	0.324254	4.58534	4.53246e-06	2.41322e-05	Up	AT1G12610
AT1G12665	AT1G12665.1	Thionin-like gene involved in resistance against the beet cyst nematode (Heterodera schachtii).	protein_coding			3.08387	1.00121	3.08013	0.00206911	0.00679386	Up	AT1G12665
AT1G12780	AT1G12780.1	Encodes a UDP-glucose epimerase that catalyzes the interconversion of the sugar nucleotides UDP-glucose UDP-galactose via a UDP-4-keto-hexose intermediate. Responsive to stress.	protein_coding	UDP-D-GLUCOSE/UDP-D-GALACTOSE 4-EPIMERASE 1 (UGE1)	A. THALIANA UDP-GLC 4-EPIMERASE 1 (ATUGE1);UDP-D-GLUCOSE/UDP-D-GALACTOSE 4-EPIMERASE 1 (UGE1)	-1.05755	0.0470391	-22.4824	6.17014e-112	8.06381e-110	Down	AT1G12780
AT1G12805	AT1G12805.1	nucleotide binding protein;(source:Araport11)	protein_coding			1.46421	0.0689266	21.243	3.82573e-100	4.08592e-98	Up	AT1G12805
AT1G12845	AT1G12845.1	transmembrane protein;(source:Araport11)	protein_coding			1.64483	0.340696	4.82783	1.38027e-06	7.87906e-06	Up	AT1G12845
AT1G13100	AT1G13100.1	putative cytochrome P450	protein_coding	CYTOCHROME P450, FAMILY 71, SUBFAMILY B, POLYPEPTIDE 29 (CYP71B29)	CYTOCHROME P450, FAMILY 71, SUBFAMILY B, POLYPEPTIDE 29 (CYP71B29)	-3.2999	0.288506	-11.4379	2.70428e-30	6.95861e-29	Down	AT1G13100
AT1G13110	AT1G13110.1	member of CYP71B The mRNA is cell-to-cell mobile.	protein_coding	CYTOCHROME P450, FAMILY 71 SUBFAMILY B, POLYPEPTIDE 7 (CYP71B7)	CYTOCHROME P450, FAMILY 71 SUBFAMILY B, POLYPEPTIDE 7 (CYP71B7)	-4.57728	0.331126	-13.8234	1.84279e-43	6.94629e-42	Down	AT1G13110
AT1G13420	AT1G13420.1	Encodes a sulfotransferase. Unlike the related ST4A protein (At2g14920), in vitro experiments show that this enzyme does not act brassinosteroids. ST4B is expressed in the roots and transcript levels rise in response to cytokinin treatment.	protein_coding	SULFOTRANSFERASE 4B (ST4B)	ARABIDOPSIS THALIANA SULFOTRANSFERASE 4B (ATST4B);SULFOTRANSFERASE 4B (ST4B)	-2.7943	0.933889	-2.99211	0.00277053	0.00880725	Down	AT1G13420
AT1G13448	AT1G13448.1	Natural antisense transcript overlaps with AT1G13450;(source:Araport11)	antisense_long_noncoding_rna			-2.34873	0.356252	-6.5929	4.31324e-11	3.96678e-10	Down	AT1G13448
AT1G13520	AT1G13520.1	hypothetical protein (DUF1262);(source:Araport11)	protein_coding			2.28486	0.619335	3.68922	0.00022494	0.000911183	Up	AT1G13520
AT1G13605	AT1G13605.1	Encodes a defensin-like (DEFL) family protein.	protein_coding			-4.43705	1.26429	-3.50951	0.000448926	0.00171564	Down	AT1G13605
AT1G13607	AT1G13607.1	Encodes a defensin-like (DEFL) family protein.	protein_coding			-3.80533	0.313775	-12.1276	7.54503e-34	2.19126e-32	Down	AT1G13607
AT1G13635	AT1G13635.1	DNA glycosylase superfamily protein;(source:Araport11)	protein_coding			-1.49452	0.160044	-9.33819	9.79919e-21	1.68246e-19	Down	AT1G13635
AT1G13810	AT1G13810.1	Restriction endonuclease, type II-like superfamily protein;(source:Araport11)	protein_coding			1.21781	0.23165	5.25714	1.46311e-07	9.455e-07	Up	AT1G13810
AT1G14040	AT1G14040.1	Encodes a PHO1 homologue that is upregulated in response to Zn deficiency and is involved in Pi homeostasis in response to Zn deficiency. The mRNA is cell-to-cell mobile.	protein_coding	PHO1 HOMOLOG 3 (PHO1;H3)	PHO1 HOMOLOG 3 (PHO1;H3)	-1.14665	0.147281	-7.78548	6.94511e-15	8.34127e-14	Down	AT1G14040
AT1G14120	AT1G14120.1	DAO2 is an IAA oxidase expressed in root caps. it is a member of a family of dioxygenase and 2OG Fe(II) oxygenase domain and DAO domain containing proteins. It is expressed specifically in root cap cells and does not appear to be the major IAA oxidase in planta.	protein_coding	AUXIN OXIDASE (ATDAO2)	AUXIN OXIDASE (ATDAO2)	-2.73134	0.794565	-3.43752	0.000587057	0.0021802	Down	AT1G14120
AT1G14130	AT1G14130.1	DAO1 is an IAA oxidase expressed in many different plant parts. it is a member of a family of dioxygenase and 2OG Fe(II) oxygenase domain and DAO domain containing proteins. It appears to be the major IAA oxidase in planta and major contributor to IAA degradation.	protein_coding	DIOXYGENASE FOR AUXIN OXIDATION 1 (DAO1)	DIOXYGENASE FOR AUXIN OXIDATION 1 (DAO1); (ATDAO)	-1.03296	0.0667394	-15.4776	4.91585e-54	2.39935e-52	Down	AT1G14130
AT1G14360	AT1G14360.1	UDP-galactose transporter 3;(source:Araport11)	protein_coding	UDP-GALACTOSE TRANSPORTER 3 (UTR3)	(ATUTR3);UDP-GALACTOSE TRANSPORTER 3 (UTR3)	1.00697	0.0939616	10.7169	8.48295e-27	1.90842e-25	Up	AT1G14360
AT1G14390	AT1G14390.1	Leucine-rich repeat protein kinase family protein;(source:Araport11)	protein_coding			1.03108	0.340817	3.02533	0.00248365	0.0079925	Up	AT1G14390
AT1G14687	AT1G14687.1	homeobox protein 32;(source:Araport11)	protein_coding	HOMEOBOX PROTEIN 32 (HB32)	HOMEOBOX PROTEIN 32 (AtHB32);ZINC FINGER HOMEODOMAIN 14 (ZHD14);HOMEOBOX PROTEIN 32 (HB32)	-1.04272	0.194583	-5.35873	8.38079e-08	5.6112e-07	Down	AT1G14687
AT1G14860	AT1G14860.1	nudix hydrolase homolog 18;(source:Araport11)	protein_coding	NUDIX HYDROLASE HOMOLOG 18 (NUDT18)	NUDIX HYDROLASE HOMOLOG 18 (atnudt18);NUDIX HYDROLASE HOMOLOG 18 (NUDT18)	-1.82834	0.312023	-5.85963	4.63899e-09	3.52269e-08	Down	AT1G14860
AT1G14930	AT1G14930.1	Polyketide cyclase/dehydrase and lipid transport superfamily protein;(source:Araport11)	protein_coding			3.93879	0.106349	37.0365	2.96537e-300	1.63631e-297	Up	AT1G14930
AT1G14940	AT1G14940.1	Polyketide cyclase/dehydrase and lipid transport superfamily protein;(source:Araport11)	protein_coding			4.41041	0.115826	38.0777	0	0	Up	AT1G14940
AT1G14950	AT1G14950.1	Polyketide cyclase/dehydrase and lipid transport superfamily protein;(source:Araport11)	protein_coding			1.85359	0.0472235	39.2514	0	0	Up	AT1G14950
AT1G15050	AT1G15050.1	Belongs to auxin inducible gene family.	protein_coding	INDOLE-3-ACETIC ACID INDUCIBLE 34 (IAA34)	INDOLE-3-ACETIC ACID INDUCIBLE 34 (IAA34)	1.86734	0.402791	4.63602	3.55189e-06	1.91891e-05	Up	AT1G15050
AT1G15150	AT1G15150.1	MATE efflux family protein;(source:Araport11)	protein_coding			-1.1043	0.0983805	-11.2248	3.08193e-29	7.63373e-28	Down	AT1G15150
AT1G15250	AT1G15250.1	cytosolic ribosomal protein gene, part of eL20 family	protein_coding	(RPL37A)	(RPL37A)	1.27805	0.196968	6.48863	8.66212e-11	7.76853e-10	Up	AT1G15250
AT1G15380	AT1G15380.1	Glyoxalase which affects ABA?JA crosstalk. Member of the GLYI family. glyI4 mutant plants show a general stress phenotype characterized by compromised MG scavenging, accumulation of reactive oxygen species (ROS), stomatal closure, andreduced fitness was observed.	protein_coding	GLYOXYLASE I 4 (GLYI4)	GLYOXYLASE I 4 (GLYI4)	-1.7002	0.0537709	-31.6192	2.00812e-219	5.69876e-217	Down	AT1G15380
AT1G15550	AT1G15550.1	Involved in later steps of the gibberellic acid biosynthetic pathway. Activated by AGAMOUS in a cal-1, ap1-1 background. Deletion of 208 bp from -1016 to -809 (&#916;-808) resulted in loss of GA-negative feedback (this sequence, which contains a 43-bp sequence GNFEI, was shown to be sufficient for GA-negative feedback).	protein_coding	GIBBERELLIN 3-OXIDASE 1 (GA3OX1)	GA REQUIRING 4 (GA4);GIBBERELLIN 3-OXIDASE 1 (GA3OX1);ARABIDOPSIS THALIANA GIBBERELLIN 3 BETA-HYDROXYLASE 1 (ATGA3OX1)	1.35385	0.384561	3.52052	0.000430699	0.00165033	Up	AT1G15550
AT1G15670	AT1G15670.1	Encodes a member of a family of F-box proteins, called the KISS ME DEADLY (KMD) family, that targets type-B ARR proteins for degradation and is involved in the negative regulation of the cytokinin response. Also named as KFB1, a member of a group of Kelch repeat F-box proteins that negatively regulate phenylpropanoid biosynthesis by targeting the phenypropanoid biosynthesis enzyme phenylalanine a…	protein_coding	KISS ME DEADLY 2 (KMD2)	KISS ME DEADLY 2 (KMD2);KELCH REPEAT F-BOX 1 (KFB01)	-1.02816	0.0747202	-13.7601	4.4313e-43	1.64846e-41	Down	AT1G15670
AT1G15760	AT1G15760.1	Sterile alpha motif (SAM) domain-containing protein;(source:Araport11)	protein_coding			1.7869	0.600639	2.975	0.00292991	0.00925466	Up	AT1G15760
AT1G15830	AT1G15830.1	hypothetical protein;(source:Araport11)	protein_coding			1.43788	0.073254	19.6286	8.80545e-86	7.73984e-84	Up	AT1G15830
AT1G16070	AT1G16070.1	Member of TLP family	protein_coding	TUBBY LIKE PROTEIN 8 (TLP8)	TUBBY LIKE PROTEIN 8 (TLP8);TUBBY LIKE PROTEIN 8 (AtTLP8)	-1.65073	0.482421	-3.42177	0.000622144	0.00229847	Down	AT1G16070
AT1G16110	AT1G16110.1	Encodes a WAK-like receptor-like kinase with a cytoplasmic Ser/Thr protein kinase domain and an extracellular domain with EGF-like repeats. It has been shown to be localized to the cell wall.	protein_coding	WALL ASSOCIATED KINASE-LIKE 6 (WAKL6)	WALL ASSOCIATED KINASE-LIKE 6 (WAKL6)	1.31796	0.434377	3.03415	0.00241216	0.00780162	Up	AT1G16110
AT1G16380	AT1G16380.1	member of Putative Na+/H+ antiporter family	protein_coding	(ATCHX1)	(ATCHX1);CATION EXCHANGER 1 (CHX1); (CAX1)	1.68285	0.392786	4.28439	1.83243e-05	8.92406e-05	Up	AT1G16380
AT1G16390	AT1G16390.1	organic cation/carnitine transporter 3;(source:Araport11)	protein_coding	ORGANIC CATION/CARNITINE TRANSPORTER 3 (OCT3)	ORGANIC CATION/CARNITINE TRANSPORTER 3 (ATOCT3);ORGANIC CATION/CARNITINE TRANSPORTER 3 (OCT3)	-2.12782	0.228503	-9.31203	1.25415e-20	2.14403e-19	Down	AT1G16390
AT1G16400	AT1G16400.1	Encodes cytochrome P450 CYP79F2.	protein_coding	CYTOCHROME P450, FAMILY 79, SUBFAMILY F, POLYPEPTIDE 2 (CYP79F2)	CYTOCHROME P450, FAMILY 79, SUBFAMILY F, POLYPEPTIDE 2 (CYP79F2)	1.05546	0.183762	5.74362	9.2673e-09	6.83098e-08	Up	AT1G16400
AT1G16410	AT1G16410.1	member of CYP79F The mRNA is cell-to-cell mobile.	protein_coding	CYTOCHROME P450 79F1 (CYP79F1)	CYTOCHROME P450 79F1 (CYP79F1);BUSHY 1 (BUS1);SUPERSHOOT 1 (SPS1)	2.70195	0.112031	24.1179	1.62198e-128	2.4785e-126	Up	AT1G16410
AT1G16630	AT1G16630.1	transmembrane protein;(source:Araport11)	protein_coding			-1.51202	0.249765	-6.05376	1.41507e-09	1.1344e-08	Down	AT1G16630
AT1G16730	AT1G16730.1	hypothetical protein;(source:Araport11)	protein_coding	UNKNOWN PROTEIN 6 (UP6)	UNKNOWN PROTEIN 6 (UP6)	1.27868	0.14033	9.11196	8.09052e-20	1.32715e-18	Up	AT1G16730
AT1G16770	AT1G16770.1	hypothetical protein;(source:Araport11)	protein_coding			2.01136	0.0926676	21.7051	1.83482e-104	2.15672e-102	Up	AT1G16770
AT1G16960	AT1G16960.1	Ubiquitin domain-containing protein;(source:Araport11)	protein_coding			-1.96139	0.479623	-4.08945	4.324e-05	0.000198604	Down	AT1G16960
AT1G16980	AT1G16980.1	Encodes an enzyme putatively involved in trehalose biosynthesis. The protein has a trehalose synthase (TPS)-like domain that may or may not be active but no trehalose phosphatase (TPP)-like domain.	protein_coding	TREHALOSE-PHOSPHATASE/SYNTHASE 2 (TPS2)	TREHALOSE-PHOSPHATASE/SYNTHASE 2 (ATTPS2);TREHALOSE -6-PHOSPHATASE SYNTHASE S2 (TPS2);TREHALOSE-PHOSPHATASE/SYNTHASE 2 (TPS2)	-1.14619	0.129412	-8.85687	8.22901e-19	1.27016e-17	Down	AT1G16980
AT1G17010	AT1G17010.1	2-oxoglutarate (2OG) and Fe(II)-dependent oxygenase superfamily protein;(source:Araport11)	protein_coding			2.06916	0.338655	6.10994	9.96713e-10	8.16819e-09	Up	AT1G17010
AT1G17170	AT1G17170.1	Encodes glutathione transferase belonging to the tau class of GSTs. Naming convention according to Wagner et al. (2002). It is involved in the detoxification of the environmental pollutant 2,4,6-trinitrotoluene. Arabidopsis plants over-expressing At1g17170 were more resistant to TNT, removed more TNT from sterile and soil-based media, and had reduced levels of glutathione when grown in the presen…	protein_coding	GLUTATHIONE S-TRANSFERASE TAU 24 (GSTU24)	GLUTATHIONE S-TRANSFERASE TAU 24 (ATGSTU24);ARABIDOPSIS THALIANA GLUTATHIONE S-TRANSFERASE (CLASS TAU) 24 (GST);GLUTATHIONE S-TRANSFERASE TAU 24 (GSTU24)	2.1795	0.482937	4.513	6.39162e-06	3.33254e-05	Up	AT1G17170
AT1G17260	AT1G17260.1	Belongs to H+-APTase gene family, involved in proanthocyanidin biosynthesis, disturbs the vacuolar biogenesis and acidification process. The acidification of the vacuole provides energy for import of proanthocyanidins into the vacuole. TT13/AHA10 energizes TT12, the MATE transporter for import of proanthocyanidins into the vacuole.	protein_coding	AUTOINHIBITED H(+)-ATPASE ISOFORM 10 (AHA10)	AUTOINHIBITED H(+)-ATPASE ISOFORM 10 (AHA10);TRANSPARENT TESTA 13 (TT13)	-1.05182	0.280007	-3.75639	0.00017238	0.000711181	Down	AT1G17260
AT1G17310	AT1G17310.2	MADS-box transcription factor family protein;(source:Araport11)	protein_coding	AGAMOUS-LIKE 100 (AGL100)	AGAMOUS-LIKE 100 (AGL100)	2.14148	0.307864	6.95592	3.50261e-12	3.50172e-11	Up	AT1G17310
AT1G17430	AT1G17430.1	alpha/beta-Hydrolases superfamily protein;(source:Araport11)	protein_coding			2.16588	0.101751	21.2861	1.52658e-100	1.65713e-98	Up	AT1G17430
AT1G17830	AT1G17830.1	hypothetical protein (DUF789);(source:Araport11)	protein_coding			1.16076	0.111153	10.4428	1.58035e-25	3.34331e-24	Up	AT1G17830
AT1G17870	AT1G17870.1	S2P-like putative metalloprotease, also contain transmembrane helices near their C-termini and many of them, five of seven, contain a conserved zinc-binding motif HEXXH. Homolog of EGY1. Each of the EGY1 and EGY-like proteins share two additional highly conserved motifs, the previously reported NPDG motif (aa 442?454 in EGY1, Rudner et al., 1999) and a newly defined GNLR motif (aa 171?179 in EGY1…	protein_coding	ETHYLENE-DEPENDENT GRAVITROPISM-DEFICIENT AND YELLOW-GREEN-LIKE 3 (EGY3)	ETHYLENE-DEPENDENT GRAVITROPISM-DEFICIENT AND YELLOW-GREEN-LIKE 3 (ATEGY3);ETHYLENE-DEPENDENT GRAVITROPISM-DEFICIENT AND YELLOW-GREEN-LIKE 3 (EGY3)	2.06205	0.218563	9.4346	3.92498e-21	6.91221e-20	Up	AT1G17870
AT1G17940	AT1G17940.1	Endosomal targeting BRO1-like domain-containing protein;(source:Araport11)	protein_coding			-1.0548	0.131538	-8.01898	1.06623e-15	1.36035e-14	Down	AT1G17940
AT1G18270	AT1G18270.3	ketose-bisphosphate aldolase class-II family protein;(source:Araport11)	protein_coding			-1.28926	0.058449	-22.0578	8.03238e-108	9.84958e-106	Down	AT1G18270
AT1G18280	AT1G18280.1	Bifunctional inhibitor/lipid-transfer protein/seed storage 2S albumin superfamily protein;(source:Araport11)	protein_coding	GLYCOSYLPHOSPHATIDYLINOSITOL-ANCHORED LIPID PROTEIN TRANSFER 3 (LTPG3)	GLYCOSYLPHOSPHATIDYLINOSITOL-ANCHORED LIPID PROTEIN TRANSFER 3 (LTPG3)	-2.80233	0.241082	-11.624	3.11292e-31	8.31159e-30	Down	AT1G18280
AT1G18300	AT1G18300.1	nudix hydrolase homolog 4;(source:Araport11)	protein_coding	NUDIX HYDROLASE HOMOLOG 4 (NUDT4)	NUDIX HYDROLASE HOMOLOG 4 (atnudt4);NUDIX HYDROLASE HOMOLOG 4 (NUDT4)	1.61871	0.105454	15.3498	3.55243e-53	1.68825e-51	Up	AT1G18300
AT1G18370	AT1G18370.1	Encodes a kinesin HINKEL. Required for cytokinesis in pollen. Mutant has cytokinesis defects; seedling lethal.	protein_coding	HINKEL (HIK)	HINKEL (HIK);ARABIDOPSIS NPK1-ACTIVATING KINESIN 1 (ATNACK1);NPK1-ACTIVATING KINESIN 1 (NACK1)	-1.8312	0.153572	-11.924	8.8729e-33	2.5037e-31	Down	AT1G18370
AT1G18550	AT1G18550.1	ATP binding microtubule motor family protein;(source:Araport11)	protein_coding			-1.06061	0.203454	-5.213	1.85811e-07	1.18877e-06	Down	AT1G18550
AT1G18590	AT1G18590.1	encodes a desulfoglucosinolate sulfotransferase, involved in the final step of glucosinolate core structure biosynthesis. Has a broad-substrate specificity with preference with methionine-derived desulfoglucosinolates.	protein_coding	SULFOTRANSFERASE 17 (SOT17)	SULFOTRANSFERASE 17 (SOT17);SULFOTRANSFERASE 17 (ATSOT17);ARABIDOPSIS SULFOTRANSFERASE 5C (ATST5C)	1.75713	0.222516	7.89666	2.86474e-15	3.52372e-14	Up	AT1G18590
AT1G18740	AT1G18740.1	DUF793 domain containing protein. Expression is induced by cold. Loss of function mutations are more sensitive to freezing and have reduced levels of CBFs. May act by preventing degradation of CBFs.	protein_coding	BYPASS1-LIKE (B1L)	BYPASS1-LIKE (B1L)	1.71767	0.0720729	23.8324	1.54293e-125	2.28734e-123	Up	AT1G18740
AT1G18800	AT1G18800.1	Double nrp1-1 nrp2-1 mutants show arrest of cell cycle progression at G2/M and disordered cellular organization occurred in root tips. Localize in the nucleus and can form homomeric and heteromeric protein complexes with NRP1. Bind histones Histone2A and Histone2B and associate with chromatin in vivo. Plant mutated in both NRP1 and NRP2 genes show hypersensitivity to genotoxic stresses including …	protein_coding	NAP1-RELATED PROTEIN 2 (NRP2)	NAP1-RELATED PROTEIN 2 (NRP2)	1.10362	0.132717	8.31561	9.12779e-17	1.24621e-15	Up	AT1G18800
AT1G19150	AT1G19150.1	PSI type II chlorophyll a/b-binding protein (Lhca2*1) mRNA, The mRNA is cell-to-cell mobile.	protein_coding	PHOTOSYSTEM I LIGHT HARVESTING COMPLEX GENE 6 (LHCA6)	PHOTOSYSTEM I LIGHT HARVESTING COMPLEX GENE 6 (LHCA6); (LHCA2*1)	-2.09896	0.461577	-4.54737	5.432e-06	2.86376e-05	Down	AT1G19150
AT1G19190	AT1G19190.1	Controls leaf stomatal aperture by regulating abscisic acid transport.	protein_coding	(NPF5.1)	(NPF5.1)	-1.50126	0.151233	-9.92682	3.18233e-23	6.12569e-22	Down	AT1G19190
AT1G19210	AT1G19210.1	encodes a member of the DREB subfamily A-5 of ERF/AP2 transcription factor family. The protein contains one AP2 domain. There are 15 members in this subfamily including RAP2.1, RAP2.9 and RAP2.10.	protein_coding	(ERF017)	(ERF17); (ERF017)	2.99397	0.262969	11.3853	4.95248e-30	1.26291e-28	Up	AT1G19210
AT1G19300	AT1G19300.1	The PARVUS/GLZ1 gene encodes a putative family 8 glycosyl transferase that contributes to xylan biosynthesis. Its gene expression shows good co-variance with the IRX3 gene involved in secondary cell wall synthesis. PARVUS/GLZ1 is predicted to have galacturonosyltransferase activity and may be involved in the formation of the complex oligosaccharide sequence present at the reducing end of xylan. P…	protein_coding	PARVUS (PARVUS)	PARVUS (PARVUS);GAOLAOZHUANGREN 1 (GLZ1); (ATGATL1);GALACTURONOSYLTRANSFERASE-LIKE 1 (GATL1)	1.4411	0.401146	3.59247	0.000327564	0.00128674	Up	AT1G19300
AT1G19320	AT1G19320.1	Pathogenesis-related thaumatin superfamily protein;(source:Araport11)	protein_coding			-2.05091	0.227294	-9.02313	1.82789e-19	2.93068e-18	Down	AT1G19320
AT1G19380	AT1G19380.1	sugar, putative (DUF1195);(source:Araport11)	protein_coding			1.158	0.134407	8.61565	6.95448e-18	1.00929e-16	Up	AT1G19380
AT1G19450	AT1G19450.1	Major facilitator superfamily protein;(source:Araport11)	protein_coding			-1.65404	0.0737241	-22.4355	1.77305e-111	2.28712e-109	Down	AT1G19450
AT1G19460	AT1G19460.1	Galactose oxidase/kelch repeat superfamily protein;(source:Araport11)	protein_coding			-4.04225	0.513686	-7.86911	3.57181e-15	4.35568e-14	Down	AT1G19460
AT1G19610	AT1G19610.1	Predicted to encode a PR (pathogenesis-related) protein. Belongs to the plant defensin (PDF) family with the following members: At1g75830/PDF1.1, At5g44420/PDF1.2a, At2g26020/PDF1.2b, At5g44430/PDF1.2c, At2g26010/PDF1.3, At1g19610/PDF1.4, At1g55010/PDF1.5, At2g02120/PDF2.1, At2g02100/PDF2.2, At2g02130/PDF2.3, At1g61070/PDF2.4, At5g63660/PDF2.5, At2g02140/PDF2.6, At5g38330/PDF3.1 and At4g30070/PDF…	protein_coding	(PDF1.4)	LOW-MOLECULAR-WEIGHT CYSTEINE-RICH 78 (LCR78); (PDF1.4)	2.07448	0.68184	3.04248	0.0023464	0.00760504	Up	AT1G19610
AT1G19640	AT1G19640.1	Encodes a S-adenosyl-L-methionine:jasmonic acid carboxyl methyltransferase that catalyzes the formation of methyljasmonate from jasmonic acid. Its expression is induced in response to wounding or methyljasmonate treatment.	protein_coding	JASMONIC ACID CARBOXYL METHYLTRANSFERASE (JMT)	JASMONIC ACID CARBOXYL METHYLTRANSFERASE (JMT)	-4.54307	0.252063	-18.0235	1.2741e-72	8.75775e-71	Down	AT1G19640
AT1G19830	AT1G19830.1	SAUR-like auxin-responsive protein family;(source:Araport11)	protein_coding	SMALL AUXIN UPREGULATED RNA 54 (SAUR54)	SMALL AUXIN UPREGULATED RNA 54 (SAUR54)	-1.84259	0.463358	-3.97659	6.99095e-05	0.000310474	Down	AT1G19830
AT1G19940	AT1G19940.1	glycosyl hydrolase 9B5;(source:Araport11)	protein_coding	GLYCOSYL HYDROLASE 9B5 (GH9B5)	GLYCOSYL HYDROLASE 9B5 (AtGH9B5);GLYCOSYL HYDROLASE 9B5 (GH9B5)	-1.57449	0.249164	-6.31909	2.63108e-10	2.26753e-09	Down	AT1G19940
AT1G19960	AT1G19960.1	Unknown gene, expression decreased in response to Mn and increased by cytokinin.	protein_coding			-1.88859	0.445566	-4.23862	2.24895e-05	0.000108016	Down	AT1G19960
AT1G20030	AT1G20030.2	Pathogenesis-related thaumatin superfamily protein;(source:Araport11)	protein_coding			-1.41882	0.0828738	-17.1202	1.04828e-65	6.46713e-64	Down	AT1G20030
AT1G20060	AT1G20060.1	ATP binding microtubule motor family protein;(source:Araport11)	protein_coding			-1.59913	0.344753	-4.63847	3.51005e-06	1.89992e-05	Down	AT1G20060
AT1G20080	AT1G20080.1	Encodes a synaptotagmin localized on the Golgi apparatus and that regulates protein secretion via the unconventional protein transport from the cytosol to the extracellular matrix in plant cells.	protein_coding	(SYTB)	(ATSYTB); (SYTB); (NTMC2TYPE1.2);SYNAPTOTAGMIN 2 (SYT2); (NTMC2T1.2)	-1.15818	0.31339	-3.69565	0.000219323	0.00089006	Down	AT1G20080
AT1G20160	AT1G20160.1	Encodes two isoforms. One (SBT5.2(a) ) is a secreted, cell wall localized subtilisin-like serine protease that is involved in regulation of stomatal development. The second isoform (SBT5.2(b) is localized to endosomes.	protein_coding	(ATSBT5.2)	(SBT5.2(A)); (ATSBT5.2);CO2 RESPONSE SECRETED PROTEASE (CRSP)	1.44666	0.306144	4.72541	2.29647e-06	1.27321e-05	Up	AT1G20160
AT1G20310	AT1G20310.1	syringolide-induced protein;(source:Araport11)	protein_coding			2.39245	0.516948	4.62802	3.69171e-06	1.99012e-05	Up	AT1G20310
AT1G20490	AT1G20490.1	AMP-dependent synthetase and ligase family protein;(source:Araport11)	protein_coding			-2.06751	0.376024	-5.49836	3.83344e-08	2.65058e-07	Down	AT1G20490
AT1G20510	AT1G20510.1	Encodes an OPC-8:CoA ligase involved in jasmonic acid biosynthesis.	protein_coding	OPC-8:0 COA LIGASE1 (OPCL1)	OPC-8:0 COA LIGASE1 (OPCL1)	1.10806	0.132628	8.35466	6.56241e-17	9.02786e-16	Up	AT1G20510
AT1G20550	AT1G20550.1	O-fucosyltransferase family protein;(source:Araport11)	protein_coding			-1.08667	0.0732493	-14.8352	8.67129e-50	3.86222e-48	Down	AT1G20550
AT1G20610	AT1G20610.1	Cyclin B2;(source:Araport11)	protein_coding	CYCLIN B2;3 (CYCB2;3)	CYCLIN B2;3 (CYCB2;3)	-1.44894	0.200016	-7.24412	4.35259e-13	4.63118e-12	Down	AT1G20610
AT1G20620	AT1G20620.6	Catalase, catalyzes the breakdown of hydrogen peroxide (H2O2) into water and oxygen.The mRNA is cell-to-cell mobile.It is a target for SUMOlaytion (PMID: 21413927).Transnitrosylates GSNOR1 and mutants suppress the gnsnor1 phenotype.	protein_coding	REPRESSOR OF GSNOR1 (ROG1)	REPRESSOR OF GSNOR1 (ROG1)	-1.08223	0.0399078	-27.1182	6.01358e-162	1.21898e-159	Down	AT1G20620
AT1G20680	AT1G20680.1	transport/golgi organization-like protein (DUF833);(source:Araport11)	protein_coding			2.16547	0.155736	13.9048	5.92393e-44	2.25007e-42	Up	AT1G20680
AT1G20730	AT1G20730.1	Protein of unknown function (DUF833).Maternally expressed in some lineages.	protein_coding			2.12216	0.239513	8.86032	7.9782e-19	1.23336e-17	Up	AT1G20730
AT1G20930	AT1G20930.1	Cyclin-dependent kinase, expressed in flowers and suspension cell culture, expression peaks during M phase in synchronized cultures. Required for proper organization of the shoot apical meristem and for hormone signaling. Expressed in the shoot apical meristem. Involved in regulation of the G2/M transition of the mitotic cell cycle.	protein_coding	CYCLIN-DEPENDENT KINASE B2;2 (CDKB2;2)	CYCLIN-DEPENDENT KINASE B2;2 (CDKB2;2)	-1.70429	0.225239	-7.5666	3.83133e-14	4.38166e-13	Down	AT1G20930
AT1G21010	AT1G21010.1	PADRE proteinup-regulated after infection by S. sclerotiorun.	protein_coding			-1.01007	0.167755	-6.02111	1.7323e-09	1.37538e-08	Down	AT1G21010
AT1G21090	AT1G21090.1	Cupredoxin superfamily protein;(source:Araport11)	protein_coding			1.41113	0.171539	8.22627	1.93133e-16	2.59404e-15	Up	AT1G21090
AT1G21140	AT1G21140.1	The gene encodes nodulin-like1 whose transcript abundance was repressed under conditions of Fe-deficient growth.	protein_coding	VACUOLAR IRON TRANSPORTER-LIKE 1 (VTL1)	VACUOLAR IRON TRANSPORTER-LIKE 1 (VTL1); (ATVTL1)	-1.11081	0.112097	-9.90935	3.79122e-23	7.28361e-22	Down	AT1G21140
AT1G21150	AT1G21150.2	mTERF protein involved in mitochondrial development; required for salt tolerance.	protein_coding	(MTERF27)	(MTERF27)	-1.0229	0.288923	-3.54038	0.000399551	0.00154247	Down	AT1G21150
AT1G21270	AT1G21270.1	cytoplasmic serine/threonine protein kinase induced by salicylic acid. mutant plants exhibit a loss of cell expansion and dependence on sugars and salts for seedling growth, affecting the expression and activity of vacuolar invertase.	protein_coding	WALL-ASSOCIATED KINASE 2 (WAK2)	WALL-ASSOCIATED KINASE 2 (WAK2)	1.52798	0.431475	3.54131	0.000398148	0.00153786	Up	AT1G21270
AT1G21310	AT1G21310.1	Encodes extensin 3.	protein_coding	EXTENSIN 3 (EXT3)	EXTENSIN 3 (ATEXT3);ROOT-SHOOT-HYPOCOTYL DEFECTIVE (RSH);EXTENSIN 3 (EXT3)	-1.19979	0.115497	-10.3881	2.80944e-25	5.88087e-24	Down	AT1G21310
AT1G21520	AT1G21520.1	hypothetical protein;(source:Araport11)	protein_coding			-1.63199	0.332615	-4.90654	9.26979e-07	5.4033e-06	Down	AT1G21520
AT1G21540	AT1G21540.1	Isobutyl-CoA synthetase involved in iso-branched wax biosynthesis.	protein_coding	(AAE9)	(AAE9)	-2.8474	0.138399	-20.5738	4.71494e-94	4.73042e-92	Down	AT1G21540
AT1G21750	AT1G21750.1	Encodes a protein disulfide isomerase-like (PDIL) protein, a member of a multigene family within the thioredoxin (TRX) superfamily; isoform contains non-consensus GA donor splice site at intron 9. Transcript levels for this gene are up-regulated in response to three different chemical inducers of ER stress (dithiothreitol, beta-mercaptoethanol, and tunicamycin). Neither AtIRE1-2 nor AtbZIP60 appe…	protein_coding	PDI-LIKE 1-1 (PDIL1-1)	PDI-LIKE 1-1 (ATPDIL1-1);ARABIDOPSIS THALIANA PROTEIN DISULFIDE ISOMERASE 5 (ATPDI5);PROTEIN DISULFIDE ISOMERASE 5 (PDI5);PDI-LIKE 1-1 (PDIL1-1)	1.0718	0.0496047	21.6068	1.54943e-103	1.77916e-101	Up	AT1G21750
AT1G21910	AT1G21910.1	encodes a member of the DREB subfamily A-5 of ERF/AP2 transcription factor family. The protein contains one AP2 domain. There are 15 members in this subfamily including RAP2.1, RAP2.9 and RAP2.10.	protein_coding	DEHYDRATION RESPONSE ELEMENT-BINDING PROTEIN 26 (DREB26)	DEHYDRATION RESPONSE ELEMENT-BINDING PROTEIN 26 (DREB26)	1.61885	0.243365	6.65197	2.89203e-11	2.69088e-10	Up	AT1G21910
AT1G21970	AT1G21970.1	Transcriptional activator of genes required for both embryo maturation and cellular differentiation. Sequence is similar to HAP3 subunit of the CCAAT-box binding factor. HAP3 subunit is divided into three domains: an amino-terminal A domain, a central B domain, and a carboxyl-terminal C domain. LEC1 shared high similarity with other HAP3 homologs only in central, B domain. LEC1 is required for th…	protein_coding	LEAFY COTYLEDON 1 (LEC1)	LEAFY COTYLEDON 1 (LEC1);EMBRYO DEFECTIVE 212 (EMB 212); (AtLEC1);NUCLEAR FACTOR Y, SUBUNIT B9 (NF-YB9);EMBRYO DEFECTIVE 212 (EMB212)	-1.65654	0.135065	-12.2647	1.40087e-34	4.12884e-33	Down	AT1G21970
AT1G22340	AT1G22340.1	UDP-glucosyl transferase 85A7;(source:Araport11)	protein_coding	UDP-GLUCOSYL TRANSFERASE 85A7 (UGT85A7)	UDP-GLUCOSYL TRANSFERASE 85A7 (UGT85A7);UDP-GLUCOSYL TRANSFERASE 85A7 (AtUGT85A7)	1.49394	0.424238	3.52148	0.000429152	0.00164514	Up	AT1G22340
AT1G22740	AT1G22740.1	GTP-binding protein Rab7	protein_coding	RAB GTPASE HOMOLOG G3B (RABG3B)	(RAB7);RAB GTPASE HOMOLOG G3B (RABG3B); (RAB75); (ATRABG3B)	-1.23309	0.215463	-5.72297	1.04676e-08	7.67016e-08	Down	AT1G22740
AT1G23080	AT1G23080.1	Encodes a novel component of auxin efflux that is located apically in the basal cell and is involved during embryogenesis in setting up the apical-basal axis in the embryo. It is also involved in pattern specification during root development. In roots, it is expressed at lateral and basal membranes of provascular cells in the meristem and elongation zone, whereas in the columella cells it coincid…	protein_coding	PIN-FORMED 7 (PIN7)	PIN-FORMED 7 (PIN7);ARABIDOPSIS PIN-FORMED 7 (ATPIN7)	1.41251	0.355255	3.97605	7.00682e-05	0.00031111	Up	AT1G23080
AT1G23205	AT1G23205.1	Plant invertase/pectin methylesterase inhibitor superfamily protein;(source:Araport11)	protein_coding			1.67542	0.290494	5.76748	8.04656e-09	5.97551e-08	Up	AT1G23205
AT1G23250	AT1G23250.1	Caleosin-related family protein; lipid droplet and endoplasmic reticulum-associated protein.	protein_coding	(CLO7)	(CLO7)	-1.55021	0.29755	-5.2099	1.88938e-07	1.20761e-06	Down	AT1G23250
AT1G23280	AT1G23280.1	MAK16 protein-like protein;(source:Araport11)	protein_coding			1.04688	0.167578	6.24708	4.18201e-10	3.53213e-09	Up	AT1G23280
AT1G23390	AT1G23390.1	A kelch domain-containing F-box protein. Its N terminus contains a typical F-box motif but its C-terminal domain only consists of one predicted kelch motif. Predicted to be stu Interacts with chalcone synthase CHS to mediate CHS ubiquitination and degradation.	protein_coding	KELCH DOMAIN-CONTAINING F-BOX PROTEIN (KFB)	KELCH DOMAIN-CONTAINING F-BOX PROTEIN (KFB)	-1.17895	0.0746589	-15.7912	3.57977e-56	1.84707e-54	Down	AT1G23390
AT1G23510	AT1G23510.1	OBP32pep protein;(source:Araport11)	protein_coding			-1.30763	0.227221	-5.75488	8.67014e-09	6.41939e-08	Down	AT1G23510
AT1G23520	AT1G23520.1	hypothetical protein (DUF220);(source:Araport11)	protein_coding			-1.10328	0.188624	-5.8491	4.94237e-09	3.74591e-08	Down	AT1G23520
AT1G23640	AT1G23640.1	OBP32pep protein;(source:Araport11)	protein_coding			1.15417	0.352002	3.27886	0.00104227	0.00367758	Up	AT1G23640
AT1G23730	AT1G23730.1	beta carbonic anhydrase 3;(source:Araport11)	protein_coding	BETA CARBONIC ANHYDRASE 3 (BCA3)	BETA CARBONIC ANHYDRASE 3 (ATBCA3);BETA CARBONIC ANHYDRASE 3 (BCA3)	1.1804	0.289326	4.07984	4.50675e-05	0.000206473	Up	AT1G23730
AT1G23790	AT1G23790.1	dicer-like protein (DUF936);(source:Araport11)	protein_coding	CORTICAL MICROTUBULE DISORDERING4 (CORD4)	CORTICAL MICROTUBULE DISORDERING4 (CORD4);MACERATOR4 (MACET4)	-2.00271	0.417474	-4.79721	1.60894e-06	9.10325e-06	Down	AT1G23790
AT1G23800	AT1G23800.1	Encodes a mitochondrial aldehyde dehydrogenase; nuclear gene for mitochondrial product.	protein_coding	ALDEHYDE DEHYDROGENASE 2B7 (ALDH2B7)	ALDEHYDE DEHYDROGENASE 2B7 (ALDH2B7);ALDEHYDE DEHYDROGENASE 2B (ALDH2B)	-1.32628	0.114874	-11.5456	7.77012e-31	2.06079e-29	Down	AT1G23800
AT1G23935	AT1G23935.1	apoptosis inhibitory protein;(source:Araport11)	protein_coding			1.01851	0.177405	5.74115	9.40333e-09	6.92097e-08	Up	AT1G23935
AT1G24140	AT1G24140.1	Expression induced by fungal and bacterial pathogens.	protein_coding	(AT3-MMP)	(AT3-MMP)	1.60895	0.485124	3.31657	0.000911291	0.00325473	Up	AT1G24140
AT1G24430	AT1G24430.1	HXXXD-type acyl-transferase family protein;(source:Araport11)	protein_coding			1.34855	0.162024	8.32314	8.56667e-17	1.17121e-15	Up	AT1G24430
AT1G24470	AT1G24470.1	Encodes one of the two Arabidopsis homologues to YBR159w encoding a S. cerevisiae beta-ketoacyl reductase (KCR), which catalyzes the first reduction during VLCFA (very long chain fatty acids, >18 carbon) elongation: KCR1 (At1g67730), KCR2 (At1g24470). Complementation of the yeast ybr159Delta mutant demonstrated that the two KCR proteins are divergent and that only AtKCR1 can restore heterologous …	protein_coding	BETA-KETOACYL REDUCTASE 2 (KCR2)	BETA-KETOACYL REDUCTASE 2 (KCR2); (ATKCR2)	1.29197	0.296733	4.35398	1.33691e-05	6.64605e-05	Up	AT1G24470
AT1G24520	AT1G24520.1	Male fertility gene acting on tapetum and microspore	protein_coding	HOMOLOG OF BRASSICA CAMPESTRIS POLLEN PROTEIN 1 (BCP1)	HOMOLOG OF BRASSICA CAMPESTRIS POLLEN PROTEIN 1 (BCP1)	6.08387	1.81023	3.36082	0.000777109	0.00281548	Up	AT1G24520
AT1G24540	AT1G24540.1	member of CYP86C	protein_coding	CYTOCHROME P450, FAMILY 86, SUBFAMILY C, POLYPEPTIDE 1 (CYP86C1)	CYTOCHROME P450, FAMILY 86, SUBFAMILY C, POLYPEPTIDE 1 (CYP86C1)	-3.31909	0.192596	-17.2335	1.48984e-66	9.3657e-65	Down	AT1G24540
AT1G24650	AT1G24650.1	Leucine-rich repeat protein kinase family protein;(source:Araport11)	protein_coding			-1.86908	0.483488	-3.86582	0.000110717	0.000471972	Down	AT1G24650
AT1G24735	AT1G24735.2	S-adenosyl-L-methionine-dependent methyltransferases superfamily protein;(source:Araport11)	protein_coding			1.93379	0.112947	17.1212	1.03112e-65	6.38103e-64	Up	AT1G24735
AT1G25310	AT1G25310.1	basic helix-loop-helix (bHLH) DNA-binding family protein;(source:Araport11)	protein_coding	MATERNAL EFFECT EMBRYO ARREST 8 (MEE8)	MATERNAL EFFECT EMBRYO ARREST 8 (MEE8)	1.59561	0.397343	4.01569	5.9271e-05	0.000266686	Up	AT1G25310
AT1G25422	AT1G25422.1	hypothetical protein;(source:Araport11)	protein_coding			2.51326	0.262461	9.57575	1.0112e-21	1.82613e-20	Up	AT1G25422
AT1G25570	AT1G25570.1	Di-glucose binding protein with Leucine-rich repeat domain-containing protein;(source:Araport11)	protein_coding	(LLR1)	(LLR1);MALECTIN-LIKE DOMAIN (MLD)- AND LEUCINE-RICH REPEAT (LRR)-CONTAINING PROTEIN 1 (MLLR1)	1.14679	0.168719	6.79705	1.06784e-11	1.02675e-10	Up	AT1G25570
AT1G26400	AT1G26400.1	FAD-binding Berberine family protein;(source:Araport11)	protein_coding	(ATBBE5)	(ATBBE5)	3.34551	0.243436	13.7428	5.62302e-43	2.06854e-41	Up	AT1G26400
AT1G26420	AT1G26420.1	FAD-binding Berberine family protein;(source:Araport11)	protein_coding	(ATBBE7)	(ATBBE7)	2.72167	0.776126	3.50673	0.000453641	0.00173162	Up	AT1G26420
AT1G26610	AT1G26610.1	C2H2-like zinc finger protein;(source:Araport11)	protein_coding			-1.45775	0.293081	-4.97388	6.56251e-07	3.92073e-06	Down	AT1G26610
AT1G26730	AT1G26730.1	EXS (ERD1/XPR1/SYG1) family protein;(source:Araport11)	protein_coding			2.06649	0.368365	5.60991	2.02435e-08	1.44446e-07	Up	AT1G26730
AT1G26760	AT1G26760.1	SET domain protein 35;(source:Araport11)	protein_coding	SET DOMAIN PROTEIN 35 (SDG35)	SET DOMAIN PROTEIN 35 (SDG35); (ATXR1)	-1.21112	0.27351	-4.42808	9.50778e-06	4.82925e-05	Down	AT1G26760
AT1G26770	AT1G26770.2	Encodes an expansin. Naming convention from the Expansin Working Group (Kende et al, Plant Mol Bio). Involved in the formation of nematode-induced syncytia in roots of Arabidopsis thaliana.	protein_coding	EXPANSIN A10 (EXPA10)	EXPANSIN A10 (ATEXPA10);ARABIDOPSIS THALIANA EXPANSIN 10 (AT-EXP10);EXPANSIN A10 (EXPA10);ARABIDOPSIS THALIANA EXPANSIN ALPHA 1.1 (ATHEXP ALPHA 1.1);EXPANSIN 10 (EXP10);ARABIDOPSIS THALIANA EXPANSIN 10 (ATEXP10)	1.73022	0.201327	8.59409	8.39239e-18	1.21071e-16	Up	AT1G26770
AT1G26790	AT1G26790.1	Dof-type zinc finger DNA-binding family protein;(source:Araport11)	protein_coding	CYCLING DOF FACTOR 6 (CDF6)	CYCLING DOF FACTOR 6 (CDF6)	-3.36781	1.01228	-3.32695	0.00087803	0.00314782	Down	AT1G26790
AT1G26797	AT1G26797.1	Plant self-incompatibility protein S1 family;(source:Araport11)	protein_coding			-1.52758	0.479734	-3.18423	0.00145142	0.00496926	Down	AT1G26797
AT1G27330	AT1G27330.1	Ribosome associated membrane protein RAMP4;(source:Araport11)	protein_coding			1.05987	0.115454	9.18005	4.30883e-20	7.17476e-19	Up	AT1G27330
AT1G27380	AT1G27380.4	encodes a member of a novel protein family that contains contain a CRIB (for Cdc42/Rac-interactive binding) motif required for their specific interaction with GTP-bound Rop1 (plant-specific Rho GTPase). Interacts with Rop1 and is involved in pollen tube growth and function. Protein most similar to RIC4 (family subgroup V). Gene is expressed in all tissues examined.	protein_coding			4.45197	1.40579	3.16688	0.00154082	0.00523413	Up	AT1G27380
AT1G27940	AT1G27940.1	P-glycoprotein 13;(source:Araport11)	protein_coding	ATP-BINDING CASSETTE B13 (ABCB13)	P-GLYCOPROTEIN 13 (PGP13);ATP-BINDING CASSETTE B13 (ABCB13)	2.00249	0.514126	3.89494	9.82236e-05	0.000423256	Up	AT1G27940
AT1G27950	AT1G27950.1	Encodes LTPG1, a lipid transfer protein with a predicted GPI (glycosylphosphatidylinositol)-anchor domain. Localized in the plasma membrane. Disruption of the LTPG1 gene causes alterations of cuticular lipid composition, but no significant changes on total wax and cutin monomer loads are seen. The mRNA is cell-to-cell mobile.	protein_coding	GLYCOSYLPHOSPHATIDYLINOSITOL-ANCHORED LIPID PROTEIN TRANSFER 1 (LTPG1)	GLYCOSYLPHOSPHATIDYLINOSITOL-ANCHORED LIPID PROTEIN TRANSFER 1 (LTPG1)	1.33144	0.0603076	22.0774	5.20884e-108	6.4671e-106	Up	AT1G27950
AT1G28170	AT1G28170.1	sulfotransferase 7;(source:Araport11)	protein_coding	SULPHOTRANSFERASE 7 (SOT7)	SULPHOTRANSFERASE 7 (SOT7)	-2.09683	0.199289	-10.5215	6.87343e-26	1.47611e-24	Down	AT1G28170
AT1G28300	AT1G28300.1	Transcription factor that contains a B3 domain, a DNA-binding motif unique to plants and characteristic of several transcription factors. Plays critical roles both early and late during embryo development. LEC2 RNA accumulates primarily during seed development. LEC2 is required for the maintenance of suspensor morphology, specification of cotyledon identity, progression through the maturation pha…	protein_coding	LEAFY COTYLEDON 2 (LEC2)	LEAFY COTYLEDON 2 (LEC2); (ATLEC2)	-2.15572	0.397717	-5.42023	5.9524e-08	4.03702e-07	Down	AT1G28300
AT1G28310	AT1G28310.2	Dof-type zinc finger DNA-binding family protein;(source:Araport11)	protein_coding			1.16223	0.260481	4.46185	8.12541e-06	4.17191e-05	Up	AT1G28310
AT1G28330	AT1G28330.2	dormancy-associated protein (DRM1)	protein_coding	DORMANCY-ASSOCIATED PROTEIN-LIKE 1 (DYL1)	DORMANCY-ASSOCIATED PROTEIN 1 (DRM1);DORMANCY-ASSOCIATED PROTEIN-LIKE 1 (DYL1); (ATDRM1)	-1.06992	0.0611355	-17.5008	1.41252e-68	9.23018e-67	Down	AT1G28330
AT1G28395	AT1G28395.1	hypothetical protein;(source:Araport11)	protein_coding			1.2238	0.277173	4.4153	1.00869e-05	5.10642e-05	Up	AT1G28395
AT1G28400	AT1G28400.1	GATA zinc finger protein;(source:Araport11)	protein_coding			-1.61787	0.0569682	-28.3996	2.04453e-177	4.6153e-175	Down	AT1G28400
AT1G28590	AT1G28590.1	GDSL-motif esterase/acyltransferase/lipase. Enzyme group with broad substrate specificity that may catalyze acyltransfer or hydrolase reactions with lipid and non-lipid substrates.	protein_coding			-1.10351	0.0984151	-11.2128	3.52694e-29	8.71427e-28	Down	AT1G28590
AT1G28640	AT1G28640.1	GDSL-motif esterase/acyltransferase/lipase. Enzyme group with broad substrate specificity that may catalyze acyltransfer or hydrolase reactions with lipid and non-lipid substrates.	protein_coding			1.91413	0.170462	11.229	2.9366e-29	7.28285e-28	Up	AT1G28640
AT1G28700	AT1G28700.1	Nucleotide-diphospho-sugar transferase family protein;(source:Araport11)	protein_coding			-1.76522	0.144125	-12.2478	1.72553e-34	5.07066e-33	Down	AT1G28700
AT1G29195	AT1G29195.1	PADRE protein up-regulated after infection by S. sclerotiorum.	protein_coding			1.29659	0.429349	3.01989	0.00252865	0.00811889	Up	AT1G29195
AT1G29230	AT1G29230.1	Encodes a member of the SNF1-related kinase (SnRK) gene family (SnRK3.20), which has also been reported as a member of the CBL-interacting protein kinases (CIPK18).	protein_coding	CBL-INTERACTING PROTEIN KINASE 18 (CIPK18)	CBL-INTERACTING PROTEIN KINASE 18 (CIPK18);SNF1-RELATED PROTEIN KINASE 3.20 (SnRK3.20);WPL4-LIKE 1 (ATWL1);WPL4-LIKE 1 (WL1); (ATCIPK18)	-1.45982	0.227118	-6.42758	1.29653e-10	1.14317e-09	Down	AT1G29230
AT1G29270	AT1G29270.1	transcription factor bHLH35-like protein;(source:Araport11)	protein_coding			-1.07708	0.285586	-3.77147	0.000162292	0.000672356	Down	AT1G29270
AT1G29320	AT1G29320.2	Transducin/WD40 repeat-like superfamily protein;(source:Araport11)	protein_coding			1.19906	0.189969	6.31189	2.75648e-10	2.36873e-09	Up	AT1G29320
AT1G29395	AT1G29395.1	Integral membrane protein in the inner envelope of chloroplasts. Provide freezing tolerance. Expression is induced by short-term cold-treatment, water deprivation, and abscisic acid treatment. involved in response to salt tolerance	protein_coding	COLD REGULATED 314 INNER MEMBRANE 1 (COR413IM1)	COLD REGULATED 414 THYLAKOID MEMBRANE 1 (COR414-TM1); (DEG25);COLD REGULATED 314 THYLAKOID MEMBRANE 1 (COR413-TM1);COLD REGULATED 314 INNER MEMBRANE 1 (COR413IM1)	-1.34268	0.334388	-4.01535	5.93583e-05	0.000266958	Down	AT1G29395
AT1G29418	AT1G29418.1	transmembrane protein;(source:Araport11)	protein_coding			1.05398	0.18459	5.70988	1.13058e-08	8.25392e-08	Up	AT1G29418
AT1G30110	AT1G30110.1	Encodes a ppGpp pyrophosphohydrolase.	protein_coding	NUDIX HYDROLASE HOMOLOG 25 (NUDX25)	NUDIX HYDROLASE HOMOLOG 25 (NUDX25);NUDIX HYDROLASE HOMOLOG 25 (ATNUDX25)	1.0928	0.276273	3.95551	7.637e-05	0.000336309	Up	AT1G30110
AT1G30240	AT1G30240.2	proline-, glutamic acid/leucine-rich protein;(source:Araport11)	protein_coding			1.00306	0.241857	4.14734	3.36366e-05	0.000157518	Up	AT1G30240
AT1G30320	AT1G30320.1	Remorin family protein;(source:Araport11)	protein_coding			-1.01349	0.197185	-5.13978	2.75062e-07	1.72261e-06	Down	AT1G30320
AT1G30420	AT1G30420.1	member of MRP subfamily	protein_coding	ATP-BINDING CASSETTE C11 (ABCC11)	MULTIDRUG RESISTANCE-ASSOCIATED PROTEIN 12 (ATMRP12);MULTIDRUG RESISTANCE-ASSOCIATED PROTEIN 12 (MRP12);ATP-BINDING CASSETTE C11 (ABCC11)	-1.23587	0.291053	-4.24621	2.17418e-05	0.000104754	Down	AT1G30420
AT1G30515	AT1G30515.1	GATA zinc finger protein;(source:Araport11)	protein_coding			2.14104	0.428124	5.00097	5.70426e-07	3.42652e-06	Up	AT1G30515
AT1G30520	AT1G30520.1	Encodes a chloroplast O-succinylbenzoyl-CoA ligase. Involved in phylloquinone biosynthesis. Knock mutant is seedling lethal.	protein_coding	ACYL-ACTIVATING ENZYME 14 (AAE14)	ACYL-ACTIVATING ENZYME 14 (AAE14)	-1.10146	0.279294	-3.94372	8.02285e-05	0.000351819	Down	AT1G30520
AT1G30690	AT1G30690.1	Sec14p-like phosphatidylinositol transfer family protein;(source:Araport11)	protein_coding	(PATL4)	(PATL4)	-1.88435	0.0994981	-18.9386	5.48466e-80	4.28948e-78	Down	AT1G30690
AT1G30700	AT1G30700.1	FAD-binding Berberine family protein;(source:Araport11)	protein_coding	(ATBBE8)	(ATBBE8)	1.39175	0.107301	12.9706	1.79633e-38	5.86909e-37	Up	AT1G30700
AT1G30860	AT1G30860.1	RING/U-box superfamily protein;(source:Araport11)	protein_coding			1.03096	0.0941861	10.946	6.94295e-28	1.62643e-26	Up	AT1G30860
AT1G31255	AT1G31255.1	hypothetical protein;(source:Araport11)	protein_coding			-4.05003	1.06406	-3.80621	0.00014111	0.000590635	Down	AT1G31255
AT1G31550	AT1G31550.2	GDSL-motif esterase/acyltransferase/lipase. Enzyme group with broad substrate specificity that may catalyze acyltransfer or hydrolase reactions with lipid and non-lipid substrates.	protein_coding			1.57987	0.474988	3.32612	0.000880626	0.00315599	Up	AT1G31550
AT1G31750	AT1G31750.1	proline-rich family protein;(source:Araport11)	protein_coding	GLYCINE AND PROLINE RICH PROTEIN 1 (GPRP1)	GLYCINE AND PROLINE RICH PROTEIN 1 (GPRP1)	1.03465	0.0997309	10.3744	3.24296e-25	6.75986e-24	Up	AT1G31750
AT1G31935	AT1G31935.1	Has been identified as a translated small open reading frame by ribosome profiling.	other_rna	SHORT OPEN READING FRAME 12 (SORF12)	SHORT OPEN READING FRAME 12 (SORF12)	-1.71173	0.375646	-4.55675	5.19513e-06	2.7469e-05	Down	AT1G31935
AT1G32100	AT1G32100.1	Encodes a pinoresinol reductase involved in lignan biosynthesis. Expressed strongly in roots and less strongly in stems. Shows specificity for pinoresinol and not lariciresinol.	protein_coding	PINORESINOL REDUCTASE 1 (PRR1)	PSEUDO-RESPONSE REGULATOR 1 (PRR1); (ATPRR1);PINORESINOL REDUCTASE 1 (PRR1)	1.25264	0.407684	3.07258	0.00212216	0.00694509	Up	AT1G32100
AT1G32120	AT1G32120.1	serine/threonine-protein phosphatase 7 long form-like protein;(source:Araport11)	protein_coding			-1.0134	0.2303	-4.40034	1.0808e-05	5.44926e-05	Down	AT1G32120
AT1G32240	AT1G32240.1	Encodes a member of the KANADI family of putative transcription factors. Together with KAN1, this gene appears to be involved in the development of the carpel and the outer integument of the ovule.Along with KAN1 and KAN4 appears to regulate the proper localization of PIN1 in early embryogenesis.	protein_coding	KANADI 2 (KAN2)	KANADI 2 (KAN2)	1.64597	0.268599	6.12798	8.90019e-10	7.321e-09	Up	AT1G32240
AT1G32280	AT1G32280.1	Encodes a homolog of the barley endosperm-specific gene END1 with seed and pollen specific expression.	protein_coding	END1-LIKE 1 (END1)	END1-LIKE 1 (END1); (ATEND1)	-1.56178	0.317937	-4.91222	9.00516e-07	5.26009e-06	Down	AT1G32280
AT1G32450	AT1G32450.1	Transmembrane nitrate transporter. Involved in xylem transport of nitrate from root to shoot. Induced in response to high and low concentrations of nitrate. Not involved in nitrate uptake. Expressed in root pericycle cells under the control of MYB59. Also functions as a proton-coupled H+/K+ antiporter for K+ loading into the xylem.	protein_coding	NRT1/ PTR FAMILY 7.3 (NPF7.3)	NITRATE TRANSPORTER 1.5 (NRT1.5);NRT1/ PTR FAMILY 7.3 (NPF7.3); (ATNPF7.3)	-1.44575	0.147224	-9.82006	9.22911e-23	1.74109e-21	Down	AT1G32450
AT1G32510	AT1G32510.1	NAC domain containing protein 11;(source:Araport11)	protein_coding	NAC DOMAIN CONTAINING PROTEIN 11 (NAC011)	NAC DOMAIN CONTAINING PROTEIN 11 (ANAC011);NAC DOMAIN CONTAINING PROTEIN 11 (NAC011)	1.87739	0.356131	5.27164	1.35212e-07	8.77775e-07	Up	AT1G32510
AT1G32690	AT1G32690.1	DUF740 family protein;(source:Araport11)	protein_coding			-1.39973	0.277808	-5.03847	4.6927e-07	2.84556e-06	Down	AT1G32690
AT1G32710	AT1G32710.1	Cytochrome c oxidase, subunit Vib family protein;(source:Araport11)	protein_coding			1.21698	0.105603	11.5241	9.97648e-31	2.63892e-29	Up	AT1G32710
AT1G33240	AT1G33240.1	Encodes a plant transcriptional activator that contains two separate, but similar, trihelix DNA-binding domains, similar to GT-2. Gene is expressed in all aerial parts of the plant, with higher level of expression in siliques. At-GTL2 was thought to be a duplicated copy of this gene but is likely to be a cloning artefact, the result of a chimeric clone. Regulates ploidy-dependent cell growth in t…	protein_coding	GT-2-LIKE 1 (GTL1)	GT2-LIKE 1 (AT-GTL1); (ATGTL1);GT-2-LIKE 1 (GTL1);GT2-LIKE 2 (AT-GTL2)	1.37068	0.140898	9.72822	2.2856e-22	4.22358e-21	Up	AT1G33240
AT1G33760	AT1G33760.1	encodes a member of the DREB subfamily A-4 of ERF/AP2 transcription factor family. The protein contains one AP2 domain. There are 17 members in this subfamily including TINY.	protein_coding	ETHYLENE RESPONSE FACTOR022 (ERF022)	ETHYLENE RESPONSE FACTOR022 (ERF022)	1.58221	0.366133	4.3214	1.55042e-05	7.63459e-05	Up	AT1G33760
AT1G33790	AT1G33790.2	jacalin lectin family protein;(source:Araport11)	protein_coding			1.17195	0.078933	14.8474	7.23165e-50	3.23551e-48	Up	AT1G33790
AT1G34355	AT1G34355.1	Encodes PS1 (Parallel Spindle 1). Mutations in PS1 lead to diploid male spores, diploid pollen grains, and spontaneous triploid plants in the next generation. Female meiosis is not affected in the mutants.	protein_coding	PARALLEL SPINDLE 1 (PS1)	PARALLEL SPINDLE 1 (PS1);PARALLEL SPINDLE 1 (ATPS1)	-1.80661	0.224248	-8.05628	7.86524e-16	1.01259e-14	Down	AT1G34355
AT1G34520	AT1G34520.1	MBOAT (membrane bound O-acyl transferase) family protein;(source:Araport11)	protein_coding			-3.84589	0.782778	-4.91313	8.96327e-07	5.24e-06	Down	AT1G34520
AT1G34580	AT1G34580.1	Major facilitator superfamily protein;(source:Araport11)	protein_coding			-1.80236	0.112163	-16.069	4.2079e-58	2.24102e-56	Down	AT1G34580
AT1G34670	AT1G34670.1	Encodes a member of the R2R3 transcription factor gene family that is a negative regulator of lateral root (LR) development. It has been proposed that this transcription factor is part of a novel negative feedback loop stimulated specifically in the endodermis upon LR initiation to ensure that LRs are formed only in the correct place.	protein_coding	MYB DOMAIN PROTEIN 93 (MYB93)	MYB DOMAIN PROTEIN 93 (AtMYB93);MYB DOMAIN PROTEIN 93 (MYB93)	2.50919	0.645933	3.8846	0.000102499	0.000440342	Up	AT1G34670
AT1G35140	AT1G35140.1	EXL1 is involved in the C-starvation response. Phenotypic changes of an exl1 loss of function mutant became evident only under corresponding experimental conditions. For example, the mutant showed diminished biomass production in a short-day/low light growth regime, impaired survival during extended night, and impaired survival of anoxia stress.	protein_coding	PHOSPHATE-INDUCED 1 (PHI-1)	PHOSPHATE-INDUCED 1 (PHI-1);HYPOXIA RESPONSE UNKNOWN PROTEIN 46 (HUP46);EXORDIUM LIKE 7 (EXL7);EXORDIUM LIKE 1 (EXL1)	1.21722	0.0830765	14.6517	1.3129e-48	5.64519e-47	Up	AT1G35140
AT1G35190	AT1G35190.1	2-oxoglutarate (2OG) and Fe(II)-dependent oxygenase superfamily protein;(source:Araport11)	protein_coding			1.03421	0.0664643	15.5604	1.35177e-54	6.67985e-53	Up	AT1G35190
AT1G35230	AT1G35230.1	Encodes arabinogalactan-protein (AGP5). The mRNA is cell-to-cell mobile.	protein_coding	ARABINOGALACTAN PROTEIN 5 (AGP5)	ARABINOGALACTAN PROTEIN 5 (AGP5)	1.49697	0.476792	3.13967	0.00169135	0.00567875	Up	AT1G35230
AT1G43160	AT1G43160.1	encodes a member of the ERF (ethylene response factor) subfamily B-4 of ERF/AP2 transcription factor family (RAP2.6). The protein contains one AP2 domain. There are 7 members in this subfamily.	protein_coding	RELATED TO AP2 6 (RAP2.6)	RELATED TO AP2 6 (RAP2.6);ETHYLENE RESPONSIVE FACTOR113 (ERF113)	-2.17758	0.113728	-19.1472	1.02113e-81	8.2795e-80	Down	AT1G43160
AT1G43560	AT1G43560.1	thioredoxin Y2;(source:Araport11)	protein_coding	THIOREDOXIN Y2 (ty2)	THIOREDOXIN Y2 (Aty2);THIOREDOXIN Y2 (ty2)	-1.1518	0.241897	-4.76152	1.92142e-06	1.07609e-05	Down	AT1G43560
AT1G43650	AT1G43650.1	nodulin MtN21-like transporter family protein	protein_coding	USUALLY MULTIPLE ACIDS MOVE IN AND OUT TRANSPORTERS 22 (UMAMIT22)	USUALLY MULTIPLE ACIDS MOVE IN AND OUT TRANSPORTERS 22 (UMAMIT22)	2.31731	0.353041	6.56384	5.24398e-11	4.78291e-10	Up	AT1G43650
AT1G43666	AT1G43666.1	Bifunctional inhibitor/lipid-transfer protein/seed storage 2S albumin superfamily protein;(source:Araport11)	protein_coding			-2.49231	0.531487	-4.68932	2.74111e-06	1.50462e-05	Down	AT1G43666
AT1G43670	AT1G43670.1	Encodes a fructose-1,6-bisphosphatase. This enzyme, in addition to catalyzing the formation of fructose-6-phosphate for sucrose biosynthesis, appears to play a role in fructose-mediated signaling that is independent of its enzymatic activity. atcfbp-1/fins1 mutants have reduced photosynthetic rates, elevated levels of starch and reduced levels of sucrose during the day. Although the protein is ex…	protein_coding	FRUCTOSE-1,6-BISPHOSPHATASE (FBP)	FRUCTOSE INSENSITIVE 1 (FINS1);ARABIDOPSIS THALIANA CYTOSOLIC FRUCTOSE-1,6-BISPHOSPHATASE (AtcFBP);FRUCTOSE-1,6-BISPHOSPHATASE (FBP); (CYFBP)	-1.07984	0.0877478	-12.3061	8.39356e-35	2.48863e-33	Down	AT1G43670
AT1G43800	AT1G43800.1	&#916;9 stearoyl-ACP desaturase which together with FAB2, AAD1, and AAD5 redundantly participates in oil storage during the maturation phase.	protein_coding	FLORAL TRANSITION AT THE MERISTEM1 (FTM1)	FLORAL TRANSITION AT THE MERISTEM1 (FTM1);STEAROYL-ACYL CARRIER PROTEIN &#916;9-DESATURASE6 (SAD6);ACYL?ACYL CARRIER PROTEIN (ACP) DESATURASE 6 (AAD6);HYPOXIA RESPONSE UNKNOWN PROTEIN 7 (HUP7)	2.35853	0.0691461	34.1093	5.36298e-255	1.93701e-252	Up	AT1G43800
AT1G43910	AT1G43910.1	P-loop containing nucleoside triphosphate hydrolases superfamily protein;(source:Araport11)	protein_coding			1.31481	0.234802	5.59968	2.14746e-08	1.52791e-07	Up	AT1G43910
AT1G44100	AT1G44100.1	amino acid permease 5	protein_coding	AMINO ACID PERMEASE 5 (AAP5)	AMINO ACID PERMEASE 5 (AAP5)	1.11396	0.119358	9.33299	1.0293e-20	1.76419e-19	Up	AT1G44100
AT1G44110	AT1G44110.1	Cyclin A1;(source:Araport11)	protein_coding	CYCLIN A1;1 (CYCA1;1)	CYCLIN A1;1 (CYCA1;1)	-1.72612	0.249756	-6.91125	4.80389e-12	4.75482e-11	Down	AT1G44110
AT1G44800	AT1G44800.1	Encodes Siliques Are Red 1 (SIAR1). Functions as a bidirectional amino acid transporter that is crucial for the amino acid homeostasis of siliques. Member of nodulin MtN21-like transporter family.	protein_coding	SILIQUES ARE RED 1 (SIAR1)	SILIQUES ARE RED 1 (SIAR1);USUALLY MULTIPLE ACIDS MOVE IN AND OUT TRANSPORTERS 18 (UMAMIT18)	1.08082	0.0782249	13.8168	2.01822e-43	7.59315e-42	Up	AT1G44800
AT1G47317	AT1G47317.1	Encodes a defensin-like (DEFL) family protein.	protein_coding			-4.05839	0.656139	-6.18526	6.20014e-10	5.16635e-09	Down	AT1G47317
AT1G47395	AT1G47395.1	Involved in regulation of iron deficiency response genes.	protein_coding	FE-UPTAKE-INDUCING PEPTIDE2 (FEP2)	FE-UPTAKE-INDUCING PEPTIDE2 (FEP2);IRONMAN 2 (IMA2)	6.84767	1.65173	4.14575	3.38705e-05	0.000158464	Up	AT1G47395
AT1G47480	AT1G47480.1	alpha/beta-Hydrolases superfamily protein;(source:Araport11)	protein_coding			2.0961	0.453893	4.61805	3.87367e-06	2.08256e-05	Up	AT1G47480
AT1G47540	AT1G47540.2	Scorpion toxin-like knottin superfamily protein;(source:Araport11)	protein_coding			1.35119	0.090935	14.8588	6.10034e-50	2.7417e-48	Up	AT1G47540
AT1G47620	AT1G47620.1	member of CYP96A	protein_coding	CYTOCHROME P450, FAMILY 96, SUBFAMILY A, POLYPEPTIDE 8 (CYP96A8)	CYTOCHROME P450, FAMILY 96, SUBFAMILY A, POLYPEPTIDE 8 (CYP96A8)	-4.41294	0.474408	-9.302	1.37835e-20	2.35231e-19	Down	AT1G47620
AT1G47980	AT1G47980.1	desiccation-like protein;(source:Araport11)	protein_coding			1.45036	0.108268	13.396	6.3817e-41	2.24662e-39	Up	AT1G47980
AT1G48100	AT1G48100.1	Pectin lyase-like superfamily protein;(source:Araport11)	protein_coding	POLYGALACTURONASE INVOLVED IN EXPANSION3 (PGX3)	POLYGALACTURONASE INVOLVED IN EXPANSION3 (PGX3)	1.61093	0.38124	4.22549	2.38419e-05	0.000114043	Up	AT1G48100
AT1G48130	AT1G48130.1	encodes a protein similar to the 1-cysteine (1-Cys) peroxiredoxin family of antioxidants. Expression is limited to seed (aleurone and embryo) and is not induced by ABA or drought.	protein_coding	1-CYSTEINE PEROXIREDOXIN 1 (PER1)	1-CYSTEINE PEROXIREDOXIN 1 (PER1);1-CYSTEINE PEROXIREDOXIN 1 (ATPER1)	1.11949	0.0436404	25.6525	3.9676e-145	6.79452e-143	Up	AT1G48130
AT1G48280	AT1G48280.1	hydroxyproline-rich glycoprotein family protein;(source:Araport11)	protein_coding	IPGA1-LIKE2 (IPGAL2)	IPGA1-LIKE2 (IPGAL2)	1.15923	0.113507	10.2128	1.737e-24	3.51022e-23	Up	AT1G48280
AT1G48470	AT1G48470.1	Encodes cytosolic glutamine synthase isozyme. Expression of mRNA is not detectable in roots.	protein_coding	GLUTAMINE SYNTHETASE 1;5 (GLN1;5)	GLUTAMINE SYNTHETASE 1;5 (GLN1;5)	1.10659	0.0551316	20.0718	1.30072e-89	1.22459e-87	Up	AT1G48470
AT1G48510	AT1G48510.3	Encodes one of two Arabidopsis mitochondrial proteins similar to human SURF1 which is known to be involved in cytochrome c oxidase assembly. Mutations result in defects in hypocotyl elongation and changes in GA homeostasis.	protein_coding	SURFEIT 1B (SURF1B)	(ATSURF1B);SURFEIT 1B (SURF1B)	1.41299	0.473292	2.98546	0.00283155	0.00897824	Up	AT1G48510
AT1G48605	AT1G48605.1	Encodes a protein similar to yeast HAL3, which regulates the cell cycle and tolerance to salt stress through inhibition of the PPZ1 type-1 protein phosphatase. AtHAL3b mRNA levels are induced by salt stress. HAL3B presumably encodes for phosphopantothenoylcysteine decarboxylase being involved in Coenzyme A biosynthesis as indicated by functional complementation of a double mutant hal3 aaBb.	protein_coding	(ATHAL3B)	HALOTOLERANCE DETERMINANT 3B (HAL3B);HALOTOLERANCE DETERMINANT 3 (HAL3); (ATHAL3B)	-2.22026	0.508839	-4.36339	1.28062e-05	6.39342e-05	Down	AT1G48605
AT1G48660	AT1G48660.2	Auxin-responsive GH3 family protein;(source:Araport11)	protein_coding			1.93194	0.244478	7.9023	2.73813e-15	3.37844e-14	Up	AT1G48660
AT1G48690	AT1G48690.1	Auxin-responsive GH3 family protein;(source:Araport11)	protein_coding			-2.45763	0.388574	-6.32475	2.53647e-10	2.18884e-09	Down	AT1G48690
AT1G48800	AT1G48800.1	Terpenoid cyclases/Protein prenyltransferases superfamily protein;(source:Araport11)	protein_coding			2.25885	0.655644	3.44524	0.000570543	0.00212802	Up	AT1G48800
AT1G48920	AT1G48920.1	Encodes ATNUC-L1 (NUCLEOLIN LIKE 1), the predominant form of the two nucleolin proteins found in Arabidopsis. This protein is involved in rRNA processing, ribosome biosynthesis, and vascular pattern formation. PARL1 localizes to the nucleolus and parl1 mutants accumulate elevated levels of the unspliced 35S pre-rRNA. parl1 mutants also have defects in cotyledon, leaf, sepal, and petal vein patter…	protein_coding	NUCLEOLIN LIKE 1 (NUC-L1)	NUCLEOLIN LIKE 1 (ATNUC-L1);PARALLEL 1 (PARL1);NUCLEOLIN LIKE 1 (NUC-L1);NUCLEOLIN 1 (NUC1)	1.12314	0.056456	19.8941	4.57874e-88	4.17233e-86	Up	AT1G48920
AT1G48930	AT1G48930.1	glycosyl hydrolase 9C1;(source:Araport11)	protein_coding	GLYCOSYL HYDROLASE 9C1 (GH9C1)	GLYCOSYL HYDROLASE 9C1 (AtGH9C1);GLYCOSYL HYDROLASE 9C1 (GH9C1)	-1.86363	0.0833071	-22.3706	7.61515e-111	9.69711e-109	Down	AT1G48930
AT1G49240	AT1G49240.1	Member of a subclass of actins composed of ACT2 and ACT8. Its mRNA is strongly expressed in strongly expressed in leaves, roots, stems, flowers, pollen, and siliques. However, protein expression, assayed by a ACT8:GUS fusion reporter, is very low in pollen.	protein_coding	ACTIN 8 (ACT8)	ACTIN 8 (ACT8);FRIZZY AND KINKED SHOOTS (FIZ1)	-1.02885	0.0710803	-14.4745	1.75494e-47	7.24778e-46	Down	AT1G49240
AT1G49310	AT1G49310.1	transmembrane protein;(source:Araport11)	protein_coding			3.15017	0.632385	4.98141	6.3123e-07	3.7792e-06	Up	AT1G49310
AT1G49320	AT1G49320.1	Encodes USPL1, a BURP domain protein targeted to the protein storage vacuoles. Overexpression of USPL1 affects seed development, protein storage vacuoles and lipid vesicles morphology and function.	protein_coding	UNKNOWN SEED PROTEIN LIKE 1 (USPL1)	UNKNOWN SEED PROTEIN LIKE 1 (ATUSPL1);UNKNOWN SEED PROTEIN LIKE 1 (USPL1)	3.49803	0.333256	10.4965	8.96449e-26	1.91483e-24	Up	AT1G49320
AT1G49435	AT1G49435.1	Encodes a member of a family of small,secreted, cysteine rich protein with sequence similarity to the PCP (pollen coat protein) gene family.	protein_coding	LOW-MOLECULAR-WEIGHT CYSTEINE-RICH 16 (LCR16)	LOW-MOLECULAR-WEIGHT CYSTEINE-RICH 16 (LCR16)	-2.28738	0.536884	-4.26048	2.03992e-05	9.87644e-05	Down	AT1G49435
AT1G49470	AT1G49470.1	transmembrane epididymal protein (DUF716);(source:Araport11)	protein_coding			-1.01908	0.232171	-4.38936	1.13685e-05	5.71589e-05	Down	AT1G49470
AT1G49500	AT1G49500.1	transcription initiation factor TFIID subunit 1b-like protein;(source:Araport11)	protein_coding			-1.01244	0.299774	-3.37733	0.00073193	0.00266687	Down	AT1G49500
AT1G49570	AT1G49570.1	Peroxidase superfamily protein;(source:Araport11)	protein_coding			-1.57689	0.529782	-2.97648	0.00291574	0.00921872	Down	AT1G49570
AT1G49580	AT1G49580.1	Calcium-dependent protein kinase (CDPK) family protein;(source:Araport11)	protein_coding			-1.89974	0.0787399	-24.1268	1.30827e-128	2.01464e-126	Down	AT1G49580
AT1G49770	AT1G49770.1	Encodes a member of the basic helix loop helix family of transcription factors. Loss of RGE1 function causes shriveled seeds that contain small embryos. The cuticle in the embryos does not develop normally, possible due to the adeherence of the endosperm to the developing embryo. RGE1 is expressed in the endosperm surrounding region which directly surrounds the developing embryo, however it exert…	protein_coding	RETARDED GROWTH OF EMBRYO 1 (RGE1)	RETARDED GROWTH OF EMBRYO 1 (RGE1);ZHOUPI (ZOU)	-1.06529	0.167398	-6.36381	1.96808e-10	1.71173e-09	Down	AT1G49770
AT1G49800	AT1G49800.1	Homolog of PIP1.	protein_coding	PRECURSOR OF PAMP-INDUCED PEPTIDE-LIKE 1 (PREPIPL1)	PRECURSOR OF PAMP-INDUCED PEPTIDE-LIKE 1 (PREPIPL1)	-4.99606	1.66027	-3.00918	0.00261957	0.00837561	Down	AT1G49800
AT1G49860	AT1G49860.1	Encodes glutathione transferase belonging to the phi class of GSTs. Naming convention according to Wagner et al. (2002). The mRNA is cell-to-cell mobile.	protein_coding	GLUTATHIONE S-TRANSFERASE (CLASS PHI) 14 (GSTF14)	GLUTATHIONE S-TRANSFERASE (CLASS PHI) 14 (ATGSTF14);GLUTATHIONE S-TRANSFERASE (CLASS PHI) 14 (GSTF14)	-2.31199	0.198365	-11.6552	2.15753e-31	5.79963e-30	Down	AT1G49860
AT1G49870	AT1G49870.1	myosin-2 heavy chain-like protein;(source:Araport11)	protein_coding			-1.45186	0.179806	-8.07462	6.76877e-16	8.75971e-15	Down	AT1G49870
AT1G49910	AT1G49910.1	Encodes a homolog of the yeast and human BUB3 (BUDDING UNINHIBITED BY BENZYMIDAZOL 3) protein. Yeast and human BUB3s function in spindle assembly checkpoint control.	protein_coding	BUB (BUDDING UNINHIBITED BY BENZYMIDAZOL) 3.2 (BUB3.2)	BUB (BUDDING UNINHIBITED BY BENZYMIDAZOL) 3.2 (BUB3.2)	-1.54063	0.398887	-3.86232	0.000112314	0.000477958	Down	AT1G49910
AT1G50240	AT1G50240.2	The FUSED (FU) gene belongs to Ser/Thr protein kinase family and has a key role in the hedgehog signaling pathway known to control cell proliferation and patterning in fruit flies and humans . Arabidopsis thaliana genome has a single Fu gene that is involved in male meiosis cytokinesis. Cytokinesis-defective mutants, named two-in-one (tio), result from mutations in Arabidopsis Fu. Phenotypic anal…	protein_coding	FUSED (FU)	FUSED (FU);TWO IN ONE (TIO)	-1.54543	0.17636	-8.76293	1.90234e-18	2.86722e-17	Down	AT1G50240
AT1G50490	AT1G50490.1	Encodes one of two ubiquitin-conjugating enzymes belonging to the E2-C gene family (the other being UBC19). Transcript is always found in diving cells, but also in other non-dividing cells.	protein_coding	UBIQUITIN-CONJUGATING ENZYME 20 (UBC20)	UBIQUITIN-CONJUGATING ENZYME 20 (UBC20)	-1.20138	0.173342	-6.93071	4.18745e-12	4.15918e-11	Down	AT1G50490
AT1G50650	AT1G50650.1	KRS is a member of the STIG1 family of peptides. Its expression in embryos appears to be dependent upon ZOU.Loss of function results in a reduction of &#945;-JIM12 labelled 'sheath' around the developing embryo.	protein_coding	KERBEROS (KRS)	KERBEROS (KRS)	-2.77596	0.16914	-16.4122	1.56338e-60	8.89874e-59	Down	AT1G50650
AT1G50745	AT1G50745.1	plant mobile domain protein;(source:Araport11)	protein_coding			1.96325	0.243846	8.05119	8.19935e-16	1.05492e-14	Up	AT1G50745
AT1G50750	AT1G50750.1	aminotransferase-like, mobile domain protein;(source:Araport11)	protein_coding			2.06147	0.222623	9.25993	2.04565e-20	3.45257e-19	Up	AT1G50750
AT1G51020	AT1G51020.1	hypothetical protein;(source:Araport11)	protein_coding			1.9914	0.440096	4.52492	6.04197e-06	3.16018e-05	Up	AT1G51020
AT1G51090	AT1G51090.1	Heavy metal associated domain containing protein involved in plant immunity.Mutants show an increase in root length under NO stress and reduction in root length under H2O2 stress conditions. Mutants show increases in defense responses to pathogens including hypersensitive lesions, increased resistance and induction of SAR genes.	protein_coding	(ATHMAD1)	(ATHMAD1);HEAVY METAL ASSOCIATED PROTEIN 9 (ATHMP09)	3.53816	0.57813	6.12	9.35727e-10	7.68108e-09	Up	AT1G51090
AT1G51440	AT1G51440.1	Encodes a lipase that hydrolyzes phosphatidylcholine, glycolipids as well as triacylglycerols.	protein_coding	DAD1-LIKE LIPASE 2 (DALL2)	DAD1-LIKE LIPASE 2 (DALL2)	-1.46058	0.283459	-5.15269	2.56778e-07	1.61523e-06	Down	AT1G51440
AT1G52245	AT1G52245.1	dynein light chain LC6, flagellar outer arm-like protein;(source:Araport11)	protein_coding			-1.08502	0.337478	-3.21508	0.0013041	0.00451086	Down	AT1G52245
AT1G52342	AT1G52342.1	hypothetical protein;(source:Araport11)	protein_coding			-1.08635	0.142481	-7.62455	2.4488e-14	2.83978e-13	Down	AT1G52342
AT1G52400	AT1G52400.1	encodes a member of glycosyl hydrolase family 1, located in inducible ER bodies which were formed after wounding, required in inducible ER body formation The mRNA is cell-to-cell mobile.	protein_coding	BETA GLUCOSIDASE 18 (BGLU18)	BETA-GLUCOSIDASE HOMOLOG 1 (BGL1);BETA GLUCOSIDASE 18 (BGLU18);A. THALIANA BETA-GLUCOSIDASE 1 (ATBG1)	2.71751	0.692869	3.9221	8.77788e-05	0.000380976	Up	AT1G52400
AT1G52565	AT1G52565.1	cytochrome P450 family protein;(source:Araport11)	protein_coding			-1.33861	0.172774	-7.74774	9.35399e-15	1.11669e-13	Down	AT1G52565
AT1G52570	AT1G52570.1	member of C2-PLD subfamily	protein_coding	PHOSPHOLIPASE D ALPHA 2 (PLDALPHA2)	PHOSPHOLIPASE D ALPHA 2 (PLDALPHA2)	1.06954	0.268132	3.98886	6.63926e-05	0.000296246	Up	AT1G52570
AT1G52855	AT1G52855.1	hypothetical protein;(source:Araport11)	protein_coding			-1.1259	0.265245	-4.24476	2.18827e-05	0.000105356	Down	AT1G52855
AT1G52905	AT1G52905.1	hypothetical protein;(source:Araport11)	protein_coding			1.2994	0.244078	5.32369	1.01681e-07	6.71727e-07	Up	AT1G52905
AT1G52910	AT1G52910.1	fiber (DUF1218);(source:Araport11)	protein_coding			1.77558	0.377577	4.70256	2.56922e-06	1.41731e-05	Up	AT1G52910
AT1G53010	AT1G53010.1	RING/U-box superfamily protein;(source:Araport11)	protein_coding	ARABIDOPSIS TOXICOS EN LEVADURA 19 (ATL19)	ARABIDOPSIS TOXICOS EN LEVADURA 19 (ATL19)	3.50102	1.0147	3.4503	0.000559958	0.00209405	Up	AT1G53010
AT1G53070	AT1G53070.1	Legume lectin family protein;(source:Araport11)	protein_coding			-1.0499	0.193949	-5.41329	6.18771e-08	4.19375e-07	Down	AT1G53070
AT1G53140	AT1G53140.1	Encodes DRP5A, a dynamin protein involved in cytokinesis in Arabidopsis.	protein_coding	DYNAMIN RELATED PROTEIN 5A (DRP5A)	DYNAMIN RELATED PROTEIN 5A (DRP5A)	-2.01388	0.247153	-8.14833	3.68991e-16	4.84789e-15	Down	AT1G53140
AT1G53282	AT1G53282.1	Encodes a Plant thionin family protein	protein_coding			-3.86664	0.598519	-6.46035	1.04464e-10	9.2932e-10	Down	AT1G53282
AT1G53285	AT1G53285.1	plant thionin family protein;(source:Araport11)	protein_coding			-3.05813	0.843644	-3.62491	0.000289065	0.00114731	Down	AT1G53285
AT1G53500	AT1G53500.1	encodes a putative NDP-L-rhamnose synthase, an enzyme required for the synthesis of the pectin rhamnogalacturonan I, the major component of Arabidopsis mucilage. Gene is involved in seed coat mucilage cell development. Mutant analyses suggest that MUM4 is required for complete mucilage synthesis, cytoplasmic rearrangement and seed coat development.	protein_coding	MUCILAGE-MODIFIED 4 (MUM4)	MUCILAGE-MODIFIED 4 (MUM4);RHAMNOSE BIOSYNTHESIS 2 (RHM2);ARABIDOPSIS THALIANA RHAMNOSE BIOSYNTHESIS 2 (ATRHM2);ARABIDOPSIS THALIANA MUCILAGE-MODIFIED 4 (ATMUM4)	-1.51242	0.108486	-13.9411	3.56381e-44	1.36407e-42	Down	AT1G53500
AT1G53540	AT1G53540.1	Member of the class I small heat-shock protein (sHSP) family, which accounts for the majority of sHSPs in maturing seeds	protein_coding	(HSP17.6C)	(HSP17.6C)	2.8363	0.362488	7.82454	5.09515e-15	6.15664e-14	Up	AT1G53540
AT1G53700	AT1G53700.1	The WAG1 and its homolog, WAG2 each encodes a protein-serine/threonine kinase that are nearly 70% identical to PsPK3 protein. All three together with CsPK3 belong to PsPK3-type kinases. At the N-terminus, all four possess a serine/threonine-rich domain. They are closely related to Arabidopsis kinases PINOID. wag1/wag2 double mutants exhibit a pronounced wavy root phenotype when grown vertically o…	protein_coding	WAG 1 (WAG1)	WAG 1 (WAG1);PROTEIN KINASE 3 ARABIDOPSIS THALIANA (PK3AT)	-1.48108	0.448425	-3.30285	0.00095708	0.00340175	Down	AT1G53700
AT1G54410	AT1G54410.1	Encodes a KS-type dehydrin can reduce the formation of reactive oxygen species (ROS) from Cu.	protein_coding	DEHYDRIN 11KDA (HIRD11)	DEHYDRIN 11KDA (HIRD11); (ATHIRD11)	-1.33687	0.0567036	-23.5764	6.7308e-123	9.68894e-121	Down	AT1G54410
AT1G54730	AT1G54730.2	Major facilitator superfamily protein;(source:Araport11)	protein_coding			1.28589	0.14293	8.99666	2.32679e-19	3.71258e-18	Up	AT1G54730
AT1G54870	AT1G54870.2	ChlADR is an aldehyde reductase that catalyzes the reduction of the aldehyde carbonyl groups on saturated and alpha,beta-unsaturated aldehydes with more than 5 carbons in vitro. The N-terminal region of this protein directs GFP to the chloroplast where where ChlADR likely helps to maintain the photosynthetic process by detoxifying reactive carbonyls formed during lipid peroxidation. In addition, …	protein_coding	CHLOROPLAST ALDEHYDE REDUCTASE (CHLADR)	CHLOROPLAST ALDEHYDE REDUCTASE (CHLADR)	1.7871	0.0426216	41.9295	0	0	Up	AT1G54870
AT1G54940	AT1G54940.1	Encodes a xylan glucuronosyltransferase.	protein_coding	PLANT GLYCOGENIN-LIKE STARCH INITIATION PROTEIN 4 (PGSIP4)	PLANT GLYCOGENIN-LIKE STARCH INITIATION PROTEIN 4 (PGSIP4);GLUCURONIC ACID SUBSTITUTION OF XYLAN 4 (GUX4)	-3.07004	0.956459	-3.20979	0.00132831	0.00458959	Down	AT1G54940
AT1G55040	AT1G55040.1	SED1 is a protein of unknown function that is located in the mitochondrion. sed1 mutants are embryo lethal.	protein_coding	SLOW EMBRYO DEVELOPMENT1 (SED1)	SLOW EMBRYO DEVELOPMENT1 (SED1);ORGANELLE ZINC FINGER 2 (OZ2)	1.2067	0.284942	4.2349	2.28657e-05	0.000109664	Up	AT1G55040
AT1G55260	AT1G55260.1	Bifunctional inhibitor/lipid-transfer protein/seed storage 2S albumin superfamily protein;(source:Araport11)	protein_coding	GLYCOSYLPHOSPHATIDYLINOSITOL-ANCHORED LIPID PROTEIN TRANSFER 6 (LTPG6)	GLYCOSYLPHOSPHATIDYLINOSITOL-ANCHORED LIPID PROTEIN TRANSFER 6 (LTPG6)	1.22355	0.23186	5.2771	1.31242e-07	8.53676e-07	Up	AT1G55260
AT1G55510	AT1G55510.1	branched-chain alpha-keto acid decarboxylase E1 beta	protein_coding	BRANCHED-CHAIN ALPHA-KETO ACID DECARBOXYLASE E1 BETA SUBUNIT (BCDH BETA1)	BRANCHED-CHAIN ALPHA-KETO ACID DECARBOXYLASE E1 BETA SUBUNIT (BCDH BETA1); (E1B1)	-1.11167	0.0899419	-12.3599	4.30776e-35	1.28104e-33	Down	AT1G55510
AT1G55550	AT1G55550.1	P-loop containing nucleoside triphosphate hydrolases superfamily protein;(source:Araport11)	protein_coding			1.48227	0.21831	6.78977	1.12316e-11	1.07785e-10	Up	AT1G55550
AT1G55650	AT1G55650.1	HMG (high mobility group) box protein with ARID/BRIGHT DNA-binding domain-containing protein;(source:Araport11)	protein_coding	(HMGB11)	(HMGB11)	-2.63465	0.891837	-2.95419	0.00313495	0.00982887	Down	AT1G55650
AT1G55760	AT1G55760.1	Expression induced under NaCl, mannitol, ABA and indole-3-acetic acid (IAA) treatment.	protein_coding	STRESS-INDUCED BTB PROTEIN1 (SIBP1)	STRESS-INDUCED BTB PROTEIN1 (SIBP1)	-1.19514	0.220913	-5.41001	6.30197e-08	4.26682e-07	Down	AT1G55760
AT1G55810	AT1G55810.4	One of the homologous genes predicted to encode proteins with UPRT domains (Uracil phosphoribosyltransferase). Five of these genes (At5g40870, At3g27190, At1g55810, At4g26510 and At3g27440) show a high level of identity, and are annotated as also containing a N-terminal uracil kinase (UK) domain. These genes are referred to as UKL1 (UK-like 1), UKL2, UKL3, UKL4 and UKL5, respectively.	protein_coding	URIDINE/CYTIDINE KINASE 3 (UCK3)	URIDINE/CYTIDINE KINASE 3 (UCK3)	-1.08464	0.057075	-19.0038	1.58652e-80	1.25562e-78	Down	AT1G55810
AT1G55940	AT1G55940.2	cytochrome P450 family protein;(source:Araport11)	protein_coding			1.23613	0.395674	3.12411	0.00178342	0.00595924	Up	AT1G55940
AT1G56010	AT1G56010.2	Encodes a transcription factor involved auxin-mediated lateral root formation. Acts downstream of TIR1 and is regulated post-transcriptionally by miRNA164 and by SINAT5-dependent ubiquitination.	protein_coding	NAC DOMAIN CONTAINING PROTEIN 1 (NAC1)	NAC DOMAIN CONTAINING PROTEIN 1 (NAC1);ARABIDOPSIS NAC DOMAIN CONTAINING PROTEIN 22 (ANAC022)	-1.42239	0.167633	-8.48514	2.15453e-17	3.04624e-16	Down	AT1G56010
AT1G56100	AT1G56100.1	Plant invertase/pectin methylesterase inhibitor superfamily protein;(source:Araport11)	protein_coding	(PMEI14)	(PMEI14)	-3.58102	0.150007	-23.8724	5.92813e-126	8.85431e-124	Down	AT1G56100
AT1G56320	AT1G56320.1	hypothetical protein;(source:Araport11)	protein_coding			-1.08739	0.118735	-9.15815	5.27969e-20	8.76199e-19	Down	AT1G56320
AT1G56550	AT1G56550.1	Encodes a rhamnogalacturonan II specific xylosyltransferase.	protein_coding	RHAMNOGALACTURONAN SPECI&#64257;C XYLOSYLTRANSFERASE 3 (RGXT3)	RHAMNOGALACTURONAN SPECI&#64257;C XYLOSYLTRANSFERASE 3 (RGXT3)	3.29698	0.592067	5.56859	2.56805e-08	1.8161e-07	Up	AT1G56550
AT1G56660	AT1G56660.1	MAEBL domain protein;(source:Araport11)	protein_coding			1.25167	0.107606	11.632	2.83337e-31	7.58558e-30	Up	AT1G56660
AT1G57770	AT1G57770.1	Oxidoreductase located in the chloroplast.	protein_coding			1.10417	0.24489	4.50886	6.51771e-06	3.39116e-05	Up	AT1G57770
AT1G58030	AT1G58030.1	Encodes a member of the cationic amino acid transporter (CAT) subfamily of amino acid polyamine choline transporters. Localized to the tonoplast.	protein_coding	CATIONIC AMINO ACID TRANSPORTER 2 (CAT2)	(ATCAT2);CATIONIC AMINO ACID TRANSPORTER 2 (CAT2)	-1.00789	0.0707469	-14.2464	4.71878e-46	1.88609e-44	Down	AT1G58030
AT1G58180	AT1G58180.2	beta carbonic anhydrase 6;(source:Araport11)	protein_coding	BETA CARBONIC ANHYDRASE 6 (BCA6)	A. THALIANA BETA CARBONIC ANHYDRASE 6 (ATBCA6);BETA CARBONIC ANHYDRASE 6 (BCA6)	-1.39029	0.111767	-12.4392	1.60021e-35	4.8164e-34	Down	AT1G58180
AT1G58400	AT1G58400.2	Disease resistance protein (CC-NBS-LRR class) family;(source:Araport11)	protein_coding			1.05758	0.253002	4.18013	2.91347e-05	0.00013803	Up	AT1G58400
AT1G58420	AT1G58420.1	Uncharacterized conserved protein UCP031279;(source:Araport11)	protein_coding			2.49075	0.627425	3.9698	7.1933e-05	0.000318322	Up	AT1G58420
AT1G59540	AT1G59540.1	Encodes a kinesin-like protein.	protein_coding	(ZCF125)	(ZCF125)	-1.31642	0.232684	-5.65753	1.5357e-08	1.11014e-07	Down	AT1G59540
AT1G59930	AT1G59930.1	Encodes a maternally expressed imprinted gene.	protein_coding			-2.50755	0.336459	-7.45277	9.14032e-14	1.01607e-12	Down	AT1G59930
AT1G60010	AT1G60010.1	PADRE protein down-regulated after infection by S. sclerotiorun.	protein_coding			-1.14868	0.134401	-8.54661	1.26751e-17	1.81145e-16	Down	AT1G60010
AT1G60095	AT1G60095.1	Mannose-binding lectin superfamily protein;(source:Araport11)	protein_coding			1.81002	0.297549	6.0831	1.17881e-09	9.5619e-09	Up	AT1G60095
AT1G60160	AT1G60160.1	Member of the KT/KUP/HAK family of proton-coupled potassium transporters which have potential effect on cellular expansion.	protein_coding	K TRANSPORTER12 (KT12)	K TRANSPORTER12 (KT12)	-1.30624	0.106817	-12.2288	2.18243e-34	6.39439e-33	Down	AT1G60160
AT1G60680	AT1G60680.1	NAD(P)-linked oxidoreductase superfamily protein;(source:Araport11)	protein_coding		ARF-GAP DOMAIN 2 (AGD2)	2.88703	0.187956	15.3601	3.02954e-53	1.44321e-51	Up	AT1G60680
AT1G60960	AT1G60960.1	Encodes a plasma membrane localized zinc/iron transporter.	protein_coding	IRON REGULATED TRANSPORTER 3 (IRT3)	IRON REGULATED TRANSPORTER 3 (ATIRT3);IRON REGULATED TRANSPORTER 3 (IRT3)	-1.15991	0.103938	-11.1596	6.42741e-29	1.57825e-27	Down	AT1G60960
AT1G61095	AT1G61095.1	hypothetical protein;(source:Araport11)	protein_coding			-1.73511	0.339131	-5.11635	3.11504e-07	1.93195e-06	Down	AT1G61095
AT1G61097	AT1G61097.1	Expressed protein;(source:Araport11)	protein_coding			1.41708	0.449359	3.15355	0.00161297	0.00544556	Up	AT1G61097
AT1G61340	AT1G61340.1	Encodes a F-box protein induced by various biotic or abiotic stress.	protein_coding	F-BOX STRESS INDUCED 1 (FBS1)	(ATFBS1);F-BOX STRESS INDUCED 1 (FBS1)	1.20075	0.150659	7.97002	1.58647e-15	1.99085e-14	Up	AT1G61340
AT1G61450	AT1G61450.1	CAP-gly domain linker;(source:Araport11)	protein_coding			-2.27189	0.479075	-4.74225	2.11354e-06	1.17672e-05	Down	AT1G61450
AT1G61720	AT1G61720.1	Negative regulator of flavonoid biosynthesis, mutants accumulate flavonoid pigments in their seed coat, putative oxidoreductase. It is thought that a ternary complex composed of TT2, TT8 and TTG1 is necessary for correct expression of BAN in seed endothelium.	protein_coding	BANYULS (BAN)	BANYULS (BAN)	-1.27273	0.121951	-10.4365	1.69003e-25	3.56774e-24	Down	AT1G61720
AT1G61795	AT1G61795.1	PAK-box/P21-Rho-binding family protein;(source:Araport11)	protein_coding			-2.26909	0.325944	-6.96159	3.36448e-12	3.36532e-11	Down	AT1G61795
AT1G62060	AT1G62060.1	Encodes a member of a mucilage protein family. Predicted in silico to be glycosylated.	protein_coding	TESTA ABUNDANT 2 (TBA2)	TESTA ABUNDANT 2 (TBA2)	-2.17465	0.0493325	-44.0814	0	0	Down	AT1G62060
AT1G62070	AT1G62070.1	hypothetical protein;(source:Araport11)	protein_coding			-1.8819	0.0512673	-36.7076	5.53314e-295	2.81836e-292	Down	AT1G62070
AT1G62220	AT1G62220.1	transmembrane protein;(source:Araport11)	protein_coding			-1.13772	0.0535441	-21.2483	3.41877e-100	3.67102e-98	Down	AT1G62220
AT1G62290	AT1G62290.1	Saposin-like aspartyl protease family protein;(source:Araport11)	protein_coding	PUTATIVE ASPARTIC PROTEINASE A2 (PASPA2)	PUTATIVE ASPARTIC PROTEINASE A2 (ATPASPA2);PUTATIVE ASPARTIC PROTEINASE A2 (PASPA2)	1.12473	0.0431371	26.0734	7.30882e-150	1.29634e-147	Up	AT1G62290
AT1G62300	AT1G62300.1	Encodes a transcription factor WRKY6. Regulates Phosphate1 (Pho1) expression in response to low phosphate (Pi) stress.	protein_coding	(WRKY6)	(ATWRKY6); (WRKY6)	1.89903	0.270485	7.02084	2.20538e-12	2.23406e-11	Up	AT1G62300
AT1G62333	AT1G62333.1	hypothetical protein;(source:Araport11)	protein_coding			1.34257	0.0911025	14.7369	3.73389e-49	1.63378e-47	Up	AT1G62333
AT1G62340	AT1G62340.1	Subtilisin-like serine protease required for epidermal surface formation in embryos and juvenile plants	protein_coding	ABNORMAL LEAF-SHAPE 1 (ALE1)	ABNORMAL LEAF-SHAPE 1 (ALE1);ABNORMAL LEAF-SHAPE (ALE)	-1.95351	0.113048	-17.2805	6.6025e-67	4.17703e-65	Down	AT1G62340
AT1G62420	AT1G62420.1	Phosphorus (P) stress-inducible DUF506 gene family member; overexpression represses root hair growth; interacts with calmodulins; influences on root hair [Ca2+]cyt oscillation .	protein_coding	(RXR3)	(RXR3)	1.20271	0.345796	3.47808	0.000505013	0.00190398	Up	AT1G62420
AT1G62500	AT1G62500.1	Bifunctional inhibitor/lipid-transfer protein/seed storage 2S albumin superfamily protein;(source:Araport11)	protein_coding	(DEG27)	(DEG27)	1.28585	0.0463166	27.7623	1.23928e-169	2.64713e-167	Up	AT1G62500
AT1G62540	AT1G62540.2	belongs to the flavin-monooxygenase (FMO) family, encodes a glucosinolate S-oxygenase that catalyzes the conversion of methylthioalkyl glucosinolates to methylsulfinylalkyl glucosinolatesThe mRNA is cell-to-cell mobile.	protein_coding			-1.97522	0.400403	-4.93309	8.09383e-07	4.76397e-06	Down	AT1G62540
AT1G62560	AT1G62560.1	belongs to the flavin-monooxygenase (FMO) family, encodes a glucosinolate S-oxygenase that catalyzes the conversion of methylthioalkyl glucosinolates to methylsulfinylalkyl glucosinolates The mRNA is cell-to-cell mobile.	protein_coding	FLAVIN-MONOOXYGENASE GLUCOSINOLATE S-OXYGENASE 3 (FMO GS-OX3)	FLAVIN-MONOOXYGENASE GLUCOSINOLATE S-OXYGENASE 3 (FMO GS-OX3)	1.54729	0.186219	8.30896	9.65459e-17	1.31452e-15	Up	AT1G62560
AT1G62710	AT1G62710.1	Encodes a vacuolar processing enzyme belonging to a novel group of cysteine proteases that is expressed specifically in seeds and is essential for the proper processing of storage proteins.	protein_coding	BETA VACUOLAR PROCESSING ENZYME (BETA-VPE)	ASPARAGINYL ENDOPEPTIDASE 2 (AEP2); (BETAVPE);BETA VACUOLAR PROCESSING ENZYME (BETA-VPE);VACUOLAR PROCESSING ENZYME (VPE, LEGUMAIN) ISOFORM BETA (LEGbeta)	1.21585	0.0492978	24.6633	2.64884e-134	4.24349e-132	Up	AT1G62710
AT1G62760	AT1G62760.1	Pectin methylesterase inhibitor that controls PME activity and pectin methylesterification during Botrytis infection.	protein_coding	(ATPMEI10)	(ATPMEI10)	-2.45525	0.292246	-8.40132	4.41487e-17	6.14155e-16	Down	AT1G62760
AT1G63000	AT1G63000.1	nucleotide-rhamnose synthase/epimerase-reductase;(source:Araport11)	protein_coding	NUCLEOTIDE-RHAMNOSE SYNTHASE/EPIMERASE-REDUCTASE (NRS/ER)	NUCLEOTIDE-RHAMNOSE SYNTHASE/EPIMERASE-REDUCTASE (NRS/ER);UDP-4-KETO-6-DEOXY-D-GLUCOSE-3,5-EPIMERASE-4-REDUCTASE 1 (UER1)	-1.08821	0.0977718	-11.1301	8.95254e-29	2.17944e-27	Down	AT1G63000
AT1G63100	AT1G63100.2	Transcription factor belonging to the GRAS family which controls the mitotic cell cycle and division plane orientation. Forms a dimer with the AP2-type transcription factor, SMOS1 , regulating G2 to control cell size and number.	protein_coding	SCARECROW-LIKE 28 (SCL28)	SCARECROW-LIKE 28 (SCL28)	-1.81164	0.169548	-10.6851	1.19493e-26	2.67613e-25	Down	AT1G63100
AT1G63140	AT1G63140.4	O-methyltransferase family protein;(source:Araport11)	protein_coding			-2.32513	0.38797	-5.99305	2.05936e-09	1.62209e-08	Down	AT1G63140
AT1G63650	AT1G63650.1	Mutant has reduced trichomes, anthocyanin, and seed coat mucilage and abnormally patterned stomates. Mutants are defective in jasmonate-induced anthocyanin accumulation. Encodes a bHLH Transcription Factor 1. The protein is functionally redundant with GL3 and TT8 and interacts with TTG1, the myb proteins GL1, PAP1 and 2, CPC and TRY, and it will form heterodimers with GL3. Expression in N (non-ha…	protein_coding	ENHANCER OF GLABRA 3 (EGL3)	(EGL1); (ATMYC-2); (ATEGL3);ENHANCER OF GLABRA 3 (EGL3)	1.39437	0.23861	5.84373	5.10453e-09	3.86145e-08	Up	AT1G63650
AT1G63810	AT1G63810.1	nucleolar protein;(source:Araport11)	protein_coding			1.24121	0.142109	8.73425	2.45287e-18	3.67468e-17	Up	AT1G63810
AT1G63820	AT1G63820.1	CCT motif family protein;(source:Araport11)	protein_coding			1.5344	0.239417	6.40893	1.46543e-10	1.28524e-09	Up	AT1G63820
AT1G64110	AT1G64110.2	Target promoter of the male germline-specific transcription factor DUO1.	protein_coding	DUO1-ACTIVATED ATPASE 1 (DAA1)	DUO1-ACTIVATED ATPASE 1 (DAA1)	1.06893	0.101267	10.5555	4.78852e-26	1.03621e-24	Up	AT1G64110
AT1G64180	AT1G64180.1	intracellular protein transport protein USO1-like protein;(source:Araport11)	protein_coding			1.04162	0.187091	5.56747	2.58457e-08	1.82649e-07	Up	AT1G64180
AT1G64200	AT1G64200.1	vacuolar H+-ATPase subunit E isoform 3;(source:Araport11)	protein_coding	VACUOLAR H+-ATPASE SUBUNIT E ISOFORM 3 (VHA-E3)	VACUOLAR H+-ATPASE SUBUNIT E ISOFORM 3 (VHA-E3)	-1.02763	0.139051	-7.39027	1.46526e-13	1.60993e-12	Down	AT1G64200
AT1G64370	AT1G64370.1	filaggrin-like protein;(source:Araport11)	protein_coding	PHLOEM ASSOCIATED RNA CHAPERONE-LIKE (PARCL)	PHLOEM ASSOCIATED RNA CHAPERONE-LIKE (PARCL)	4.09966	0.957245	4.28277	1.84581e-05	8.98481e-05	Up	AT1G64370
AT1G64585	AT1G64585.1	ROTUNDIFOLIA like 22;(source:Araport11)	protein_coding	ROTUNDIFOLIA LIKE 22 (RTFL22)	DEVIL 12 (DVL12);ROTUNDIFOLIA LIKE 22 (RTFL22)	-1.5474	0.275052	-5.62585	1.84598e-08	1.32528e-07	Down	AT1G64585
AT1G64670	AT1G64670.2	Encodes a epidermally expressed extracellular protein that likely functions as an alpha-beta hydrolase and is required for normal cuticle formation. Homozygous mutant plants are dwarfed and have abnormal leaves, collapsed cells, reduced numbers of trichomes. The specific role of BDG is unclear: it may function in cutin biosynthesis or as a cross-linking enzyme in the cell wall itself.	protein_coding			1.36532	0.214482	6.36565	1.94462e-10	1.69207e-09	Up	AT1G64670
AT1G64800	AT1G64800.1	DNA binding / transcription factor;(source:Araport11)	protein_coding			-1.00946	0.182243	-5.53907	3.04074e-08	2.13066e-07	Down	AT1G64800
AT1G65080	AT1G65080.1	Structurally distinct member of Oxa1 superfamily , has tetratricopeptide repeat (TPR) domain at the C terminus. Paralog of OXA2b.Involved in maturation of mitochondrial cytochrome c.	protein_coding	(OXA2A)	(OXA2A)	1.08733	0.368753	2.94866	0.00319155	0.00998271	Up	AT1G65080
AT1G65180	AT1G65180.1	Cysteine/Histidine-rich C1 domain family protein;(source:Araport11)	protein_coding			2.30586	0.719648	3.20415	0.0013546	0.00467011	Up	AT1G65180
AT1G65240	AT1G65240.1	Eukaryotic aspartyl protease family protein;(source:Araport11)	protein_coding	(A39)	(A39)	-1.43714	0.240333	-5.97979	2.23428e-09	1.75362e-08	Down	AT1G65240
AT1G65390	AT1G65390.1	Phloem Protein2 family gene encoding a two-domain protein containing predicted lectin and Toll/Interleukin-1 receptor domains, which is induced upon spider mite attack and improves the ability to defend against T. urticae by participating in the tight regulation of hormonal cross talk upon mite feeding.	protein_coding	PHLOEM PROTEIN 2 A5 (PP2-A5)	PHLOEM PROTEIN 2 A5 (PP2-A5);PHLOEM PROTEIN 2 A5 (ATPP2-A5)	6.52884	1.69931	3.84205	0.000122013	0.000516687	Up	AT1G65390
AT1G65690	AT1G65690.1	Encodes NHL6 (NDR1/HIN1-like 6). Plays an important role in the abiotic stresses-induced ABA signaling and biosynthesis, particularly during seed germination and early seedling development.	protein_coding	NDR1/HIN1-LIKE 6 (NHL6)	NDR1/HIN1-LIKE 6 (NHL6)	1.70929	0.203406	8.40336	4.33871e-17	6.03984e-16	Up	AT1G65690
AT1G65710	AT1G65710.1	serine/arginine repetitive matrix-like protein;(source:Araport11)	protein_coding			-1.39788	0.300975	-4.64451	3.4088e-06	1.84814e-05	Down	AT1G65710
AT1G65860	AT1G65860.1	belongs to the flavin-monooxygenase (FMO) family, encodes a glucosinolate S-oxygenase that catalyzes the conversion of methylthioalkyl glucosinolates to methylsulfinylalkyl glucosinolates	protein_coding	FLAVIN-MONOOXYGENASE GLUCOSINOLATE S-OXYGENASE 1 (FMO GS-OX1)	FLAVIN-MONOOXYGENASE GLUCOSINOLATE S-OXYGENASE 1 (FMO GS-OX1)	2.56296	0.284331	9.01398	1.98715e-19	3.18344e-18	Up	AT1G65860
AT1G65880	AT1G65880.1	Encodes a benzoate-CoA ligase. Involved in the biosynthesis of benzoyloxyglucosinolate in Arabidopsis seeds.	protein_coding	BENZOYLOXYGLUCOSINOLATE 1 (BZO1)	BENZOYLOXYGLUCOSINOLATE 1 (BZO1)	1.65936	0.0906277	18.3096	6.93379e-75	4.93691e-73	Up	AT1G65880
AT1G65970	AT1G65970.1	thioredoxin-dependent peroxidase 2	protein_coding	THIOREDOXIN-DEPENDENT PEROXIDASE 2 (TPX2)	THIOREDOXIN-DEPENDENT PEROXIDASE 2 (TPX2);PEROXIREDOXIN IIC (PRXIIC)	4.21387	0.299477	14.0708	5.74376e-45	2.24606e-43	Up	AT1G65970
AT1G65985	AT1G65985.1	transmembrane protein, putative (DUF247);(source:Araport11)	protein_coding			-1.1057	0.172818	-6.39805	1.57371e-10	1.37777e-09	Down	AT1G65985
AT1G66040	AT1G66040.1	predicted to encode a protein with an N-terminal PHD domain and two RING domains surrounding an SRA domain. Attempts to isolate ORTH4/VIM4 cDNA through RT-PCR were unsuccessful and analysis of the expression of this gene is difficult since it shares 99% nucleotide identity with ORTH5/VIM2.	protein_coding	VARIANT IN METHYLATION 4 (VIM4)	VARIANT IN METHYLATION 4 (VIM4);ORTHRUS 4 (ORTH4)	-1.95472	0.471898	-4.14225	3.43914e-05	0.000160825	Down	AT1G66040
AT1G66050	AT1G66050.1	Encodes a protein that is similar to VIM1 but is not involved in cytosine methylation. This protein has an N-terminal PHD domain and two RING domains surrounding an SRA domain. ORTH5/VIM2 has E3 ubiquitin ligase activity in vitro.	protein_coding	VARIANT IN METHYLATION 2 (VIM2)	ORTHRUS 5 (ORTH5);VARIANT IN METHYLATION 2 (VIM2)	-1.32113	0.245934	-5.37191	7.79065e-08	5.22666e-07	Down	AT1G66050
AT1G66090	AT1G66090.1	Disease resistance protein (TIR-NBS class);(source:Araport11)	protein_coding	TIR-NBS3 (TN3)	TIR-NBS3 (TN3)	1.13049	0.212503	5.3199	1.03826e-07	6.83403e-07	Up	AT1G66090
AT1G66160	AT1G66160.1	CYS, MET, PRO, and GLY protein 1;(source:Araport11)	protein_coding	CYS, MET, PRO, AND GLY PROTEIN 1 (CMPG1)	(ATCMPG1);CYS, MET, PRO, AND GLY PROTEIN 1 (CMPG1)	1.51332	0.274666	5.50969	3.59473e-08	2.49334e-07	Up	AT1G66160
AT1G66210	AT1G66210.1	Subtilisin-like serine endopeptidase family protein;(source:Araport11)	protein_coding			5.74803	1.85656	3.09607	0.00196104	0.00648405	Up	AT1G66210
AT1G66470	AT1G66470.1	Basic helix loop helix transcription factor that regulates root hair initiation.	protein_coding	ROOT HAIR DEFECTIVE6 (RHD6)	ROOT HAIR DEFECTIVE6 (RHD6); (AtRHD6)	2.1939	0.656626	3.34117	0.000834259	0.00300391	Up	AT1G66470
AT1G66760	AT1G66760.2	MATE efflux family protein;(source:Araport11)	protein_coding			-1.14029	0.0850417	-13.4086	5.38532e-41	1.90355e-39	Down	AT1G66760
AT1G66890	AT1G66890.1	50S ribosomal-like protein;(source:Araport11)	protein_coding			-1.2244	0.28151	-4.34941	1.36504e-05	6.78083e-05	Down	AT1G66890
AT1G66970	AT1G66970.2	Encodes a member of the glycerophosphodiester phosphodiesterase like (GDPD-like) family.	protein_coding	SHV3-LIKE 2 (SVL2)	GLYCEROPHOSPHODIESTER PHOSPHODIESTERASE (GDPD) LIKE 1 (GDPDL1);SHV3-LIKE 2 (SVL2)	1.26084	0.184726	6.82549	8.76256e-12	8.4746e-11	Up	AT1G66970
AT1G67035	AT1G67035.2	homeobox Hox-B3-like protein;(source:Araport11)	protein_coding			-2.42543	0.774803	-3.13038	0.00174582	0.00584736	Down	AT1G67035
AT1G67070	AT1G67070.1	Encodes a protein with phosphomannose isomerase activity that is involved in synthesis of ascorbic acid. Expression is induced after 24 hours of dark treatment, in senescing leaves and treatment with exogenous photosynthesis inhibitor. Induction of gene expression was suppressed in excised leaves supplied with sugar. The authors suggest that the gene's expression pattern is responding to the leve…	protein_coding	DARK INDUCIBLE 9 (DIN9)	PHOSPHOMANNOSE ISOMERASE 2 (PMI2);DARK INDUCIBLE 9 (DIN9)	-1.06184	0.0901158	-11.783	4.77454e-32	1.31731e-30	Down	AT1G67070
AT1G67100	AT1G67100.1	LOB domain-containing protein 40;(source:Araport11)	protein_coding	LOB DOMAIN-CONTAINING PROTEIN 40 (LBD40)	LOB DOMAIN-CONTAINING PROTEIN 40 (LBD40)	1.26494	0.0591914	21.3703	2.52644e-101	2.78821e-99	Up	AT1G67100
AT1G67105	AT1G67105.1	other_RNA;(source:Araport11)	other_rna			2.51986	0.653213	3.85763	0.000114491	0.000486806	Up	AT1G67105
AT1G67120	AT1G67120.2	Represents a homolog of the yeast MDN gene, which encodes a non-ribosomal protein involved in the maturation and assembly of the 60S ribosomal subunit. In Arabidopsis, it is essential for female gametogenesis progression.	protein_coding			1.37793	0.139537	9.87503	5.34192e-23	1.01548e-21	Up	AT1G67120
AT1G67265	AT1G67265.1	ROTUNDIFOLIA like 21;(source:Araport11)	protein_coding	ROTUNDIFOLIA LIKE 21 (RTFL21)	DEVIL 3 (DVL3);ROTUNDIFOLIA LIKE 21 (RTFL21)	-1.72017	0.429391	-4.00606	6.17398e-05	0.000276854	Down	AT1G67265
AT1G67480	AT1G67480.1	Galactose oxidase/kelch repeat superfamily protein;(source:Araport11)	protein_coding			-1.15796	0.0936526	-12.3645	4.06953e-35	1.21201e-33	Down	AT1G67480
AT1G67920	AT1G67920.1	hypothetical protein;(source:Araport11)	protein_coding			-1.20675	0.174023	-6.93446	4.0778e-12	4.05636e-11	Down	AT1G67920
AT1G68050	AT1G68050.1	Encodes FKF1, a flavin-binding kelch repeat F box protein, is clock-controlled, regulates transition to flowering. Forms a complex with GI on the CO promoter to regulate CO expression.	protein_coding	FLAVIN-BINDING, KELCH REPEAT, F BOX 1 (FKF1)	FLAVIN-BINDING, KELCH REPEAT, F BOX 1 (FKF1); (ADO3)	-1.03946	0.170731	-6.08827	1.14138e-09	9.29239e-09	Down	AT1G68050
AT1G68190	AT1G68190.2	B-box zinc finger family protein;(source:Araport11)	protein_coding			-1.35487	0.13858	-9.77681	1.41607e-22	2.64382e-21	Down	AT1G68190
AT1G68250	AT1G68250.1	hypothetical protein;(source:Araport11)	protein_coding			2.24452	0.06314	35.5484	8.80387e-277	3.88642e-274	Up	AT1G68250
AT1G68460	AT1G68460.1	Encodes a putative adenylate isopentenyltransferase. It catalyzes the formation of isopentenyladenosine 5'-monophosphate (iPMP) from AMP and dimethylallylpyrophosphate (DMAPP), but it has a lower Km for ADP and likely works using ADP or ATP in plants. It is involved in cytokinin biosynthesis.	protein_coding	ISOPENTENYLTRANSFERASE 1 (IPT1)	ISOPENTENYLTRANSFERASE 1 (IPT1);ARABIDOPSIS THALIANA ISOPENTENYLTRANSFERASE 1 (ATIPT1)	1.61106	0.260856	6.17606	6.57194e-10	5.46699e-09	Up	AT1G68460
AT1G68500	AT1G68500.1	hypothetical protein;(source:Araport11)	protein_coding			-2.28391	0.654316	-3.49052	0.000482074	0.00182756	Down	AT1G68500
AT1G68510	AT1G68510.1	LOB domain protein.	protein_coding	LOB DOMAIN-CONTAINING PROTEIN 42 (LBD42)	LOB DOMAIN-CONTAINING PROTEIN 42 (LBD42)	-1.36026	0.0988957	-13.7545	4.78547e-43	1.77689e-41	Down	AT1G68510
AT1G68560	AT1G68560.1	Encodes a bifunctional alpha-l-arabinofuranosidase/beta-d-xylosidase that belongs to family 3 of glycoside hydrolases.	protein_coding	ALPHA-XYLOSIDASE 1 (XYL1)	ALPHA-XYLOSIDASE 1 (ATXYL1);ALPHA-XYLOSIDASE 1 (XYL1);THERMOINHIBITION RESISTANT GERMINATION 1 (TRG1); (TRG1);ALTERED XYLOGLUCAN 3 (AXY3); (GH31)	-1.36143	0.0800959	-16.9975	8.57047e-65	5.19062e-63	Down	AT1G68560
AT1G68620	AT1G68620.1	alpha/beta-Hydrolases superfamily protein;(source:Araport11)	protein_coding			-1.22623	0.207888	-5.89848	3.66855e-09	2.81809e-08	Down	AT1G68620
AT1G68990	AT1G68990.2	MGP3 (male gametophyte-defective 3) belongs to a small family of nuclear-encoded Phage type RNA polymerases (RPOTs) involved in the transcription of mitochondrial genes in Arabidopsis thaliana. Mutation in MGP 3 significantly retarded pollen tube growth and caused defective embryo development.	protein_coding	MALE GAMETOPHYTE DEFECTIVE 3 (MGP3)	(RPOTM);MALE GAMETOPHYTE DEFECTIVE 3 (MGP3)	1.30703	0.186419	7.01125	2.36191e-12	2.38645e-11	Up	AT1G68990
AT1G69050	AT1G69050.1	hypothetical protein;(source:Araport11)	protein_coding			-2.84824	0.778675	-3.65781	0.000254381	0.00101819	Down	AT1G69050
AT1G69400	AT1G69400.1	Transducin/WD40 repeat-like superfamily protein;(source:Araport11)	protein_coding			-1.50175	0.488324	-3.07531	0.00210283	0.00688865	Down	AT1G69400
AT1G69410	AT1G69410.1	Encodes eIF5A-2, a putative eukaryotic translation initiation factor. There are three eIF5A coding genes in Arabidopsis: eIF5A-1/At1g13950, eIF5A-2/At1g26630 and eIF5A-3/At1g69410.	protein_coding	EUKARYOTIC ELONGATION FACTOR 5A-3 (ELF5A-3)	EUKARYOTIC ELONGATION FACTOR 5A-3 (ATELF5A-3);EUKARYOTIC ELONGATION FACTOR 5A-3 (ELF5A-3)	1.00279	0.064111	15.6415	3.79723e-55	1.91939e-53	Up	AT1G69410
AT1G69490	AT1G69490.1	Encodes a member of the NAC transcription factor gene family. It is expressed in floral primordia and upregulated by AP3 and PI. Its expression is associated with leaf senescence. The mRNA is cell-to-cell mobile.	protein_coding	NAC-LIKE, ACTIVATED BY AP3/PI (NAP)	NAC-LIKE, ACTIVATED BY AP3/PI (NAP);ARABIDOPSIS NAC DOMAIN CONTAINING PROTEIN 29 (ANAC029);NAC-LIKE, ACTIVATED BY AP3/PI (ATNAP)	-1.58295	0.150486	-10.5189	7.0659e-26	1.51581e-24	Down	AT1G69490
AT1G69530	AT1G69530.3	Member of Alpha-Expansin Gene Family. Naming convention from the Expansin Working Group (Kende et al, Plant Mol Bio). Involved in the formation of nematode-induced syncytia in roots of Arabidopsis thaliana.	protein_coding	EXPANSIN A1 (EXPA1)	EXPANSIN A1 (ATEXPA1);EXPANSIN 1 (EXP1); (AT-EXP1); (ATEXP1); (ATHEXP ALPHA 1.2);EXPANSIN A1 (EXPA1)	1.49676	0.0798032	18.7557	1.73963e-78	1.31398e-76	Up	AT1G69530
AT1G69770	AT1G69770.1	Encodes a chromomethylase involved in methylating cytosine residues at non-CG sites. Involved in preferentially methylating transposon-related sequences, reducing their mobility. CMT3 interacts with an Arabidopsis homologue of HP1 (heterochromatin protein 1), which in turn interacts with methylated histones. Involved in gene silencing.	protein_coding	CHROMOMETHYLASE 3 (CMT3)	CHROMOMETHYLASE 3 (CMT3)	-1.61251	0.197032	-8.18399	2.7459e-16	3.63406e-15	Down	AT1G69770
AT1G69790	AT1G69790.1	Protein kinase superfamily protein;(source:Araport11)	protein_coding	PBS1-LIKE 18 (PBL18)	PBS1-LIKE 18 (PBL18)	1.11639	0.263513	4.23656	2.2697e-05	0.000108933	Up	AT1G69790
AT1G69860	AT1G69860.1	Major facilitator superfamily protein;(source:Araport11)	protein_coding			-2.17745	0.227526	-9.57014	1.06758e-21	1.9262e-20	Down	AT1G69860
AT1G70130	AT1G70130.1	Concanavalin A-like lectin protein kinase family protein;(source:Araport11)	protein_coding	L-TYPE LECTIN RECEPTOR KINASE V.2 (LECRK-V.2)	L-TYPE LECTIN RECEPTOR KINASE V.2 (LECRK-V.2)	1.20903	0.295629	4.08968	4.31961e-05	0.000198448	Up	AT1G70130
AT1G70550	AT1G70550.1	NEP-interacting protein, putative (DUF239);(source:Araport11)	protein_coding			1.02622	0.345734	2.96824	0.0029951	0.00944995	Up	AT1G70550
AT1G70580	AT1G70580.1	Encodes a protein with glyoxylate aminotransferase activity. It can act on a number of different small substrates and amino acids in vitro.	protein_coding	ALANINE-2-OXOGLUTARATE AMINOTRANSFERASE 2 (AOAT2)	ALANINE-2-OXOGLUTARATE AMINOTRANSFERASE 2 (AOAT2);GLUTAMATE:GLYOXYLATE AMINOTRANSFERASE 2 (GGT2)	1.38346	0.067795	20.4065	1.46323e-92	1.42486e-90	Up	AT1G70580
AT1G70670	AT1G70670.1	The gene encodes a stress-responsive and OB-associated non-seed caleosin-like protein. It plays a negative regulator role in ABA signaling.	protein_coding	CALEOSIN 4 (CLO4)	CALEOSIN 4 (CLO4);ARABIDOPSIS THALIANA CALEOSIN 4 (AtCLO4);PEROXYGENASE 4 (PXG4)	-1.25542	0.0553644	-22.6756	7.80482e-114	1.04759e-111	Down	AT1G70670
AT1G70690	AT1G70690.1	Encodes a plasmodesmal protein that may be involved in the intercellular movement of molecules through the plasmodesmata. The protein has two DUF26 domains and a single transmembrane domain.	protein_coding	HOPW1-1-INDUCED GENE1 (HWI1)	HOPW1-1-INDUCED GENE1 (HWI1);PLASMODESMATA-LOCATED PROTEIN 5 (PDLP5)	-1.01115	0.168647	-5.99564	2.02689e-09	1.59969e-08	Down	AT1G70690
AT1G70800	AT1G70800.1	Encodes a novel NPH3/phototropin binding factor with a calcium binding domain that negatively affects hypocotyl bending under blue light conditions in Arabidopsis thaliana and may regulate phototropism.	protein_coding	ENHANCED BENDING 1 (EHB1)	C2-DOMAIN ABA-RELATED6 (CAR6);ENHANCED BENDING 1 (EHB1)	1.44924	0.229113	6.32546	2.52474e-10	2.17966e-09	Up	AT1G70800
AT1G70810	AT1G70810.1	Calcium-dependent lipid-binding (CaLB domain) family protein;(source:Araport11)	protein_coding	C2-DOMAIN ABA-RELATED7 (CAR7)	C2-DOMAIN ABA-RELATED7 (CAR7)	1.924	0.172696	11.141	7.92467e-29	1.93633e-27	Up	AT1G70810
AT1G70830	AT1G70830.1	MLP-like protein 28;(source:Araport11)	protein_coding	MLP-LIKE PROTEIN 28 (MLP28)	MLP-LIKE PROTEIN 28 (MLP28)	-2.41093	0.055769	-43.2307	0	0	Down	AT1G70830
AT1G70840	AT1G70840.1	MLP-like protein 31;(source:Araport11)	protein_coding	MLP-LIKE PROTEIN 31 (MLP31)	MLP-LIKE PROTEIN 31 (MLP31)	1.82394	0.0891243	20.4651	4.4059e-93	4.33283e-91	Up	AT1G70840
AT1G70950	AT1G70950.1	Microtubule-stabilizing protein. Module with MREL57 regulates microtubule disassembly to mediate stomatal closure in response to drought stress and ABA treatment. MREL57 interacts with, ubiquitinates and degrades WDL7, effect is enhanced by ABA.	protein_coding	WAVE DAMPENED 7 (WDL7)	WAVE DAMPENED 7 (WDL7)	-1.48683	0.502253	-2.96032	0.0030732	0.00966206	Down	AT1G70950
AT1G70960	AT1G70960.1	F-box and associated interaction domains-containing protein;(source:Araport11)	protein_coding			-1.39797	0.324261	-4.31123	1.62346e-05	7.96295e-05	Down	AT1G70960
AT1G70985	AT1G70985.1	hydroxyproline-rich glycoprotein family protein;(source:Araport11)	protein_coding			1.4792	0.132126	11.1953	4.29761e-29	1.05921e-27	Up	AT1G70985
AT1G71040	AT1G71040.1	Encodes LPR2. Function together with LPR1 (AT1G23010) and a P5-type ATPase (At5g23630/PDR2) in a common pathway that adjusts root meristem activity to Pi (inorganic phosphate) availability.	protein_coding	LOW PHOSPHATE ROOT2 (LPR2)	LOW PHOSPHATE ROOT2 (LPR2)	-1.32491	0.0905036	-14.6393	1.57733e-48	6.76752e-47	Down	AT1G71040
AT1G71200	AT1G71200.4	bHLH160 transcription factor. Induced by copper deficiency and seems to mediate copper uptake along with SPL7. Alternative splicing variant in response to MeJa treatment has potential novel function where it can dimerize but not bind DNA, resulting in a function opposite of the primary isoform.	protein_coding	CU-DEFICIENCY INDUCED TRANSCRIPTION FACTOR 1 (CITF1)	BASIC HELIX LOOP HELIX 160 (BHLH160);CU-DEFICIENCY INDUCED TRANSCRIPTION FACTOR 1 (CITF1)	2.999	0.793263	3.78058	0.000156463	0.00064983	Up	AT1G71200
AT1G71691	AT1G71691.2	GDSL-motif esterase/acyltransferase/lipase. Enzyme group with broad substrate specificity that may catalyze acyltransfer or hydrolase reactions with lipid and non-lipid substrates.	protein_coding			2.08928	0.0786036	26.58	1.15572e-155	2.25082e-153	Up	AT1G71691
AT1G71890	AT1G71890.1	Encodes a sucrose transporter that is expressed in the endosperm. Mutants have delayed accumulation of fatty acids and embryo maturation.	protein_coding	(SUC5)	(SUC5);SUCROSE-PROTON SYMPORTER 5 (ATSUC5)	-1.26811	0.0728218	-17.4138	6.48059e-68	4.19338e-66	Down	AT1G71890
AT1G72060	AT1G72060.1	serine-type endopeptidase inhibitor;(source:Araport11)	protein_coding			-2.67223	0.560587	-4.76684	1.87134e-06	1.05041e-05	Down	AT1G72060
AT1G72070	AT1G72070.1	Chaperone DnaJ-domain superfamily protein;(source:Araport11)	protein_coding			-1.07715	0.235175	-4.58021	4.64499e-06	2.47049e-05	Down	AT1G72070
AT1G72100	AT1G72100.1	late embryogenesis abundant domain-containing protein / LEA domain-containing protein;(source:Araport11)	protein_coding			1.05311	0.0566324	18.5956	3.48743e-77	2.58499e-75	Up	AT1G72100
AT1G72200	AT1G72200.1	RING/U-box superfamily protein;(source:Araport11)	protein_coding	ARABIDOPSIS TOXICOS EN LEVADURA 11 (ATL11)	ARABIDOPSIS TOXICOS EN LEVADURA 11 (ATL11)	-1.59489	0.122112	-13.0609	5.507e-39	1.83244e-37	Down	AT1G72200
AT1G72230	AT1G72230.1	Cupredoxin superfamily protein;(source:Araport11)	protein_coding			-1.50391	0.0953889	-15.7661	5.32363e-56	2.73974e-54	Down	AT1G72230
AT1G72250	AT1G72250.3	Malectin domain kinesin.	protein_coding	MALECTIN DOMAIN KINESIN 1 (MDKIN1)	MALECTIN DOMAIN KINESIN 1 (MDKIN1)	-1.53629	0.191857	-8.00745	1.17107e-15	1.48837e-14	Down	AT1G72250
AT1G72280	AT1G72280.1	Encodes an oxidoreductin required for oxidative protein folding in the ER and exists in two distinct oxidized isoforms (Ox1 and Ox2), which are determined by the formation or breakage of the putative regulatory disulfide. AtERO1 is mainly present in the Ox1 redox state.	protein_coding	ENDOPLASMIC RETICULUM OXIDOREDUCTINS 1 (ERO1)	ENDOPLASMIC RETICULUM OXIDOREDUCTINS 1 (ERO1);ENDOPLASMIC RETICULUM OXIDOREDUCTINS 1 (AERO1)	1.65571	0.204674	8.08952	5.98998e-16	7.77211e-15	Up	AT1G72280
AT1G72510	AT1G72510.1	DUF1677 family protein (DUF1677);(source:Araport11)	protein_coding			-1.48097	0.0860993	-17.2008	2.62112e-66	1.63738e-64	Down	AT1G72510
AT1G72520	AT1G72520.1	13-lipoxygenase that is induced by or abiotic stresses and triggers defense respones.	protein_coding	LIPOXYGENASE 4 (LOX4)	LIPOXYGENASE 4 (LOX4);ARABIDOPSIS THALIANA LIPOXYGENASE 4 (ATLOX4)	1.30391	0.12711	10.2581	1.0885e-24	2.22004e-23	Up	AT1G72520
AT1G72570	AT1G72570.1	Integrase-type DNA-binding superfamily protein;(source:Araport11)	protein_coding	AP2-LIKE ETHYLENE-RESPONSIVE TRANSCRIPTION FACTOR (AIL1)	AP2-LIKE ETHYLENE-RESPONSIVE TRANSCRIPTION FACTOR (AIL1)	2.42287	0.350946	6.90382	5.06212e-12	5.00294e-11	Up	AT1G72570
AT1G72670	AT1G72670.1	Member of IQ67 (CaM binding) domain containing family. IQ67 DOMAIN proteins facilitate preprophase band formation and division-plane orientation.	protein_coding	IQ-DOMAIN 8 (iqd8)	IQ-DOMAIN 8 (iqd8)	-1.07816	0.261101	-4.12929	3.63881e-05	0.000169524	Down	AT1G72670
AT1G73190	AT1G73190.1	Moves to the Protein Storage Vacuole in a Golgi independent manner	protein_coding	(TIP3;1)	(TIP3;1);ALPHA-TONOPLAST INTRINSIC PROTEIN (ALPHA-TIP)	1.57168	0.0443197	35.4623	1.87447e-275	8.09484e-273	Up	AT1G73190
AT1G73290	AT1G73290.1	serine carboxypeptidase-like 5;(source:Araport11)	protein_coding	SERINE CARBOXYPEPTIDASE-LIKE 5 (scpl5)	SERINE CARBOXYPEPTIDASE-LIKE 5 (scpl5)	-1.52921	0.0717116	-21.3245	6.72916e-101	7.34476e-99	Down	AT1G73290
AT1G73610	AT1G73610.1	GDSL-motif esterase/acyltransferase/lipase. Enzyme group with broad substrate specificity that may catalyze acyltransfer or hydrolase reactions with lipid and non-lipid substrates.	protein_coding			-2.14284	0.212984	-10.0611	8.21155e-24	1.6215e-22	Down	AT1G73610
AT1G73810	AT1G73810.1	Core-2/I-branching beta-1,6-N-acetylglucosaminyltransferase family protein;(source:Araport11)	protein_coding			1.56705	0.331206	4.73134	2.23044e-06	1.23834e-05	Up	AT1G73810
AT1G73885	AT1G73885.1	AT-rich interactive domain protein;(source:Araport11)	protein_coding			-1.02775	0.115099	-8.92931	4.2867e-19	6.76372e-18	Down	AT1G73885
AT1G74300	AT1G74300.1	alpha/beta-Hydrolases superfamily protein;(source:Araport11)	protein_coding			1.38881	0.204164	6.80243	1.02868e-11	9.90537e-11	Up	AT1G74300
AT1G74310	AT1G74310.1	Encodes ClpB1, which belongs to the Casein lytic proteinase/heat shock protein 100 (Clp/Hsp100) family. Involved in refolding of proteins which form aggregates under heat stress. Also known as AtHsp101. AtHsp101 is a cytosolic heat shock protein required for acclimation to high temperature.	protein_coding	HEAT SHOCK PROTEIN 101 (HSP101)	HEAT SHOCK PROTEIN 101 (ATHSP101);HEAT SHOCK PROTEIN 101 (HSP101); (HOT1)	1.0269	0.0538731	19.0615	5.27585e-81	4.24311e-79	Up	AT1G74310
AT1G74450	AT1G74450.1	Plants overexpressing At1g74450 are stunted in height and have reduced male fertility.	protein_coding	(ROH1D)	(ROH1D)	1.57343	0.101309	15.531	2.1416e-54	1.05566e-52	Up	AT1G74450
AT1G74460	AT1G74460.1	GDSL-motif esterase/acyltransferase/lipase. Enzyme group with broad substrate specificity that may catalyze acyltransfer or hydrolase reactions with lipid and non-lipid substrates.	protein_coding			-1.6859	0.101888	-16.5466	1.69519e-61	9.76086e-60	Down	AT1G74460
AT1G74550	AT1G74550.1	Encodes a tricoumaroylspermidine meta-hydroxylase that participates in the formation of N<sup>1</sup>,N<sup>5</sup>-di(hydroxyferuloyol)- N<sup>10</sup>-sinapoylspermidine, an important constituent of pollen. This gene appears to be expressed in young flower buds and inflorescence tips with notably high levels of expression in the tapetum and pollen. It is also expressed in root tips.	protein_coding	CYTOCHROME P450, FAMILY 98, SUBFAMILY A, POLYPEPTIDE 9 (CYP98A9)	CYTOCHROME P450, FAMILY 98, SUBFAMILY A, POLYPEPTIDE 9 (CYP98A9)	-1.76561	0.447482	-3.94566	7.95814e-05	0.00034929	Down	AT1G74550
AT1G74560	AT1G74560.3	Double nrp1-1 nrp2-1 mutants show arrest of cell cycle progression at G2/M and disordered cellular organization occurred in root tips. Localize in the nucleus and can form homomeric and heteromeric protein complexes with NRP2. Bind histones Histone2A and Histone2B and associate with chromatin in vivo. Plant mutated in both NRP1 and NRP2 genes show hypersensitivity to genotoxic stresses including …	protein_coding	NAP1-RELATED PROTEIN 1 (NRP1)	NAP1-RELATED PROTEIN 1 (NRP1)	1.13722	0.0977912	11.6291	2.93174e-31	7.83836e-30	Up	AT1G74560
AT1G74710	AT1G74710.2	Encodes a protein with isochorismate synthase activity. Mutants fail to accumulate salicylic acid. Its function may be redundant with that of ICS2 (AT1G18870).	protein_coding	ENHANCED DISEASE SUSCEPTIBILITY TO ERYSIPHE ORONTII 16 (EDS16)	ENHANCED DISEASE SUSCEPTIBILITY TO ERYSIPHE ORONTII 16 (EDS16);ISOCHORISMATE SYNTHASE 1 (ICS1);SALICYLIC ACID INDUCTION DEFICIENT 2 (SID2)	-1.13657	0.380525	-2.98684	0.00281873	0.00894474	Down	AT1G74710
AT1G74740	AT1G74740.1	member of Calcium Dependent Protein Kinase; interferes with root growth and endomembrane trafficking.	protein_coding	CALCIUM-DEPENDENT PROTEIN KINASE 30 (CPK30)	CALCIUM-DEPENDENT PROTEIN KINASE 1A (CDPK1A); (ATCPK30);CALCIUM-DEPENDENT PROTEIN KINASE 30 (CPK30)	-1.19602	0.151901	-7.87364	3.44457e-15	4.21345e-14	Down	AT1G74740
AT1G74880	AT1G74880.1	Encodes subunit NDH-O of NAD(P)H:plastoquinone dehydrogenase complex (Ndh complex) present in the thylakoid membrane of chloroplasts. This subunit is thought to be required for Ndh complex assembly.	protein_coding	NADH DEHYDROGENASE-LIKE COMPLEX ) (NdhO)	NADH DEHYDROGENASE-LIKE COMPLEX ) (NdhO);NAD(P)H:PLASTOQUINONE DEHYDROGENASE COMPLEX SUBUNIT O (NDH-O)	-1.01386	0.31653	-3.20305	0.0013598	0.00468641	Down	AT1G74880
AT1G74930	AT1G74930.1	encodes a member of the DREB subfamily A-5 of ERF/AP2 transcription factor family. The protein contains one AP2 domain. There are 15 members in this subfamily including RAP2.1, RAP2.9 and RAP2.10. The mRNA is cell-to-cell mobile.	protein_coding	(ORA47)	(ORA47); (ERF018)	1.64578	0.25385	6.48327	8.97574e-11	8.04254e-10	Up	AT1G74930
AT1G75000	AT1G75000.1	ELO family protein.	protein_coding	ELO HOMOLOG 3 (ELO3)	ELO HOMOLOG 3 (ELO3)	-1.29631	0.109922	-11.793	4.24318e-32	1.17397e-30	Down	AT1G75000
AT1G75030	AT1G75030.1	encodes a PR5-like protein	protein_coding	THAUMATIN-LIKE PROTEIN 3 (TLP-3)	THAUMATIN-LIKE PROTEIN 3 (ATLP-3);THAUMATIN-LIKE PROTEIN 3 (TLP-3)	-1.96134	0.162067	-12.102	1.03092e-33	2.96799e-32	Down	AT1G75030
AT1G75090	AT1G75090.1	DNA glycosylase superfamily protein;(source:Araport11)	protein_coding			-1.41597	0.347409	-4.07578	4.58598e-05	0.000209764	Down	AT1G75090
AT1G75120	AT1G75120.1	Encodes an arabinosyltransferase that modifies extensin proteins in root hair cells.	protein_coding	REDUCED RESIDUAL ARABINOSE 1 (RRA1)	REDUCED RESIDUAL ARABINOSE 1 (RRA1)	-1.77579	0.0968037	-18.3442	3.67156e-75	2.64259e-73	Down	AT1G75120
AT1G75280	AT1G75280.1	isoflavone reductase, putative, identical to SP:P52577 Isoflavone reductase homolog P3 (EC 1.3.1.-) {Arabidopsis thaliana}; contains Pfam profile PF02716: isoflavone reductase. Involved in response to oxidative stress. The mRNA is cell-to-cell mobile.	protein_coding			1.90556	0.0868127	21.9502	8.61826e-107	1.05032e-104	Up	AT1G75280
AT1G75690	AT1G75690.1	Thylakoid Thiol/Disulfide-Modulating Protein.	protein_coding	LOW QUANTUM YIELD OF PHOTOSYSTEM II 1 (LQY1)	LOW QUANTUM YIELD OF PHOTOSYSTEM II 1 (LQY1)	-1.01853	0.152654	-6.67217	2.52043e-11	2.35616e-10	Down	AT1G75690
AT1G75780	AT1G75780.1	beta tubulin gene downregulated by phytochrome A (phyA)-mediated far-red light high-irradiance and the phytochrome B (phyB)-mediated red light high-irradiance responses	protein_coding	TUBULIN BETA-1 CHAIN (TUB1)	TUBULIN BETA-1 CHAIN (TUB1)	-2.16129	0.437326	-4.94206	7.73025e-07	4.55931e-06	Down	AT1G75780
AT1G75830	AT1G75830.1	Predicted to encode a PR (pathogenesis-related) protein. Belongs to the plant defensin (PDF) family with the following members: At1g75830/PDF1.1, At5g44420/PDF1.2a, At2g26020/PDF1.2b, At5g44430/PDF1.2c, At2g26010/PDF1.3, At1g19610/PDF1.4, At1g55010/PDF1.5, At2g02120/PDF2.1, At2g02100/PDF2.2, At2g02130/PDF2.3, At1g61070/PDF2.4, At5g63660/PDF2.5, At2g02140/PDF2.6, At5g38330/PDF3.1 and At4g30070/PDF…	protein_coding	LOW-MOLECULAR-WEIGHT CYSTEINE-RICH 67 (LCR67)	LOW-MOLECULAR-WEIGHT CYSTEINE-RICH 67 (LCR67); (PR12);PLANT DEFENSIN 1.1 (PDF1.1)	4.12858	0.192492	21.4481	4.75403e-102	5.33552e-100	Up	AT1G75830
AT1G75900	AT1G75900.1	GDSL-motif esterase/acyltransferase/lipase. Enzyme group with broad substrate specificity that may catalyze acyltransfer or hydrolase reactions with lipid and non-lipid substrates.	protein_coding	(GGL13)	(GGL13)	1.27885	0.236646	5.40407	6.51455e-08	4.39876e-07	Up	AT1G75900
AT1G75945	AT1G75945.1	hypothetical protein;(source:Araport11)	protein_coding			1.0226	0.296478	3.44917	0.000562322	0.00210177	Up	AT1G75945
AT1G76090	AT1G76090.1	Encodes S-adenosyl-methionine-sterol-C-methyltransferase, an enzyme in the sterol biosynthetic pathway.	protein_coding	STEROL METHYLTRANSFERASE 3 (SMT3)	STEROL METHYLTRANSFERASE 3 (SMT3)	1.25286	0.130619	9.59167	8.66719e-22	1.56664e-20	Up	AT1G76090
AT1G76250	AT1G76250.1	transmembrane protein;(source:Araport11)	protein_coding			-1.06968	0.18848	-5.67528	1.38462e-08	1.00495e-07	Down	AT1G76250
AT1G76310	AT1G76310.3	core cell cycle genes	protein_coding			-1.66811	0.224254	-7.43848	1.01848e-13	1.12965e-12	Down	AT1G76310
AT1G76360	AT1G76360.1	Protein kinase superfamily protein;(source:Araport11)	protein_coding	(PBL31)	(PBL31)	2.54781	0.520603	4.89396	9.88288e-07	5.73374e-06	Up	AT1G76360
AT1G76500	AT1G76500.1	Encodes an AT hook domain containing protein. Identified in a screen of activation tagged lines that suppress the long-hypocotyl phenotype of a weak phyB allele. Affects cell elongation in the hypocotyl and leaves.Acts redundantly with ESC to modulate hypocotyl growth inhibition in response to light	protein_coding	AT-HOOK MOTIF NUCLEAR-LOCALIZED PROTEIN 29 (AHL29)	SUPPRESSOR OF PHYB-4#3 (SOB3);AT-HOOK MOTIF NUCLEAR-LOCALIZED PROTEIN 29 (AHL29)	-1.00766	0.123019	-8.19104	2.58978e-16	3.43661e-15	Down	AT1G76500
AT1G76540	AT1G76540.1	Encodes a cyclin-dependent protein kinase involved in regulation of the G2/M transition of the mitotic cell cycle. Specifically binds to the cyclin CYCD4;1, expressed in shoot meristem, young leaves and vascular tissue during the G2/M phase. Required for proper organization of the shoot apical meristem and for hormone signaling.	protein_coding	CYCLIN-DEPENDENT KINASE B2;1 (CDKB2;1)	CYCLIN-DEPENDENT KINASE B2;1 (CDKB2;1)	-1.81723	0.166699	-10.9013	1.13685e-27	2.6321e-26	Down	AT1G76540
AT1G76560	AT1G76560.1	CP12 domain-containing protein 3;(source:Araport11)	protein_coding	CP12 DOMAIN-CONTAINING PROTEIN 3 (CP12-3)	CP12 DOMAIN-CONTAINING PROTEIN 3 (CP12-3)	-1.27778	0.246328	-5.18734	2.13324e-07	1.35693e-06	Down	AT1G76560
AT1G76590	AT1G76590.1	PLATZ transcription factor family protein;(source:Araport11)	protein_coding	(PLATZ2)	(PLATZ2)	-1.23401	0.0879154	-14.0364	9.33956e-45	3.62364e-43	Down	AT1G76590
AT1G76610	AT1G76610.1	MIZU-KUSSEI-like protein (Protein of unknown function, DUF617);(source:Araport11)	protein_coding			-1.01471	0.125832	-8.06399	7.38457e-16	9.52252e-15	Down	AT1G76610
AT1G76620	AT1G76620.1	Serine/Threonine-kinase, putative (Protein of unknown function, DUF547);(source:Araport11)	protein_coding	PIGMENT DEFECTIVE EMBRYO 339 (PDE339)	PIGMENT DEFECTIVE EMBRYO 339 (PDE339)	1.09568	0.1595	6.86948	6.44383e-12	6.31197e-11	Up	AT1G76620
AT1G76650	AT1G76650.1	Calmodulin like gene. Inducible by nitrate and hypoxia and involved in nitrate induced BR signaling and response to hypoxia.	protein_coding	CALMODULIN-LIKE 38 (CML38)		1.41115	0.160568	8.78848	1.51595e-18	2.30762e-17	Up	AT1G76650
AT1G76740	AT1G76740.1	hypothetical protein;(source:Araport11)	protein_coding			-1.34552	0.324388	-4.14788	3.35561e-05	0.000157178	Down	AT1G76740
AT1G76930	AT1G76930.1	Encodes an Arabidopsis extensin gene that belongs to cell-wall hydroxyproline-rich glycoproteins. The cross-link of extensins enforces cell wall strength. Transgenic plants overexpressing this gene show an increase in stem thickness.	protein_coding	EXTENSIN 4 (EXT4)	EXTENSIN 4 (ATEXT4);OBP3-RESPONSIVE GENE 5 (ORG5);EXTENSIN 1 (ATEXT1);EXTENSIN 1 (EXT1);EXTENSIN 4 (EXT4)	3.27776	0.475866	6.888	5.65818e-12	5.56159e-11	Up	AT1G76930
AT1G77100	AT1G77100.1	peroxidase superfamily protein;(source:Araport11)	protein_coding			1.06911	0.131974	8.10086	5.45702e-16	7.10378e-15	Up	AT1G77100
AT1G77120	AT1G77120.1	Catalyzes the reduction of acetaldehyde using NADH as reductant. Requires zinc for activity. Dimer. Anaerobic response polypeptide (ANP). Fermentation. The protein undergoes thiolation following treatment with the oxidant tert-butylhydroperoxide. The mRNA is cell-to-cell mobile.	protein_coding	ALCOHOL DEHYDROGENASE 1 (ADH1)	ARABIDOPSIS THALIANA ALCOHOL DEHYDROGENASE (ATADH);ALCOHOL DEHYDROGENASE 1 (ADH1); (ATADH1);ALCOHOL DEHYDROGENASE (ADH)	1.15527	0.0539083	21.4302	6.98778e-102	7.79845e-100	Up	AT1G77120
AT1G77210	AT1G77210.1	AtSTP14 belongs to the family of sugar transport proteins (AtSTPs)in volved in monosaccharide transport. Heterologous expression in yeast revealed that AtSTP14 is the transporter specifc for galactose and does not transport other monosaccharides such as glucose or fructose.	protein_coding	SUGAR TRANSPORT PROTEIN 14 (STP14)	SUGAR TRANSPORT PROTEIN 14 (AtSTP14);SUGAR TRANSPORT PROTEIN 14 (STP14)	-2.22688	0.0779214	-28.5786	1.24058e-179	2.93381e-177	Down	AT1G77210
AT1G77380	AT1G77380.1	Amino acid permease which transports basic amino acids.	protein_coding	AMINO ACID PERMEASE 3 (AAP3)	AMINO ACID PERMEASE 3 (AAP3); (ATAAP3)	1.80964	0.245821	7.36162	1.81689e-13	1.98093e-12	Up	AT1G77380
AT1G77525	AT1G77525.1	defensin-like protein;(source:Araport11)	protein_coding			-2.09035	0.214326	-9.75315	1.78836e-22	3.31396e-21	Down	AT1G77525
AT1G77640	AT1G77640.1	encodes a member of the DREB subfamily A-5 of ERF/AP2 transcription factor family. The protein contains one AP2 domain. There are 15 members in this subfamily including RAP2.1, RAP2.9 and RAP2.10.	protein_coding			1.90386	0.357756	5.32167	1.02816e-07	6.78553e-07	Up	AT1G77640
AT1G77720	AT1G77720.1	Encodes a predicted protein kinase based on sequence similarity.	protein_coding	PUTATIVE PROTEIN KINASE 1 (PPK1)	PUTATIVE PROTEIN KINASE 1 (PPK1)	-1.0706	0.260355	-4.11206	3.92148e-05	0.00018167	Down	AT1G77720
AT1G77760	AT1G77760.1	Encodes the cytosolic minor isoform of nitrate reductase (NR). Involved in the first step of nitrate assimilation, it contributes about 15% of the nitrate reductase activity in shoots. Similar to molybdopterin oxidoreductases at the N-terminus, and to FAD/NAD-binding cytochrome reductases at the C-terminus. Cofactors: FAD, heme iron (cytochrome B-557), and molybdenum-pterin.	protein_coding	NITRATE REDUCTASE 1 (NIA1)	NITRATE REDUCTASE 1 (NR1); (GNR1);NITRATE REDUCTASE 1 (NIA1)	1.2504	0.126557	9.88014	5.07602e-23	9.66779e-22	Up	AT1G77760
AT1G77765	AT1G77765.4	transmembrane protein;(source:Araport11)	protein_coding			-1.17002	0.331529	-3.52918	0.000416853	0.00160325	Down	AT1G77765
AT1G77920	AT1G77920.1	bZIP transcription factor family protein;(source:Araport11)	protein_coding	TGACG SEQUENCE-SPECIFIC BINDING PROTEIN 7 (TGA7)	TGACG SEQUENCE-SPECIFIC BINDING PROTEIN 7 (TGA7)	1.34217	0.282017	4.75919	1.94375e-06	1.08737e-05	Up	AT1G77920
AT1G77950	AT1G77950.1	Cooperates with the histone mark reader EBS to modulate seed germination under high temperature.	protein_coding	AGAMOUS-LIKE 67 (AGL67)	AGAMOUS-LIKE 67 (AGL67)	1.56891	0.0640808	24.4833	2.22304e-132	3.47722e-130	Up	AT1G77950
AT1G78050	AT1G78050.1	phosphoglycerate/bisphosphoglycerate mutase;(source:Araport11)	protein_coding	PHOSPHOGLYCERATE/BISPHOSPHOGLYCERATE MUTASE (PGM)	PHOSPHOGLYCERATE/BISPHOSPHOGLYCERATE MUTASE (PGM)	1.48113	0.135479	10.9325	8.05607e-28	1.87613e-26	Up	AT1G78050
AT1G78170	AT1G78170.1	EAR (Ethylene-responsive element binding factor-associated Amphiphilic Repression) motif-containing ABA up-regulated transcription repressor which regulates ABA response together with EAU2.	protein_coding	(EAU1)	(EAU1)	1.62977	0.230949	7.05686	1.70306e-12	1.74029e-11	Up	AT1G78170
AT1G78300	AT1G78300.1	G-box binding factor GF14 omega encoding a 14-3-3 protein The mRNA is cell-to-cell mobile.	protein_coding	GENERAL REGULATORY FACTOR 2 (GRF2)	GENERAL REGULATORY FACTOR 2 (GRF2); (GF14 OMEGA);14-3-3 PROTEIN G-BOX FACTOR14 OMEGA (14-3-3OMEGA)	-1.16461	0.0619384	-18.8026	7.18658e-79	5.49083e-77	Down	AT1G78300
AT1G78430	AT1G78430.1	Encodes RIP2 (ROP interactive partner 2), a putative Rho protein effector, interacting specifically with the active form of ROPs (Rho proteins of plants).	protein_coding	ROP INTERACTIVE PARTNER 2 (RIP2)	ROP INTERACTIVE PARTNER 2 (RIP2);ROP INTERACTIVE PARTNER 4 (RIP4);INTERACTOR OF CONSTITUTIVELY ACTIVE ROP4 (ICR4)	-1.66675	0.417784	-3.9895	6.62131e-05	0.000295512	Down	AT1G78430
AT1G78460	AT1G78460.1	SOUL heme-binding family protein;(source:Araport11)	protein_coding	CYTOSOLIC HEME (TETRAPYRROLE) BINDING PROTEIN 3 (CHBP3)	CYTOSOLIC HEME (TETRAPYRROLE) BINDING PROTEIN 3 (CHBP3)	-1.42993	0.161073	-8.8775	6.83804e-19	1.06372e-17	Down	AT1G78460
AT1G78500	AT1G78500.1	Encodes a protein with pentacyclic triterpene synthase activity. In addition to the compounds lupeol, &#945;-amyrin and bauerenol, this enzyme was also shown to produce two <i>seco</i>-triterpenes: &#945;- and &#946;-<i>seco</i>-amyrin.	protein_coding	PENTACYCLIC TRITERPENE SYNTHASE 6 (PEN6)	PENTACYCLIC TRITERPENE SYNTHASE 6 (PEN6)	1.87326	0.0624998	29.9722	2.26132e-197	5.75912e-195	Up	AT1G78500
AT1G78520	AT1G78520.1	Carbohydrate-binding X8 domain superfamily protein;(source:Araport11)	protein_coding			-2.71081	0.178711	-15.1687	5.6954e-52	2.65585e-50	Down	AT1G78520
AT1G78580	AT1G78580.1	Encodes an enzyme putatively involved in trehalose biosynthesis. The protein has a trehalose synthase (TPS)-like domain but no trehalose phosphatase (TPP)-like domain. ATTPS1 is able to complement yeast tps1 mutants in vivo. The gene product modulates cell growth but not cell differentiation by determining cell wall deposition and cell division. The N-terminal domain of TPS1 has a nuclear localiz…	protein_coding	TREHALOSE-6-PHOSPHATE SYNTHASE (TPS1)	TREHALOSE-6-PHOSPHATE SYNTHASE (ATTPS1);TREHALOSE-6-PHOSPHATE SYNTHASE (TPS1);TREHALOSE-6-PHOSPHATE SYNTHASE 1 (TPS1)	1.28055	0.0795372	16.1	2.55293e-58	1.36695e-56	Up	AT1G78580
AT1G78770	AT1G78770.1	anaphase promoting complex 6;(source:Araport11)	protein_coding	ANAPHASE PROMOTING COMPLEX 6 (APC6)	ANAPHASE PROMOTING COMPLEX 6 (APC6)	-1.09348	0.325672	-3.35762	0.000786172	0.00284416	Down	AT1G78770
AT1G78860	AT1G78860.1	curculin-like (mannose-binding) lectin family protein, low similarity to Ser/Thr protein kinase (Zea mays) GI:2598067; contains Pfam profile PF01453: Lectin (probable mannose binding) but not the protein kinase domain of the Z. mays protein	protein_coding	APPLE DOMAIN LECTIN-2 (GAL2)	LOW-BORON TOLERANCE (LBT);APPLE DOMAIN LECTIN-2 (GAL2)	-1.51002	0.480815	-3.14054	0.00168636	0.00566444	Down	AT1G78860
AT1G78865	AT1G78865.1	other_RNA;(source:Araport11)	other_rna			-2.02453	0.224996	-8.99808	2.29703e-19	3.66805e-18	Down	AT1G78865
AT1G78930	AT1G78930.1	Mitochondrial transcription termination factor family protein;(source:Araport11)	protein_coding	(MTERF16)	(MTERF16)	1.14971	0.30657	3.75025	0.000176661	0.00072718	Up	AT1G78930
AT1G79310	AT1G79310.1	Encodes a putative metacaspase. Arabidopsis contains three type I MCP genes (MCP1a-c) and six type II MCP genes (MCP2a?f): AtMCP1a/At5g64240, AtMCP1b/At1g02170, AtMCP1c/At4g25110, AtMCP2a/At1g79310, AtMCP2b/At1g79330, AtMCP2c/At1g79320, AtMCP2d/At1g79340, AtMCP2e/At1g16420, AtMCP2f/At5g04200.	protein_coding	METACASPASE 7 (MC7)	METACASPASE 2A (AtMCP2a);METACASPASE 2A (MCP2a);METACASPASE 7 (MC7);METACASPASE 7 (AtMC7)	-1.69932	0.416129	-4.08364	4.43349e-05	0.000203351	Down	AT1G79310
AT1G79690	AT1G79690.1	Encodes a dual activity enzyme which catalyses the hydrolysis of a peptide bond and of a phosphate bond, acting both as a dipeptidyl peptidase III and an atypical Nudix hydrolase.	protein_coding	NUDIX HYDROLASE HOMOLOG 3 (NUDT3)	NUDIX HYDROLASE HOMOLOG 3 (atnudt3);NUDIX-DPP III (ATND);NUDIX HYDROLASE HOMOLOG 3 (NUDT3)	1.26992	0.0598161	21.2303	5.01084e-100	5.32302e-98	Up	AT1G79690
AT1G79700	AT1G79700.2	WRI4 encodes an AP2/ERF-type transcriptional activator that specifically controls cuticular wax biosynthesis in Arabidopsis stems. It also functions to activate transcription of genes involved fatty acid biosynthesis during seed and flower development as well as stem wax biosynthesis. Targets identified by ChIP-seq include: LACS1, KCR1, PAS2, ECR, and WSD1.	protein_coding	WRINKLED 4 (WRI4)	WRINKLED 4 (WRI4)	-1.62941	0.149	-10.9356	7.78727e-28	1.81993e-26	Down	AT1G79700
AT1G79900	AT1G79900.1	encodes a mitochondrial ornithine transporter that exports ornithine from the mitochondria to the cytosol	protein_coding	(BAC2)	ARABIDOPSIS MITOCHONDRIAL BASIC AMINO ACID CARRIER 2 (ATMBAC2); (BAC2)	-1.3958	0.176265	-7.91879	2.39828e-15	2.97019e-14	Down	AT1G79900
AT1G80130	AT1G80130.1	Tetratricopeptide repeat (TPR)-like superfamily protein;(source:Araport11)	protein_coding			-1.50875	0.20651	-7.30595	2.75311e-13	2.96908e-12	Down	AT1G80130
AT1G80160	AT1G80160.3	Vicinal oxygen chelate (VOC) superfamily member.	protein_coding			-1.08049	0.0496828	-21.7479	7.23785e-105	8.60957e-103	Down	AT1G80160
AT1G80170	AT1G80170.1	Pectin lyase-like superfamily protein;(source:Araport11)	protein_coding			-1.80725	0.170884	-10.5759	3.85356e-26	8.39376e-25	Down	AT1G80170
AT1G80180	AT1G80180.1	Encodes a substrate of the MAPK kinases. Phenotypic analyses of Arabidopsis expressing phosphorylation site mutant forms of At1g80180.1 showed clustered stomata and higher stomatal index in cotyledons expressing the phosphomimetic form of At1g80180.1. Tightly connected with MAPK signaling to fine-tune stomatal production and patterning.	protein_coding	MAPK SUBSTRATES IN THE STOMATAL LINEAGE 1 (MASS1)	MAPK SUBSTRATES IN THE STOMATAL LINEAGE 1 (MASS1)	-1.15579	0.0778567	-14.8451	7.48136e-50	3.33971e-48	Down	AT1G80180
AT1G80190	AT1G80190.5	Similar to the PSF1 component of GINS complex, which in other organism was shown to be involved in the initiation of DNA replication.	protein_coding			-2.10813	0.157636	-13.3734	8.64913e-41	3.01959e-39	Down	AT1G80190
AT1G80200	AT1G80200.2	transmembrane protein;(source:Araport11)	protein_coding			-1.87356	0.603048	-3.10681	0.00189115	0.00628013	Down	AT1G80200
AT1G80245	AT1G80245.1	Spc97 / Spc98 family of spindle pole body (SBP) component;(source:Araport11)	protein_coding			1.49162	0.251482	5.93132	3.00502e-09	2.33e-08	Up	AT1G80245
AT1G80280	AT1G80280.1	alpha/beta-Hydrolases superfamily protein;(source:Araport11)	protein_coding			-1.17437	0.165391	-7.1006	1.24215e-12	1.28183e-11	Down	AT1G80280
AT1G80370	AT1G80370.1	Encodes a A2-type cyclin. Contributes to the fine-tuning of local proliferation during plant development.	protein_coding	CYCLIN A2;4 (CYCA2;4)	CYCLIN A2;4 (CYCA2;4)	-1.44044	0.247172	-5.82768	5.62029e-09	4.23066e-08	Down	AT1G80370
AT1G80460	AT1G80460.1	Encodes a protein similar to glycerol kinase, which converts glycerol to glycerol 3-phosphate and performs a rate-limiting step in glycerol metabolism. This gene is required for both general and specific resistance against bacteria and fungi. Arabidopsis thaliana glycerol kinase (GLR1) mRNA.Involved in flagellin-induced non-host resistance to Pseudomonas. Coronatine partially suppresses flagellin…	protein_coding	NONHOST RESISTANCE TO P. S. PHASEOLICOLA 1 (NHO1)	(GLI1);NONHOST RESISTANCE TO P. S. PHASEOLICOLA 1 (NHO1)	-1.26813	0.0716076	-17.7095	3.54162e-70	2.36883e-68	Down	AT1G80460
AT1G80820	AT1G80820.1	Encodes an cinnamoyl CoA reductase isoform. Involved in lignin biosynthesis.	protein_coding	CINNAMOYL COA REDUCTASE (CCR2)	CINNAMOYL COA REDUCTASE (CCR2); (ATCCR2)	1.32333	0.271207	4.87939	1.06415e-06	6.14338e-06	Up	AT1G80820
AT1G80840	AT1G80840.1	Pathogen-induced transcription factor. Binds W-box sequences in vitro. Forms protein complexes with itself and with WRKY40 and WRKY60. Coexpression with WRKY18 or WRKY60 made plants more susceptible to both P. syringae and B. cinerea. WRKY18, WRKY40, and WRKY60 have partially redundant roles in response to the hemibiotrophic bacterial pathogen Pseudomonas syringae and the necrotrophic fungal path…	protein_coding	WRKY DNA-BINDING PROTEIN 40 (WRKY40)	WRKY DNA-BINDING PROTEIN 40 (WRKY40); (ATWRKY40)	1.19587	0.127861	9.35291	8.52727e-21	1.47428e-19	Up	AT1G80840
AT1G80920	AT1G80920.1	A nuclear encoded soluble protein found in the chloroplast stroma. Negatively regulated by light and has rapid turnover in darkness.	protein_coding	(J8)	(J8);TRANSLOCON AT THE OUTER ENVELOPE MEMBRANE OF CHLOROPLASTS 12 (Toc12);TRANSLOCON AT THE OUTER ENVELOPE MEMBRANE OF CHLOROPLASTS 12 (AtToc12); (AtJ8);DNA J PROTEIN C22 (DJC22)	-1.71964	0.0616556	-27.8911	3.4251e-171	7.47687e-169	Down	AT1G80920
AT2G00340	AT2G00340.1	novel transcribed region;(source:Araport11)	novel_transcribed_region			1.67953	0.447531	3.75287	0.000174821	0.000720351	Up	AT2G00340
AT2G00690	AT2G00690.1	novel transcribed region;(source:Araport11)	novel_transcribed_region			2.70545	0.685994	3.94383	8.01891e-05	0.000351724	Up	AT2G00690
AT2G00820	AT2G00820.1	novel transcribed region;(source:Araport11)	novel_transcribed_region			1.29107	0.31729	4.06905	4.72061e-05	0.000215575	Up	AT2G00820
AT2G00930	AT2G00930.1	novel transcribed region;(source:Araport11)	novel_transcribed_region			-3.27882	0.924686	-3.54588	0.000391309	0.00151541	Down	AT2G00930
AT2G01150	AT2G01150.2	Encodes a RING-H2 finger protein that is expressed in vascular tissue, root tips, embryos and pistils.	protein_coding			1.41233	0.311303	4.53683	5.71069e-06	2.99559e-05	Up	AT2G01150
AT2G01210	AT2G01210.1	ZAR1 encodes a plasma membrane localized leucine-rich repeat receptor-like kinase (LRR-RLK) that contains a putative CaM-binding domain and a G&#946;-binding motif within its intracellular kinase region. Homozygous of function mutations are embryo-lethal and fail to properly make the first asymmetric division of the zygote. ZAR1 interacts with both CaM and G&#946; in vivo and that interaction act…	protein_coding	ZYGOTIC ARREST 1 (ZAR1)	ZYGOTIC ARREST 1 (ZAR1); (ORPK1)	1.51478	0.16221	9.33842	9.77825e-21	1.68032e-19	Up	AT2G01210
AT2G01340	AT2G01340.1	Encodes a protein whose expression is responsive to nematode infection; PADRE protein up-regulated after infection by S. sclerotiorun.	protein_coding	(At17.1)	(At17.1)	1.01341	0.219468	4.61758	3.88246e-06	2.08672e-05	Up	AT2G01340
AT2G01580	AT2G01580.1	transmembrane protein;(source:Araport11)	protein_coding			-1.18501	0.0976114	-12.1401	6.47409e-34	1.88299e-32	Down	AT2G01580
AT2G01590	AT2G01590.1	Likely a subunit of the chloroplast NAD(P)H dehydrogenase complex, involved in PSI cyclic electron transport. Located in the membrane fraction of chloroplast. Mutant has impaired NAD(P)H dehydrogenase activity.	protein_coding	CHLORORESPIRATORY REDUCTION 3 (CRR3)	CHLORORESPIRATORY REDUCTION 3 (CRR3)	-1.52974	0.384199	-3.98163	6.84448e-05	0.000304514	Down	AT2G01590
AT2G01610	AT2G01610.1	Plant invertase/pectin methylesterase inhibitor superfamily protein;(source:Araport11)	protein_coding			-1.82421	0.322475	-5.65691	1.54125e-08	1.11294e-07	Down	AT2G01610
AT2G01660	AT2G01660.1	Encodes a plasmodesmal protein that may be involved in the intercellular movement of molecules through the plasmodesmata. The protein has two DUF26 domains and a single transmembrane domain.	protein_coding	PLASMODESMATA-LOCATED PROTEIN 6 (PDLP6)	PLASMODESMATA-LOCATED PROTEIN 6 (PDLP6)	-1.57976	0.0702182	-22.4978	4.36163e-112	5.738e-110	Down	AT2G01660
AT2G01667	AT2G01667.1	hypothetical protein;(source:Araport11)	protein_coding			-2.02585	0.301594	-6.71715	1.85308e-11	1.74462e-10	Down	AT2G01667
AT2G02100	AT2G02100.1	Predicted to encode a PR (pathogenesis-related) protein. Belongs to the plant defensin (PDF) family with the following members: At1g75830/PDF1.1, At5g44420/PDF1.2a, At2g26020/PDF1.2b, At5g44430/PDF1.2c, At2g26010/PDF1.3, At1g19610/PDF1.4, At1g55010/PDF1.5, At2g02120/PDF2.1, At2g02100/PDF2.2, At2g02130/PDF2.3, At1g61070/PDF2.4, At5g63660/PDF2.5, At2g02140/PDF2.6, At5g38330/PDF3.1 and At4g30070/PDF…	protein_coding	LOW-MOLECULAR-WEIGHT CYSTEINE-RICH 69 (LCR69)	(PDF2.2);LOW-MOLECULAR-WEIGHT CYSTEINE-RICH 69 (LCR69)	-1.37969	0.0965679	-14.2873	2.62629e-46	1.05184e-44	Down	AT2G02100
AT2G02120	AT2G02120.1	Predicted to encode a PR (pathogenesis-related) protein. Belongs to the plant defensin (PDF) family with the following members: At1g75830/PDF1.1, At5g44420/PDF1.2a, At2g26020/PDF1.2b, At5g44430/PDF1.2c, At2g26010/PDF1.3, At1g19610/PDF1.4, At1g55010/PDF1.5, At2g02120/PDF2.1, At2g02100/PDF2.2, At2g02130/PDF2.3, At1g61070/PDF2.4, At5g63660/PDF2.5, At2g02140/PDF2.6, At5g38330/PDF3.1 and At4g30070/PDF…	protein_coding	(PDF2.1)	LOW-MOLECULAR-WEIGHT CYSTEINE-RICH 70 (LCR70); (PDF2.1)	1.77711	0.0511608	34.7358	2.27092e-264	9.2065e-262	Up	AT2G02120
AT2G02147	AT2G02147.1	Encodes a member of a family of small,secreted, cysteine rich protein with sequence similarity to the PCP (pollen coat protein) gene family.	protein_coding	LOW-MOLECULAR-WEIGHT CYSTEINE-RICH 73 (LCR73)	LOW-MOLECULAR-WEIGHT CYSTEINE-RICH 73 (LCR73)	-1.84755	0.4078	-4.53054	5.88325e-06	3.08366e-05	Down	AT2G02147
AT2G02580	AT2G02580.1	member of CYP71B	protein_coding	CYTOCHROME P450, FAMILY 71, SUBFAMILY B, POLYPEPTIDE 9 (CYP71B9)	CYTOCHROME P450, FAMILY 71, SUBFAMILY B, POLYPEPTIDE 9 (CYP71B9)	1.67785	0.171894	9.76093	1.65624e-22	3.08064e-21	Up	AT2G02580
AT2G02710	AT2G02710.1	Encodes a putative blue light receptor protein.	protein_coding	PAS/LOV PROTEIN B (PLPB)	PAS/LOV PROTEIN (PLP);PAS/LOV PROTEIN B (PLPB)	-1.14834	0.0510045	-22.5146	2.9879e-112	3.95698e-110	Down	AT2G02710
AT2G02850	AT2G02850.1	Encodes plantacyanin one of blue copper proteins. Involved in anther development and pollination. Expressed in the transmitting tract of the pistil.	protein_coding	PLANTACYANIN (ARPN)	PLANTACYANIN (ARPN)	2.55749	0.172166	14.8548	6.47792e-50	2.90483e-48	Up	AT2G02850
AT2G03090	AT2G03090.1	member of Alpha-Expansin Gene Family. Naming convention from the Expansin Working Group (Kende et al, 2004. Plant Mol Bio). Involved in the formation of nematode-induced syncytia in roots of Arabidopsis thaliana.	protein_coding	EXPANSIN A15 (EXPA15)	EXPANSIN A15 (ATEXPA15);EXPANSIN 15 (EXP15); (ATEXP15); (ATHEXP ALPHA 1.3);EXPANSIN A15 (EXPA15)	3.17595	0.0968566	32.7902	8.11354e-236	2.47962e-233	Up	AT2G03090
AT2G03370	AT2G03370.2	O-linked-mannose beta-1,4-N-acetylglucosaminyltransferase-like protein;(source:Araport11)	protein_coding			-1.23971	0.387931	-3.1957	0.00139494	0.00479834	Down	AT2G03370
AT2G03520	AT2G03520.1	Encodes AtUPS4, a member of the Arabidopsis ureide permease family.	protein_coding	UREIDE PERMEASE 4 (UPS4)	UREIDE PERMEASE 4 (ATUPS4);UREIDE PERMEASE 4 (UPS4);HRS1 HOMOLOG4 (HHO4)	1.62157	0.226253	7.16708	7.66135e-13	8.01858e-12	Up	AT2G03520
AT2G04032	AT2G04032.1	zinc transporter 7 precursor;(source:Araport11)	protein_coding	ZINC TRANSPORTER 7 PRECURSOR (ZIP7)	ZINC TRANSPORTER 7 PRECURSOR (ZIP7)	-4.11375	0.930395	-4.42151	9.80144e-06	4.96951e-05	Down	AT2G04032
AT2G04039	AT2G04039.3	NdhV is loosely associated with the NDH complex and is required for stabilizing NDH subcomplexes A and E.	protein_coding	(NDHV)	(NDHV)	1.36523	0.378362	3.60826	0.000308255	0.00121812	Up	AT2G04039
AT2G04050	AT2G04050.1	MATE efflux family protein;(source:Araport11)	protein_coding			2.01659	0.626862	3.21697	0.00129552	0.00448432	Up	AT2G04050
AT2G04205	AT2G04205.1	None;(source:Araport11)	long_noncoding_rna			-2.19709	0.575008	-3.82097	0.000132927	0.000558618	Down	AT2G04205
AT2G04750	AT2G04750.1	Encodes a member of the fimbrin family. Different members of the fimbrin/plastin family have diverged biochemically during evolution to generate either tight actin bundles or loose networks with distinct biochemical and biophysical properties. FIM4 generates both actin bundles and branched actin filaments whereas FIM5 only generates actin bundles.	protein_coding	(ATFIM3)	(ATFIM3)	-1.69893	0.504012	-3.37081	0.000749466	0.00272377	Down	AT2G04750
AT2G05330	AT2G05330.1	BTB/POZ domain-containing protein;(source:Araport11)	protein_coding			-1.23614	0.337077	-3.66723	0.000245196	0.000984005	Down	AT2G05330
AT2G05350	AT2G05350.1	hypothetical protein;(source:Araport11)	protein_coding			-1.77767	0.355034	-5.00705	5.52717e-07	3.32517e-06	Down	AT2G05350
AT2G05580	AT2G05580.1	Glycine-rich protein family;(source:Araport11)	protein_coding			2.33888	0.0520797	44.9096	0	0	Up	AT2G05580
AT2G05632	AT2G05632.1	hypothetical protein;(source:Araport11)	protein_coding			2.57931	0.42505	6.06824	1.29322e-09	1.04303e-08	Up	AT2G05632
AT2G05810	AT2G05810.1	ARM repeat superfamily protein;(source:Araport11)	protein_coding			2.14781	0.707374	3.03631	0.00239493	0.00774841	Up	AT2G05810
AT2G05940	AT2G05940.1	Encodes a receptor-like cytoplasmic kinase that phosphorylates the host target RIN4, leading to the activation of a plant innate immune receptor RPM1.	protein_coding	RPM1-INDUCED PROTEIN KINASE (RIPK)	RPM1-INDUCED PROTEIN KINASE (RIPK);PBS1-LIKE 14 (PBL14)	1.71063	0.16684	10.2531	1.14575e-24	2.332e-23	Up	AT2G05940
AT2G06850	AT2G06850.1	endoxyloglucan transferase (EXGT-A1) gene	protein_coding	XYLOGLUCAN ENDOTRANSGLUCOSYLASE/HYDROLASE 4 (XTH4)	ENDOXYLOGLUCAN TRANSFERASE A1 (EXGT-A1);ENDOXYLOGLUCAN TRANSFERASE (EXT);XYLOGLUCAN ENDOTRANSGLUCOSYLASE/HYDROLASE 4 (XTH4)	-1.3951	0.264443	-5.27563	1.32302e-07	8.59442e-07	Down	AT2G06850
AT2G06925	AT2G06925.1	Encodes a secretory phospholipase A2 enzyme, which specifically hydrolyzes the sn-2 position of phospholipids. The enzyme has a preference towards linoleoyl acyl chain over palmitoyl acyl chain. It also has a slight preference for phosphatidylcholine over phosphatidylethanolamine.	protein_coding	(PLA2-ALPHA)	(PLA2-ALPHA);PHOSPHOLIPASE A2-ALPHA (ATSPLA2-ALPHA)	1.67652	0.200571	8.35873	6.33995e-17	8.72786e-16	Up	AT2G06925
AT2G07180	AT2G07180.1	Protein kinase superfamily protein;(source:Araport11)	protein_coding	PBS1-LIKE 17 (PBL17)	PBS1-LIKE 17 (PBL17)	-1.10099	0.164382	-6.69777	2.11629e-11	1.98771e-10	Down	AT2G07180
AT2G07751	AT2G07751.1	NADH:ubiquinone/plastoquinone oxidoreductase, chain 3 protein;(source:Araport11)	protein_coding			-2.13006	0.631503	-3.37301	0.000743523	0.00270528	Down	AT2G07751
AT2G10940	AT2G10940.1	Bifunctional inhibitor/lipid-transfer protein/seed storage 2S albumin superfamily protein;(source:Araport11)	protein_coding			1.65473	0.146648	11.2837	1.57924e-29	3.96607e-28	Up	AT2G10940
AT2G12475	AT2G12475.1	Encodes a defensin-like (DEFL) family protein.	protein_coding			-1.74201	0.472434	-3.68732	0.000226632	0.000917285	Down	AT2G12475
AT2G14060	AT2G14060.1	encodes a protein whose sequence is similar to SAM:salicylic acid carboxyl methyltransferase (SAMT) (GI:6002712)(Clarkia breweri) and to SAM:benzoic acid carboxyl methyltransferase (BAMT)(GI:9789277)(Antirrhinum majus)	protein_coding			2.21499	0.363661	6.09081	1.12339e-09	9.14972e-09	Up	AT2G14060
AT2G14170	AT2G14170.1	Arabidopsis thaliana methylmalonate-semialdehyde dehydrogenase	protein_coding	ALDEHYDE DEHYDROGENASE 6B2 (ALDH6B2)	ALDEHYDE DEHYDROGENASE 6B2 (ALDH6B2); (MMSD)	-1.09327	0.0564785	-19.3572	1.77272e-83	1.48586e-81	Down	AT2G14170
AT2G14247	AT2G14247.1	Expressed protein;(source:Araport11)	protein_coding			2.22638	0.437845	5.08487	3.67881e-07	2.26322e-06	Up	AT2G14247
AT2G14365	AT2G14365.1	Encodes a member of a family of small,secreted, cysteine rich protein with sequence similarity to the PCP (pollen coat protein) gene family.	protein_coding	LOW-MOLECULAR-WEIGHT CYSTEINE-RICH 84 (LCR84)	LOW-MOLECULAR-WEIGHT CYSTEINE-RICH 84 (LCR84)	-1.12354	0.239131	-4.69844	2.62162e-06	1.44502e-05	Down	AT2G14365
AT2G14520	AT2G14520.1	CBS domain protein (DUF21);(source:Araport11)	protein_coding			1.27988	0.0890133	14.3785	7.06157e-47	2.87455e-45	Up	AT2G14520
AT2G14560	AT2G14560.3	Encodes LURP1, a member of the LURP cluster (late upregulated in response to Hyaloperonospora parasitica) which exhibits a pronounced upregulation after recognition of the pathogenic oomycte H. parasitica. LURP1 is required for full basal defense to H. parasitica and resistance to this pathogen mediated by the R-proteins RPP4 and RPP5.The mRNA is cell-to-cell mobile.	protein_coding			2.27491	0.677282	3.35888	0.000782577	0.00283256	Up	AT2G14560
AT2G14690	AT2G14690.1	Encodes a putative glycosyl hydrolase family 10 protein (xylanase).	protein_coding			-2.37969	0.145404	-16.3661	3.33841e-60	1.87338e-58	Down	AT2G14690
AT2G14900	AT2G14900.1	Gibberellin-regulated family protein;(source:Araport11)	protein_coding	(GASA7)	(GASA7)	-2.15634	0.245822	-8.77195	1.75598e-18	2.66279e-17	Down	AT2G14900
AT2G15010	AT2G15010.1	Predicted to encode a PR (pathogenesis-related) protein. Belongs to the plant thionin (PR-13) family with the following members: At1g66100, At5g36910, At1g72260, At2g15010, At1g12663, At1g12660.	protein_coding			2.72441	0.0608821	44.749	0	0	Up	AT2G15010
AT2G15042	AT2G15042.1	Leucine-rich repeat (LRR) family protein;(source:Araport11)	protein_coding			-2.1383	0.595	-3.59379	0.000325909	0.001281	Down	AT2G15042
AT2G15325	AT2G15325.1	Predicted to encode a PR (pathogenesis-related) protein. Belongs to the lipid transfer protein (PR-14) family with the following members: At2g38540/LTP1, At2g38530/LTP2, At5g59320/LTP3, At5g59310/LTP4, At3g51600/LTP5, At3g08770/LTP6, At2g15050/LTP7, At2g18370/LTP8, At2g15325/LTP9, At5g01870/LTP10, At4g33355/LTP11, At3g51590/LTP12, At5g44265/LTP13, At5g62065/LTP14, At4g08530/LTP15.	protein_coding			-1.73658	0.186076	-9.33264	1.0327e-20	1.7685e-19	Down	AT2G15325
AT2G15440	AT2G15440.1	polysaccharide biosynthesis protein (DUF579);(source:Araport11)	protein_coding			-1.11438	0.138193	-8.06395	7.38696e-16	9.52252e-15	Down	AT2G15440
AT2G15620	AT2G15620.1	Involved in the second step of nitrate assimilation. Its expression is induced by nitrate. The mRNA is cell-to-cell mobile.	protein_coding	NITRITE REDUCTASE 1 (NIR1)	NITRITE REDUCTASE 1 (NIR1);NITRITE REDUCTASE (NIR);ARABIDOPSIS THALIANA NITRITE REDUCTASE (ATHNIR)	1.61287	0.11111	14.5159	9.6063e-48	4.01746e-46	Up	AT2G15620
AT2G15970	AT2G15970.1	encodes an alpha form of a protein similar to the cold acclimation protein WCOR413 in wheat. Expression is induced by short-term cold-treatment, water deprivation, and abscisic acid treatment. The mRNA is cell-to-cell mobile.	protein_coding	COLD REGULATED 413 PLASMA MEMBRANE 1 (COR413-PM1)	COLD REGULATED 413 PLASMA MEMBRANE 1 (COR413-PM1);ARABIDOPSIS THALIANA COLD-REGULATED413 PLASMA MEMBRANE 1 (ATCOR413-PM1); (FL3-5A3);CYCLOPHILLIN 19 (ATCYP19); (WCOR413); (WCOR413-LIKE)	-1.11537	0.146233	-7.62736	2.39613e-14	2.78195e-13	Down	AT2G15970
AT2G16270	AT2G16270.1	transmembrane protein;(source:Araport11)	protein_coding			-2.03891	0.257065	-7.9315	2.16523e-15	2.68827e-14	Down	AT2G16270
AT2G16890	AT2G16890.2	UDP-Glycosyltransferase superfamily protein;(source:Araport11)	protein_coding			2.10039	0.265039	7.9248	2.28511e-15	2.83179e-14	Up	AT2G16890
AT2G17230	AT2G17230.1	EXORDIUM like 5;(source:Araport11)	protein_coding	EXORDIUM LIKE 5 (EXL5)	EXORDIUM LIKE 5 (EXL5)	1.60253	0.104047	15.4021	1.58503e-53	7.6424e-52	Up	AT2G17230
AT2G17500	AT2G17500.1	Intracellular auxin transport facilitator at the endoplasmic reticulum.	protein_coding	PIN-LIKES 5 (PILS5)	PIN-LIKES 5 (PILS5)	1.75331	0.443021	3.95761	7.57031e-05	0.000333742	Up	AT2G17500
AT2G17620	AT2G17620.1	Cyclin B2;(source:Araport11)	protein_coding	CYCLIN B2;1 (CYCB2;1)	CYCLIN B2;1 (CYCB2;1)	-1.58813	0.395029	-4.0203	5.81249e-05	0.000261832	Down	AT2G17620
AT2G17660	AT2G17660.1	RPM1-interacting protein 4 (RIN4) family protein;(source:Araport11)	protein_coding			1.16195	0.36882	3.15046	0.00163016	0.00550079	Up	AT2G17660
AT2G17690	AT2G17690.1	Encodes an F-box domain containing protein that is regulated by non-CG DNA methylation. In drm1 drm2 cmt3 triple mutant background SDC expression is no longer suppressed and plants display abnormal development including curled leaves and reduced stature. A maternally expressed imprinted gene.	protein_coding	SUPPRESSOR OF DRM1 DRM2 CMT3 (SDC)	F-BOX/DUF295 ANCESTRAL 13 (ATFDA13);SUPPRESSOR OF DRM1 DRM2 CMT3 (SDC)	-2.5114	0.557781	-4.50248	6.7166e-06	3.48733e-05	Down	AT2G17690
AT2G17723	AT2G17723.1	Encodes a defensin-like (DEFL) family protein.	protein_coding			-1.34712	0.323376	-4.16581	3.10243e-05	0.000146285	Down	AT2G17723
AT2G17750	AT2G17750.1	Intrinsic thylakoid membrane protein that fixes RPOTmp on the stromal side of the thylakoid membrane.	protein_coding	NEP-INTERACTING PROTEIN 1 (NIP1)	NEP-INTERACTING PROTEIN 1 (NIP1)	-2.75549	0.491391	-5.60752	2.05243e-08	1.46345e-07	Down	AT2G17750
AT2G17850	AT2G17850.3	Rhodanese/Cell cycle control phosphatase superfamily protein;(source:Araport11)	protein_coding			1.89229	0.342832	5.5196	3.39778e-08	2.36499e-07	Up	AT2G17850
AT2G17880	AT2G17880.1	Chaperone DnaJ-domain superfamily protein;(source:Araport11)	protein_coding	DNA J PROTEIN C24 (DJC24)	DNA J PROTEIN C24 (DJC24)	-1.47818	0.242406	-6.09796	1.07433e-09	8.7645e-09	Down	AT2G17880
AT2G18220	AT2G18220.1	Noc2p family;(source:Araport11)	protein_coding	NUCLEOLAR COMPLEX ASSOCIATED 2 (NOC2)	NUCLEOLAR COMPLEX ASSOCIATED 2 (NOC2); (ATNOC2)	1.08129	0.170027	6.35954	2.02362e-10	1.7585e-09	Up	AT2G18220
AT2G18260	AT2G18260.1	member of SYP11 Gene Family, PM-associated, highly expressed in roots.	protein_coding	SYNTAXIN OF PLANTS 112 (SYP112)	SYNTAXIN OF PLANTS 112 (SYP112); (ATSYP112)	-1.68937	0.460825	-3.66598	0.000246396	0.000988522	Down	AT2G18260
AT2G18360	AT2G18360.1	alpha/beta-Hydrolases superfamily protein;(source:Araport11)	protein_coding			1.01055	0.06691	15.1031	1.54431e-51	7.08491e-50	Up	AT2G18360
AT2G18370	AT2G18370.1	Predicted to encode a PR (pathogenesis-related) protein. Belongs to the lipid transfer protein (PR-14) family with the following members: At2g38540/LTP1, At2g38530/LTP2, At5g59320/LTP3, At5g59310/LTP4, At3g51600/LTP5, At3g08770/LTP6, At2g15050/LTP7, At2g18370/LTP8, At2g15325/LTP9, At5g01870/LTP10, At4g33355/LTP11, At3g51590/LTP12, At5g44265/LTP13, At5g62065/LTP14, At4g08530/LTP15.	protein_coding			2.22804	0.0666591	33.4244	6.05679e-245	1.97243e-242	Up	AT2G18370
AT2G18550	AT2G18550.1	Encodes a homeodomain leucine zipper class I (HD-Zip I) protein.	protein_coding	HOMEOBOX PROTEIN 21 (HB21)	HOMEOBOX-2 (HB-2);HOMEOBOX PROTEIN 21 (ATHB21);HOMEOBOX PROTEIN 21 (HB21)	-2.15642	0.0847482	-25.4451	8.00812e-143	1.33682e-140	Down	AT2G18550
AT2G18570	AT2G18570.1	UDP-Glycosyltransferase superfamily protein;(source:Araport11)	protein_coding			3.11262	0.117044	26.5935	8.07273e-156	1.58777e-153	Up	AT2G18570
AT2G18690	AT2G18690.1	transmembrane protein;(source:Araport11)	protein_coding			1.43728	0.361871	3.9718	7.13324e-05	0.000315805	Up	AT2G18690
AT2G19500	AT2G19500.1	It encodes a protein whose sequence is similar to cytokinin oxidase/dehydrogenase, which catalyzes the degradation of cytokinins.	protein_coding	CYTOKININ OXIDASE 2 (CKX2)	CYTOKININ OXIDASE 2 (CKX2); (ATCKX2)	-2.14899	0.432293	-4.97115	6.65581e-07	3.96812e-06	Down	AT2G19500
AT2G19590	AT2G19590.1	encodes a protein whose sequence is similar to 1-aminocyclopropane-1-carboxylate oxidase	protein_coding	ACC OXIDASE 1 (ACO1)	ACC OXIDASE 1 (ACO1); (ATACO1)	1.46125	0.212938	6.86235	6.77391e-12	6.61572e-11	Up	AT2G19590
AT2G19796	AT2G19796.1	other_RNA;(source:Araport11)	other_rna			-3.55951	0.513272	-6.93493	4.06416e-12	4.04482e-11	Down	AT2G19796
AT2G19800	AT2G19800.1	Encodes a myo-inositol oxygenase family gene.	protein_coding	MYO-INOSITOL OXYGENASE 2 (MIOX2)	MYO-INOSITOL OXYGENASE 2 (MIOX2)	-1.11222	0.0612075	-18.1713	8.7103e-74	6.07123e-72	Down	AT2G19800
AT2G19802	AT2G19802.1	transmembrane protein;(source:Araport11)	protein_coding			-2.33782	0.315898	-7.40055	1.35622e-13	1.49177e-12	Down	AT2G19802
AT2G19900	AT2G19900.1	The malic enzyme (EC 1.1.1.40) encoded by AtNADP-ME1 is expressed in response to developmental and cell-specific signals. The enzyme is active in vitro and appears to function as a homohexamer or homooctamer. It is believed to be a cytosolic protein.	protein_coding	NADP-MALIC ENZYME 1 (NADP-ME1)	ARABIDOPSIS THALIANA NADP-MALIC ENZYME 1 (ATNADP-ME1);NADP-MALIC ENZYME 1 (NADP-ME1)	1.00893	0.0506722	19.9108	3.27716e-88	3.00004e-86	Up	AT2G19900
AT2G20100	AT2G20100.3	Together with PFA1 and PFA3 governs the competence of pericycle cells to initiate lateral root primordium formation.	protein_coding	UNKNOWN TRANSCRIPTION FACTOR 1 (UKTF1)	PERICYCLE FACTOR TYPE-A 2 (PFA2);UNKNOWN TRANSCRIPTION FACTOR 1 (UKTF1)	1.03457	0.299364	3.45591	0.000548433	0.0020552	Up	AT2G20100
AT2G20170	AT2G20170.1	NEP-interacting protein, putative (DUF239);(source:Araport11)	protein_coding			-2.14562	0.560393	-3.82878	0.000128782	0.000542579	Down	AT2G20170
AT2G20180	AT2G20180.2	Encodes a novel Myc-related bHLH transcription factor that has transcriptional activation activity in the dark. It is a key negative regulator of phytochrome-mediated seed germination and acts by inhibiting chlorophyll biosynthesis, light-mediated suppression of hypocotyl elongation and far-red light-mediated suppression of seed germination, and promoting negative gravitropism in hypocotyls. Ligh…	protein_coding	PHYTOCHROME INTERACTING FACTOR 3-LIKE 5 (PIL5)	PHYTOCHROME INTERACTING FACTOR 3-LIKE 5 (PIL5)	1.04581	0.204755	5.10759	3.26296e-07	2.01928e-06	Up	AT2G20180
AT2G20590	AT2G20590.1	Reticulon family protein;(source:Araport11)	protein_coding	RETICULON 17 (RTN17)	RETICULON 17 (RTN17)	-1.17951	0.269601	-4.37503	1.21415e-05	6.08608e-05	Down	AT2G20590
AT2G20635	AT2G20635.1	protein kinase and Mad3-BUB1-I domain-containing protein;(source:Araport11)	protein_coding			-1.69925	0.323042	-5.26016	1.43926e-07	9.30696e-07	Down	AT2G20635
AT2G20670	AT2G20670.1	Phosphorus (P) stress-inducible DUF506 gene family member	protein_coding			-1.28527	0.0682042	-18.8445	3.26318e-79	2.51253e-77	Down	AT2G20670
AT2G20750	AT2G20750.1	member of BETA-EXPANSINS. Naming convention from the Expansin Working Group (Kende et al, 2004. Plant Mol Bio)	protein_coding	EXPANSIN B1 (EXPB1)	EXPANSIN B1 (ATEXPB1);EXPANSIN B1 (EXPB1); (ATHEXP BETA 1.5)	1.4268	0.231549	6.16196	7.18478e-10	5.95683e-09	Up	AT2G20750
AT2G20825	AT2G20825.1	Developmental regulator, ULTRAPETALA;(source:Araport11)	protein_coding	ULTRAPETALA 2 (ULT2)	ULTRAPETALA 2 (ULT2)	-2.2217	0.164001	-13.5469	8.26687e-42	2.99128e-40	Down	AT2G20825
AT2G21130	AT2G21130.1	Cyclophilin-like peptidyl-prolyl cis-trans isomerase family protein;(source:Araport11)	protein_coding			-1.36984	0.182357	-7.51186	5.82909e-14	6.59424e-13	Down	AT2G21130
AT2G21140	AT2G21140.1	Proline-rich protein expressed in expanding leaves, stems, flowers, and siliques.	protein_coding	PROLINE-RICH PROTEIN 2 (PRP2)	PROLINE-RICH PROTEIN 2 (ATPRP2);PROLINE-RICH PROTEIN 2 (PRP2)	3.5913	0.908562	3.95272	7.7267e-05	0.000340108	Up	AT2G21140
AT2G21187	AT2G21187.1	Natural antisense transcript overlaps with AT2G21185;(source:Araport11)	antisense_long_noncoding_rna			1.66507	0.553042	3.01075	0.00260602	0.00834035	Up	AT2G21187
AT2G21430	AT2G21430.1	Papain family cysteine protease;(source:Araport11)	protein_coding			-1.40931	0.221061	-6.37522	1.82706e-10	1.59396e-09	Down	AT2G21430
AT2G21560	AT2G21560.1	nucleolar-like protein;(source:Araport11)	protein_coding			-1.58466	0.357745	-4.42958	9.44154e-06	4.79684e-05	Down	AT2G21560
AT2G21590	AT2G21590.1	Encodes the large subunit of ADP-glucose pyrophosphorylase, the enzyme which catalyzes the first and limiting step in starch biosynthesis. The large subunit plays a regulatory role whereas the small subunit (ApS) is the catalytic isoform. Four isoforms of the large subunit (ApL1-4) have been described.	protein_coding	(APL4)	(APL4)	-1.47643	0.236848	-6.23367	4.55623e-10	3.83515e-09	Down	AT2G21590
AT2G21660	AT2G21660.1	Encodes a small glycine-rich RNA binding protein that is part of a negative-feedback loop through which AtGRP7 regulates the circadian oscillations of its own transcript. Gene expression is induced by cold. GRP7 appears to promote stomatal opening and reduce tolerance under salt and dehydration stress conditions, but, promotes stomatal closing and thereby increases stress tolerance under conditio…	protein_coding	COLD, CIRCADIAN RHYTHM, AND RNA BINDING 2 (CCR2)	GLYCINE RICH PROTEIN 7 (ATGRP7);COLD, CIRCADIAN RHYTHM, AND RNA BINDING 2 (CCR2);GLYCINE-RICH RNA-BINDING PROTEIN 7 (GR-RBP7);GLYCINE-RICH RNA-BINDING PROTEIN 7 (GRP7);RNA-BINDING GLYCINE-RICH PROTEIN A3 (RBGA3);SMALL RNA-BINDING PROTEIN 1 (SRBP1)	-1.21784	0.052348	-23.2643	1.02049e-119	1.43773e-117	Down	AT2G21660
AT2G21720	AT2G21720.2	ArgH (DUF639);(source:Araport11)	protein_coding			1.99301	0.0757735	26.3022	1.81211e-152	3.27251e-150	Up	AT2G21720
AT2G21750	AT2G21750.1	Encodes a small cysteine-rich protein that is secreted by the egg cell during gamete interactions. The regulated secretion of EC1 by the egg cell upon sperm-egg interaction is proposed to ensure the appropriate localization of the cell-fusion machinery in distinct sperm membrane domains to accomplish gamete fusion.	protein_coding	EGG CELL 1.3 (EC1.3)	EGG CELL 1.3 (EC1.3)	-3.65831	0.350176	-10.4471	1.51124e-25	3.2005e-24	Down	AT2G21750
AT2G22030	AT2G22030.1	Galactose oxidase/kelch repeat superfamily protein;(source:Araport11)	protein_coding			-3.40844	0.897506	-3.79768	0.000146057	0.000609671	Down	AT2G22030
AT2G22170	AT2G22170.1	Lipase/lipooxygenase, PLAT/LH2 family protein;(source:Araport11)	protein_coding	PLAT DOMAIN PROTEIN 2 (PLAT2)	PLAT DOMAIN PROTEIN 2 (PLAT2)	1.45744	0.16173	9.01153	2.032e-19	3.25006e-18	Up	AT2G22170
AT2G22330	AT2G22330.2	Encodes a cytochrome P450. Involved in tryptophan metabolism. Converts Trp to indole-3-acetaldoxime (IAOx), a precursor to IAA and indole glucosinolates.The mRNA is cell-to-cell mobile.	protein_coding			-2.08114	0.644039	-3.23139	0.0012319	0.00428126	Down	AT2G22330
AT2G22500	AT2G22500.1	Encodes one of the mitochondrial dicarboxylate carriers (DIC): DIC1 (AT2G22500), DIC2 (AT4G24570), DIC3 (AT5G09470).	protein_coding	UNCOUPLING PROTEIN 5 (UCP5)	UNCOUPLING PROTEIN 5 (UCP5);PLANT UNCOUPLING MITOCHONDRIAL PROTEIN 5 (ATPUMP5);DICARBOXYLATE CARRIER 1 (DIC1)	1.57926	0.075822	20.8285	2.38965e-96	2.47241e-94	Up	AT2G22500
AT2G22610	AT2G22610.3	Malectin domain kinesin. Possible role in cell division, with a possible secondary function in the nuclei.	protein_coding	MALECTIN DOMAIN KINESIN 2 (MDKIN2)	MALECTIN DOMAIN KINESIN 2 (MDKIN2)	-1.46609	0.230202	-6.36871	1.90629e-10	1.66017e-09	Down	AT2G22610
AT2G22860	AT2G22860.1	Phytosulfokine 2 precursor, coding for a unique plant peptide growth factor. The mRNA is cell-to-cell mobile.	protein_coding	PHYTOSULFOKINE 2 PRECURSOR (PSK2)	PHYTOSULFOKINE 2 PRECURSOR (PSK2);PHYTOSULFOKINE 2 PRECURSOR (ATPSK2)	-1.32836	0.362614	-3.66328	0.000249009	0.000998048	Down	AT2G22860
AT2G22930	AT2G22930.1	UDP-Glycosyltransferase superfamily protein;(source:Araport11)	protein_coding			3.88526	0.794729	4.88879	1.01457e-06	5.87596e-06	Up	AT2G22930
AT2G23050	AT2G23050.1	A member of the NPY gene family (NPY1/AT4G31820, NPY2/AT2G14820, NPY3/AT5G67440, NPY4/AT2G23050, NPY5/AT4G37590). Involved in auxin-mediated organogenesis.	protein_coding	NAKED PINS IN YUC MUTANTS 4 (NPY4)	NAKED PINS IN YUC MUTANTS 4 (NPY4);MAB4/ENP/NPY1-LIKE 4 (MEL4)	1.63401	0.524807	3.11354	0.00184856	0.00615514	Up	AT2G23050
AT2G23060	AT2G23060.1	Acyl-CoA N-acyltransferases (NAT) superfamily protein;(source:Araport11)	protein_coding			-1.45442	0.405482	-3.5869	0.000334636	0.00131245	Down	AT2G23060
AT2G23110	AT2G23110.1	Late embryogenesis abundant protein, group 6;(source:Araport11)	protein_coding			1.0101	0.0984967	10.2551	1.1221e-24	2.28621e-23	Up	AT2G23110
AT2G23260	AT2G23260.1	UDP-glucosyltransferase that acts on a number of substrates including IAA and PAA.	protein_coding	UDP-GLUCOSYL TRANSFERASE 84B1 (UGT84B1)	UDP-GLUCOSYL TRANSFERASE 84B1 (UGT84B1)	-1.43268	0.183025	-7.82778	4.96555e-15	6.01467e-14	Down	AT2G23260
AT2G23560	AT2G23560.1	Encodes a protein shown to have carboxylesterase activity, methyl salicylate esterase activity, and methyl IAA esterase activity in vitro. This protein does not act on methyl JA, MeGA4, or MEGA9 in vitro. MES7 appears to be involved in MeSA hydrolysis in planta. Expression of MES7 can restore systemic acquired resistance in SAR-deficient tobacco plants.	protein_coding	METHYL ESTERASE 7 (MES7)	ARABIDOPSIS THALIANA METHYL ESTERASE 7 (ATMES7);METHYL ESTERASE 7 (MES7)	-1.82207	0.18567	-9.81347	9.85191e-23	1.85505e-21	Down	AT2G23560
AT2G23620	AT2G23620.1	Encodes a protein shown to have carboxylesterase activity, methyl salicylate esterase activity, methyl jasmonate esterase activity, and methyl IAA esterase activity in vitro. MES1 appears to be involved in MeSA hydrolysis in planta. Expression of MES1 can restore systemic acquired resistance in SAR-deficient tobacco plants. This protein does not act on MeGA4, or MEGA9 in vitro.	protein_coding	METHYL ESTERASE 1 (MES1)	ARABIDOPSIS THALIANA METHYL ESTERASE 1 (ATMES1);METHYL ESTERASE 1 (MES1)	1.31368	0.440214	2.98419	0.00284328	0.0090097	Up	AT2G23620
AT2G23640	AT2G23640.1	Encodes RTNLB13, a reticulon protein integral to the endoplasmic reticulum (ER) membrane that have the ability to shape the ER into tubules.	protein_coding	RETICULAN LIKE PROTEIN B13 (RTNLB13)	RETICULAN LIKE PROTEIN B13 (RTNLB13)	1.18753	0.0648415	18.3144	6.35034e-75	4.53775e-73	Up	AT2G23640
AT2G23840	AT2G23840.1	HNH endonuclease;(source:Araport11)	protein_coding			1.08281	0.324752	3.33426	0.000855264	0.00307175	Up	AT2G23840
AT2G23910	AT2G23910.1	NAD(P)-binding Rossmann-fold superfamily protein;(source:Araport11)	protein_coding			-1.36576	0.192137	-7.10826	1.17517e-12	1.21714e-11	Down	AT2G23910
AT2G23970	AT2G23970.1	Class I glutamine amidotransferase-like superfamily protein;(source:Araport11)	protein_coding			-2.18686	0.652755	-3.3502	0.000807519	0.00291502	Down	AT2G23970
AT2G24030	AT2G24030.1	zinc ion binding / nucleic acid binding protein;(source:Araport11)	protein_coding			-2.02388	0.424689	-4.76556	1.88331e-06	1.05654e-05	Down	AT2G24030
AT2G24240	AT2G24240.1	BTB/POZ domain with WD40/YVTN repeat-like protein;(source:Araport11)	protein_coding			-1.51379	0.139339	-10.8641	1.70903e-27	3.92485e-26	Down	AT2G24240
AT2G24490	AT2G24490.1	Encodes a component of Replication Protein A. Component of transcriptional gene silencing which does not affect endogenous small RNA accumulation nor DNA methylation. Localized in the nucleus. Involved in DNA repair. Interacts physically with ROS1.	protein_coding	REPLICON PROTEIN A2 (RPA2)	REPLICON PROTEIN A2 (RPA2); (ATRPA2);SUPPRESSOR OF ROS1 (ROR1); (ATRPA32A); (RPA32A)	-1.04788	0.318963	-3.28528	0.0010188	0.00360243	Down	AT2G24490
AT2G24600	AT2G24600.3	Ankyrin repeat family protein;(source:Araport11)	protein_coding			1.58718	0.231831	6.84628	7.57935e-12	7.38058e-11	Up	AT2G24600
AT2G24610	AT2G24610.2	Member of Cyclic nucleotide gated channel family; a plasma membrane localized Ca2+ chan_x0002_nel, which is required for the normal growth of Arabidopsis root hair tip.	protein_coding			1.36362	0.201919	6.75328	1.44539e-11	1.37579e-10	Up	AT2G24610
AT2G24700	AT2G24700.1	Encodes a member of the REM (Reproductive Meristem) gene family, a part of the B3 DNA-binding domain superfamily.	protein_coding	(REM32)	(REM32)	-1.27735	0.37027	-3.44978	0.000561047	0.00209772	Down	AT2G24700
AT2G24800	AT2G24800.1	Peroxidase superfamily protein;(source:Araport11)	protein_coding			3.18497	0.348463	9.14004	6.24302e-20	1.0309e-18	Up	AT2G24800
AT2G24950	AT2G24950.1	transmembrane protein, putative (DUF239);(source:Araport11)	protein_coding			-6.85134	1.62404	-4.2187	2.4572e-05	0.000117309	Down	AT2G24950
AT2G25060	AT2G25060.1	early nodulin-like protein 14;(source:Araport11)	protein_coding	EARLY NODULIN-LIKE PROTEIN 14 (ENODL14)	EARLY NODULIN-LIKE PROTEIN 14 (ENODL14); (AtENODL14)	-1.67441	0.119448	-14.0179	1.21178e-44	4.68326e-43	Down	AT2G25060
AT2G25095	AT2G25095.1	Encodes a microRNA that targets several SPL family members, including SPL3,4, and 5. By regulating the expression of SPL3 (and probably also SPL4 and SPL5), this microRNA regulates vegetative phase change. MicroRNAs are regulatory RNAs with a mature length of ~21-nucleotides that are processed from hairpin precursors by Dicer-like enzymes. MicroRNAs can negatively regulate gene expression by atte…	miRNA_primary_transcript	MICRORNA156A (MIR156A)	MICRORNA156A (MIR156A)	1.07893	0.151821	7.10663	1.18908e-12	1.22962e-11	Up	AT2G25095
AT2G25220	AT2G25220.2	Protein kinase superfamily protein;(source:Araport11)	protein_coding			-1.70351	0.224457	-7.58946	3.21236e-14	3.69291e-13	Down	AT2G25220
AT2G25340	AT2G25340.1	Member of Synaptobrevin-like AtVAMP7C, v-SNARE protein family; TGN/vacuole localized. Required for abscisic acid-mediated inhibition of plasma membrane H+-ATPase activity.	protein_coding	VESICLE-ASSOCIATED MEMBRANE PROTEIN 712 (VAMP712)	VESICLE-ASSOCIATED MEMBRANE PROTEIN 712 (ATVAMP712); (VAMP712);VESICLE-ASSOCIATED MEMBRANE PROTEIN 712 (VAMP712)	1.31986	0.246427	5.356	8.50841e-08	5.68566e-07	Up	AT2G25340
AT2G25600	AT2G25600.1	Encodes SPIK, a member of the Shaker family potassium ion (K+) channel. This family includes five groups based on phylogenetic analysis (FEBS Letters (2007) 581: 2357): I (inward rectifying channel): AKT1 (AT2G26650), AKT5 (AT4G32500) and SPIK (also known as AKT6, AT2G25600); II (inward rectifying channel): KAT1 (AT5G46240) and KAT2 (AT4G18290); III (weakly inward rectifying channel): AKT2 (AT4G2…	protein_coding	SHAKER POLLEN INWARD K+ CHANNEL (SPIK)	(AKT6);SHAKER POLLEN INWARD K+ CHANNEL (SPIK)	-1.21197	0.345642	-3.50644	0.000454142	0.00173291	Down	AT2G25600
AT2G25690	AT2G25690.1	DUF581 family protein, putative (DUF581);(source:Araport11)	protein_coding			1.42431	0.142798	9.97428	1.97526e-23	3.82815e-22	Up	AT2G25690
AT2G25737	AT2G25737.1	Sulfite exporter TauE/SafE family protein;(source:Araport11)	protein_coding			1.10519	0.0975926	11.3245	9.92219e-30	2.50769e-28	Up	AT2G25737
AT2G25770	AT2G25770.1	Polyketide cyclase/dehydrase and lipid transport superfamily protein;(source:Araport11)	protein_coding			1.53288	0.10776	14.225	6.41283e-46	2.55805e-44	Up	AT2G25770
AT2G25980	AT2G25980.1	Mannose-binding lectin superfamily protein;(source:Araport11)	protein_coding			2.14487	0.325292	6.59368	4.2907e-11	3.94971e-10	Up	AT2G25980
AT2G26040	AT2G26040.1	Encodes a member of the PYR (pyrabactin resistance )/PYL(PYR1-like)/RCAR (regulatory components of ABA receptor) family proteins with 14 members. PYR/PYL/RCAR family proteins function as abscisic acid sensors. Mediate ABA-dependent regulation of protein phosphatase 2Cs ABI1 and ABI2.	protein_coding	PYR1-LIKE 2 (PYL2)	PYR1-LIKE 2 (PYL2);REGULATORY COMPONENTS OF ABA RECEPTOR 14 (RCAR14)	2.25107	0.446547	5.04105	4.62977e-07	2.81169e-06	Up	AT2G26040
AT2G26150	AT2G26150.1	member of Heat Stress Transcription Factor (Hsf) family. Involved in response to misfolded protein accumulation in the cytosol. Regulated by alternative splicing and non-sense-mediated decay.	protein_coding	HEAT SHOCK TRANSCRIPTION FACTOR A2 (HSFA2)	HEAT SHOCK TRANSCRIPTION FACTOR A2 (ATHSFA2);HEAT SHOCK TRANSCRIPTION FACTOR A2 (HSFA2)	1.73848	0.119307	14.5714	4.26896e-48	1.81591e-46	Up	AT2G26150
AT2G26180	AT2G26180.1	Transient Expression of Pro35S:YFP-IQD5 in leaves of N. benthamiana alters microtubule organization.Member of IQ67 (CaM binding) domain containing family.	protein_coding	IQ-DOMAIN 6 (IQD6)	IQ-DOMAIN 6 (IQD6)	-1.36686	0.286417	-4.77226	1.82171e-06	1.02517e-05	Down	AT2G26180
AT2G26500	AT2G26500.1	Essential for the stabilization and function of the cytochrome b6f complex.	protein_coding	(PETM)	(PETM)	-1.14051	0.0791541	-14.4087	4.56358e-47	1.86151e-45	Down	AT2G26500
AT2G26580	AT2G26580.1	plant-specific transcription factor YABBY family protein;(source:Araport11)	protein_coding	YABBY5 (YAB5)	YABBY5 (YAB5)	1.35378	0.280017	4.83463	1.33394e-06	7.62332e-06	Up	AT2G26580
AT2G26710	AT2G26710.1	Encodes a member of the cytochrome p450 family that serves as a control point between multiple photoreceptor systems and brassinosteroid signal transduction. Involved in brassinolide metabolism. Mediates response to a variety of light signals including hypocotyl elongation and cotyledon expansion.	protein_coding	PHYB ACTIVATION TAGGED SUPPRESSOR 1 (BAS1)	PHYB ACTIVATION TAGGED SUPPRESSOR 1 (BAS1); (CYP734A1); (CYP72B1)	-1.18838	0.302743	-3.92537	8.65956e-05	0.000376416	Down	AT2G26710
AT2G26760	AT2G26760.1	Cyclin B1;(source:Araport11)	protein_coding	CYCLIN B1;4 (CYCB1;4)	CYCLIN B1;4 (CYCB1;4)	-1.57683	0.219294	-7.19048	6.45628e-13	6.79671e-12	Down	AT2G26760
AT2G26790	AT2G26790.1	Pentatricopeptide repeat (PPR) superfamily protein;(source:Araport11)	protein_coding			1.27169	0.378197	3.36251	0.000772379	0.00279936	Up	AT2G26790
AT2G27080	AT2G27080.1	Late embryogenesis abundant (LEA) hydroxyproline-rich glycoprotein family;(source:Araport11)	protein_coding	NDR/HIN1-LIKE 13 (NHL13)	NDR/HIN1-LIKE 13 (NHL13)	1.12482	0.0725533	15.5033	3.29456e-54	1.61596e-52	Up	AT2G27080
AT2G27120	AT2G27120.2	Encodes a protein with similarity to DNA polymerase epsilon catalytic subunit. Based on yeast two hybrid analysis, not predicted to be a subunit of the DNA polymerase epsilon complex. No phenotype observed in homozygous mutant embryos or plants but in combination with TIL1-1/til1-1 heterozygotes arrest earlier than til1 homozygotes suggesting TIL2 functions redundantly with TIL1.	protein_coding			-2.26804	0.542746	-4.17883	2.93019e-05	0.00013869	Down	AT2G27120
AT2G27310	AT2G27310.1	F-box family protein;(source:Araport11)	protein_coding			-1.14611	0.135753	-8.4426	3.10364e-17	4.35102e-16	Down	AT2G27310
AT2G27360	AT2G27360.1	GDSL-motif esterase/acyltransferase/lipase. Enzyme group with broad substrate specificity that may catalyze acyltransfer or hydrolase reactions with lipid and non-lipid substrates.	protein_coding			1.35961	0.147098	9.24288	2.39959e-20	4.0294e-19	Up	AT2G27360
AT2G27370	AT2G27370.1	Uncharacterized protein family (UPF0497);(source:Araport11)	protein_coding	CASPARIAN STRIP MEMBRANE DOMAIN PROTEIN 3 (CASP3)	CASPARIAN STRIP MEMBRANE DOMAIN PROTEIN 3 (CASP3)	3.47397	0.353667	9.8227	8.99039e-23	1.69766e-21	Up	AT2G27370
AT2G27400	AT2G27400.1	Trans-acting siRNA1a primary transcript (TAS1a). Regulated by miR173.	other_rna	TRANS-ACTING SIRNA1A (TAS1A)	TRANS-ACTING SIRNA1A (TAS1A)	1.0474	0.287239	3.64644	0.000265899	0.00106184	Up	AT2G27400
AT2G27570	AT2G27570.1	P-loop containing nucleoside triphosphate hydrolases superfamily protein;(source:Araport11)	protein_coding			2.35053	0.769714	3.05377	0.00225987	0.00736665	Up	AT2G27570
AT2G27700	AT2G27700.2	eukaryotic translation initiation factor 2 family protein / eIF-2 family protein;(source:Araport11)	protein_coding			-1.94706	0.434573	-4.48039	7.45063e-06	3.84533e-05	Down	AT2G27700
AT2G27830	AT2G27830.1	hypothetical protein;(source:Araport11)	protein_coding			-1.1466	0.119384	-9.6043	7.66777e-22	1.38852e-20	Down	AT2G27830
AT2G27970	AT2G27970.1	CDK-subunit 2;(source:Araport11)	protein_coding	CDK-SUBUNIT 2 (CKS2)	CDK-SUBUNIT 2 (CKS2)	-1.1094	0.244452	-4.53831	5.67078e-06	2.97544e-05	Down	AT2G27970
AT2G28110	AT2G28110.1	Homolog to AT5G22940, a member of glycosyltransferase family 47 that is involved in secondary cell wall biosynthesis. It exhibits high sequence similarity to tobacco (Nicotiana plumbaginifolia) pectin glucuronyltransferase. Protein has a domain that shares significant similarity with the pfam03016 domain. It is expressed specifically in developing vessels and fiber cells, and FRA8 is targeted to …	protein_coding	FRAGILE FIBER 8 (FRA8)	FRAGILE FIBER 8 (FRA8);IRREGULAR XYLEM 7 (IRX7)	-1.02879	0.0980257	-10.4951	9.1026e-26	1.94016e-24	Down	AT2G28110
AT2G28315	AT2G28315.1	UXT1 is a member of the NST-KT subfamily of nucleotide/sugar transporters. It is localized to the golgi and ER. UXT1 functions as a UDP-Xyl transporter. The mRNA is cell-to-cell mobile.	protein_coding	UDP-XYLOSE TRANSPORTER1 (UXT1)	UDP-XYLOSE TRANSPORTER1 (UXT1)	3.63719	0.419052	8.67958	3.97217e-18	5.8667e-17	Up	AT2G28315
AT2G28490	AT2G28490.1	RmlC-like cupins superfamily protein;(source:Araport11)	protein_coding			1.78299	0.0403767	44.1589	0	0	Up	AT2G28490
AT2G28500	AT2G28500.1	LOB domain-containing protein 11;(source:Araport11)	protein_coding	LOB DOMAIN-CONTAINING PROTEIN 11 (LBD11)	LOB DOMAIN-CONTAINING PROTEIN 11 (LBD11)	1.89671	0.38725	4.89789	9.68715e-07	5.62676e-06	Up	AT2G28500
AT2G28610	AT2G28610.1	Encodes a homeodomain containing protein that regulates lateral axis-dependent development of Arabidopsis flowers and is required for cell proliferation. It is expressed in a restricted number of L1 cells at the lateral regions of flower primordia, floral organ primordia, and young leaf primordia.	protein_coding	PRESSED FLOWER (PRS)	PRESSED FLOWER (PRS);WUSCHEL RELATED HOMEOBOX 3 (WOX3);PRESSED FLOWER 1 (PRS1)	1.92943	0.577997	3.33813	0.000843428	0.00303198	Up	AT2G28610
AT2G28620	AT2G28620.1	Mutants have radially swollen roots but do not exhibit defects in abundance or orientation of cortical microtubules, nor are microfibrils reduced. Cellulose synthesis is also unchanged with respect to wild type. There is a disruption in the normal pattern of cell wall placement.	protein_coding	(RSW7)	RADIALLY SWOLLEN 7 (RSW7); (RSW7)	-1.09054	0.161005	-6.77332	1.25859e-11	1.20433e-10	Down	AT2G28620
AT2G28630	AT2G28630.1	Encodes KCS12, a member of the 3-ketoacyl-CoA synthase family involved in the biosynthesis of VLCFA (very long chain fatty acids).	protein_coding	3-KETOACYL-COA SYNTHASE 12 (KCS12)	3-KETOACYL-COA SYNTHASE 12 (KCS12)	-1.28834	0.088452	-14.5654	4.65912e-48	1.96922e-46	Down	AT2G28630
AT2G28650	AT2G28650.1	A member of EXO70 gene family, putative exocyst subunits, conserved in land plants. Arabidopsis thaliana contains 23 putative EXO70 genes, which can be classified into eight clusters on the phylogenetic tree.	protein_coding	EXOCYST SUBUNIT EXO70 FAMILY PROTEIN H8 (EXO70H8)	EXOCYST SUBUNIT EXO70 FAMILY PROTEIN H8 (ATEXO70H8);EXOCYST SUBUNIT EXO70 FAMILY PROTEIN H8 (EXO70H8)	1.00973	0.110911	9.10397	8.70881e-20	1.42505e-18	Up	AT2G28650
AT2G28680	AT2G28680.1	RmlC-like cupins superfamily protein;(source:Araport11)	protein_coding			-1.9717	0.249523	-7.90188	2.7473e-15	3.38766e-14	Down	AT2G28680
AT2G28890	AT2G28890.1	Encodes a protein phosphatase 2C like gene, similar to POL. Involved in leaf development. Knockout mutants have abnormally shaped leaves.	protein_coding	POLTERGEIST LIKE 4 (PLL4)	POLTERGEIST LIKE 4 (PLL4)	1.27938	0.169835	7.5331	4.9549e-14	5.64711e-13	Up	AT2G28890
AT2G29130	AT2G29130.1	Putative laccase, knockout mutant had reduced root elongation under PEG-induced dehydration.miR397b regulates root lignin deposition by regulating LACCASE2 expression during drought and phosphate deficiency.	protein_coding	LACCASE 2 (LAC2)	LACCASE 2 (LAC2); (ATLAC2)	3.50339	0.699586	5.0078	5.50556e-07	3.31484e-06	Up	AT2G29130
AT2G29180	AT2G29180.1	transmembrane protein;(source:Araport11)	protein_coding			-1.02809	0.33762	-3.0451	0.00232601	0.00754879	Down	AT2G29180
AT2G29200	AT2G29200.1	Encodes a member of the Arabidopsis Pumilio (APUM) proteins containing PUF domain (eight repeats of approximately 36 amino acids each). PUF proteins regulate both mRNA stability and translation through sequence-specific binding to the 3' UTR of target mRNA transcripts.	protein_coding	PUMILIO 1 (PUM1)	PUMILIO 1 (PUM1);PUMILIO 1 (APUM1)	1.04474	0.133468	7.82764	4.97108e-15	6.01771e-14	Up	AT2G29200
AT2G29350	AT2G29350.1	Encodes a senescence associated protein required for resistance against fungal pathogens. Negative regulator of defense against bacterial pathogens. Induced by ROS. Required for defense against ROS and fungal pathogens most likely by activating anthocyanin biosynthesis.	protein_coding	SENESCENCE-ASSOCIATED GENE 13 (SAG13)	SENESCENCE-ASSOCIATED GENE 13 (SAG13)	1.92055	0.147546	13.0167	9.83936e-39	3.23608e-37	Up	AT2G29350
AT2G29370	AT2G29370.1	NAD(P)-binding Rossmann-fold superfamily protein;(source:Araport11)	protein_coding			-1.20123	0.177658	-6.76145	1.3662e-11	1.30479e-10	Down	AT2G29370
AT2G29380	AT2G29380.1	highly ABA-induced PP2C protein 3;(source:Araport11)	protein_coding	HIGHLY ABA-INDUCED PP2C GENE 3 (HAI3)	HIGHLY ABA-INDUCED PP2C GENE 3 (HAI3)	1.41286	0.315735	4.47484	7.64678e-06	3.9394e-05	Up	AT2G29380
AT2G29470	AT2G29470.1	Encodes glutathione transferase belonging to the tau class of GSTs. Naming convention according to Wagner et al. (2002).	protein_coding	GLUTATHIONE S-TRANSFERASE TAU 3 (GSTU3)	GLUTATHIONE S-TRANSFERASE TAU 3 (ATGSTU3);GLUTATHIONE S-TRANSFERASE 21 (GST21);GLUTATHIONE S-TRANSFERASE TAU 3 (GSTU3)	-2.437	0.205758	-11.844	2.31184e-32	6.42304e-31	Down	AT2G29470
AT2G29490	AT2G29490.1	Encodes glutathione transferase belonging to the tau class of GSTs. Naming convention according to Wagner et al. (2002).	protein_coding	GLUTATHIONE S-TRANSFERASE TAU 1 (GSTU1)	GLUTATHIONE S-TRANSFERASE TAU 1 (ATGSTU1);GLUTATHIONE S-TRANSFERASE 19 (GST19);GLUTATHIONE S-TRANSFERASE TAU 1 (GSTU1)	1.4149	0.393181	3.59858	0.000319955	0.00125934	Up	AT2G29490
AT2G29500	AT2G29500.1	HSP20-like chaperones superfamily protein.	protein_coding	(HSP17.6B)	(HSP17.6B)	1.13277	0.240253	4.71492	2.4181e-06	1.33655e-05	Up	AT2G29500
AT2G29660	AT2G29660.1	zinc finger (C2H2 type) family protein;(source:Araport11)	protein_coding			1.61641	0.215931	7.48578	7.11254e-14	7.99608e-13	Up	AT2G29660
AT2G30010	AT2G30010.2	Encodes a member of the TBL (TRICHOME BIREFRINGENCE-LIKE) gene family containing a plant-specific DUF231 (domain of unknown function) domain. TBL gene family has 46 members, two of which (TBR/AT5G06700 and TBL3/AT5G01360) have been shown to be involved in the synthesis and deposition of secondary wall cellulose, presumably by influencing the esterification state of pectic polymers. A nomenclature…	protein_coding			-1.97422	0.17698	-11.1551	6.76333e-29	1.6546e-27	Down	AT2G30010
AT2G30020	AT2G30020.1	Encodes AP2C1. Belongs to the clade B of the PP2C-superfamily. Acts as a MAPK phosphatase that negatively regulates MPK4 and MPK6.	protein_coding	(AP2C1)	(AP2C1)	1.18939	0.0763879	15.5704	1.15708e-54	5.74637e-53	Up	AT2G30020
AT2G30130	AT2G30130.1	Overexpression/activation tagged allele has epinastic leaves, reduced apical dominance and is sterile. Gene is similar to asymmetric leaves (AS)/lateral organ boundary (LOB) genes which repress KNOX gene expression.	protein_coding	(ASL5)	(ASL5); (LBD12);PEACOCK 1 (PCK1)	1.65513	0.408066	4.05604	4.99122e-05	0.000226941	Up	AT2G30130
AT2G30210	AT2G30210.1	putative laccase, a member of laccase family of genes (17 members in Arabidopsis).	protein_coding	LACCASE 3 (LAC3)	LACCASE 3 (LAC3)	-1.48285	0.114375	-12.9648	1.93829e-38	6.32251e-37	Down	AT2G30210
AT2G30310	AT2G30310.1	GDSL-motif esterase/acyltransferase/lipase. Enzyme group with broad substrate specificity that may catalyze acyltransfer or hydrolase reactions with lipid and non-lipid substrates.	protein_coding			3.94494	1.11696	3.53186	0.000412644	0.00158798	Up	AT2G30310
AT2G30340	AT2G30340.2	Lateral Organ Boundaries domain protein. LOB13 promotes lateral root formation.	protein_coding			1.3021	0.348957	3.73142	0.000190406	0.000779717	Up	AT2G30340
AT2G30370	AT2G30370.1	Encodes a small, potentially secreted protein that acts as an inhibitor of stomatal production though likely not through direct interaction with the TMM receptor. It is homologous to known stomatal regulators EPF1 and EPF2. Memmber of the EPF/EPFL (epidermal patterning factor/EPF-like) gene family, which genes encode plant-specific secretory peptides, several of which play a role in controlling s…	protein_coding	CHALLAH (CHAL)	CHALLAH (CHAL);EPIDERMIS PATTERNING FACTOR (EPF1)-LIKE 6 (EPFL6); (ATEPFL6)	1.74802	0.516584	3.38381	0.000714877	0.00261192	Up	AT2G30370
AT2G30750	AT2G30750.1	Putative cytochrome P450; together with CYP71A13 produces dihydrocamalexic acid (DHCA), the precursor to the defense-related compound camalexin, which accumulates in the intercellular space and contributes to the resistance of mature Arabidopsis to P. syringae without directly inhibiting bacterial growth.	protein_coding	CYTOCHROME P450, FAMILY 71, SUBFAMILY A, POLYPEPTIDE 12 (CYP71A12)	CYTOCHROME P450, FAMILY 71, SUBFAMILY A, POLYPEPTIDE 12 (CYP71A12)	1.80268	0.592668	3.04163	0.002353	0.00762519	Up	AT2G30750
AT2G30930	AT2G30930.1	hypothetical protein;(source:Araport11)	protein_coding			1.16535	0.364436	3.19769	0.00138535	0.00476996	Up	AT2G30930
AT2G31180	AT2G31180.1	Member of the R2R3 factor gene family.	protein_coding	MYB DOMAIN PROTEIN 14 (MYB14)	ARABIDOPSIS THALIANA MYB DOMAIN PROTEIN 14 (ATMYB14); (MYB14AT);MYB DOMAIN PROTEIN 14 (MYB14)	2.28572	0.499033	4.5803	4.64302e-06	2.4701e-05	Up	AT2G31180
AT2G31790	AT2G31790.1	UDP-Glycosyltransferase superfamily protein;(source:Araport11)	protein_coding			1.65652	0.234759	7.05624	1.71073e-12	1.74634e-11	Up	AT2G31790
AT2G31985	AT2G31985.1	lipoprotein (DUF1264);(source:Araport11)	protein_coding			2.35905	0.178178	13.2398	5.16534e-40	1.77833e-38	Up	AT2G31985
AT2G32120	AT2G32120.1	heat-shock protein 70T-2;(source:Araport11)	protein_coding	HEAT-SHOCK PROTEIN 70T-2 (HSP70T-2)	HEAT-SHOCK PROTEIN 70T-2 (HSP70T-2);HEAT SHOCK 70 KDA PROTEIN 8 (HSP70-8)	1.57397	0.147819	10.648	1.78203e-26	3.93333e-25	Up	AT2G32120
AT2G32150	AT2G32150.1	Encodes a xanthosine monophosphate (XMP)phosphatase. Dephosphorylates XMP to xanthosine as an initial step in purine nucleotide catabolism.	protein_coding	XMP-SPECIFIC PHOSPHATASE (XMPP)	XMP-SPECIFIC PHOSPHATASE (XMPP)	-1.3031	0.0563565	-23.1225	2.75164e-118	3.84939e-116	Down	AT2G32150
AT2G32200	AT2G32200.2	cysteine-rich/transmembrane domain A-like protein;(source:Araport11)	protein_coding	CYSTEINE-RICH TRANSMEMBRANE MODULE 5 (ATHCYSTM5)	CYSTEINE-RICH TRANSMEMBRANE MODULE 5 (ATHCYSTM5)	2.66105	0.715458	3.71937	0.000199724	0.000815522	Up	AT2G32200
AT2G32210	AT2G32210.1	cysteine-rich/transmembrane domain A-like protein;(source:Araport11)	protein_coding	CYSTEINE-RICH TRANSMEMBRANE MODULE 6 (ATHCYSTM6)	CYSTEINE-RICH TRANSMEMBRANE MODULE 6 (ATHCYSTM6)	1.84596	0.170366	10.8353	2.34166e-27	5.35912e-26	Up	AT2G32210
AT2G32220	AT2G32220.1	Ribosomal L27e protein family;(source:Araport11)	protein_coding			1.27965	0.265582	4.81826	1.44814e-06	8.24512e-06	Up	AT2G32220
AT2G32370	AT2G32370.1	Encodes a homeobox-leucine zipper family protein belonging to the HD-ZIP IV family. Together with ATML1 and PDF2, it is involved in cotyledon development.	protein_coding	HOMEODOMAIN GLABROUS 3 (HDG3)	HOMEODOMAIN GLABROUS 3 (HDG3)	-4.17605	0.254469	-16.4108	1.59969e-60	9.07936e-59	Down	AT2G32370
AT2G32500	AT2G32500.2	Stress responsive alpha-beta barrel domain protein;(source:Araport11)	protein_coding			-1.64251	0.165497	-9.92467	3.25187e-23	6.25348e-22	Down	AT2G32500
AT2G32510	AT2G32510.1	Member of MEKK subfamily involved in wound and JA induced signaling.Interacts with At5g40440, and activates At1g59580.	protein_coding	MITOGEN-ACTIVATED PROTEIN KINASE KINASE KINASE 17 (MAPKKK17)	MITOGEN-ACTIVATED PROTEIN KINASE KINASE KINASE 17 (MAPKKK17)	-1.4104	0.0772239	-18.2637	1.60918e-74	1.13759e-72	Down	AT2G32510
AT2G32590	AT2G32590.1	condensin complex subunit;(source:Araport11)	protein_coding	EMBRYO DEFECTIVE 2795 (EMB2795)	(CAP-H);EMBRYO DEFECTIVE 2795 (EMB2795)	-1.32594	0.27112	-4.8906	1.00527e-06	5.82548e-06	Down	AT2G32590
AT2G32990	AT2G32990.1	glycosyl hydrolase 9B8;(source:Araport11)	protein_coding	GLYCOSYL HYDROLASE 9B8 (GH9B8)	GLYCOSYL HYDROLASE 9B8 (AtGH9B8);GLYCOSYL HYDROLASE 9B8 (GH9B8)	-1.62002	0.106558	-15.2032	3.36686e-52	1.57742e-50	Down	AT2G32990
AT2G33070	AT2G33070.3	Encodes a nitrile-specifier protein NSP2. NSP2 is one out of five (At3g16400/NSP1, At2g33070/NSP2, At3g16390/NSP3, At3g16410/NSP4 and At5g48180/NSP5) A. thaliana epithiospecifier protein (ESP) homologues that promote simple nitrile, but not epithionitrile or thiocyanate formation.	protein_coding	NITRILE SPECIFIER PROTEIN 2 (NSP2)	NITRILE SPECIFIER PROTEIN 2 (NSP2)	4.38562	0.0876527	50.0341	0	0	Up	AT2G33070
AT2G33160	AT2G33160.1	Gene structure annotation for AT2G33160.1 is inaccurate in TAIR10, see PMID:23709666 and Comments field on the locus page for updated annotation.	protein_coding	NIMNA (SANSKRIT FOR '"SUNKEN" OR "LOW") (NMA)	NIMNA (SANSKRIT FOR '"SUNKEN" OR "LOW") (NMA)	-1.4667	0.152202	-9.63651	5.60618e-22	1.02171e-20	Down	AT2G33160
AT2G33233	AT2G33233.1	Encodes a member of a family of small,secreted, cysteine rich protein with sequence similarity to the PCP (pollen coat protein) gene family.	protein_coding	LOW-MOLECULAR-WEIGHT CYSTEINE-RICH 49 (LCR49)	LOW-MOLECULAR-WEIGHT CYSTEINE-RICH 49 (LCR49)	-2.63079	0.444511	-5.91839	3.251e-09	2.51288e-08	Down	AT2G33233
AT2G33400	AT2G33400.1	FK506-binding nuclear-like protein;(source:Araport11)	protein_coding			-2.52681	0.30768	-8.21247	2.16682e-16	2.90053e-15	Down	AT2G33400
AT2G33420	AT2G33420.1	hypothetical protein (DUF810);(source:Araport11)	protein_coding	CELLULOSE-RELATED DUF810 (CRD1)	CELLULOSE-RELATED DUF810 (CRD1)	-2.42605	0.478328	-5.07193	3.93802e-07	2.41075e-06	Down	AT2G33420
AT2G33520	AT2G33520.1	cysteine-rich/transmembrane domain protein A;(source:Araport11)	protein_coding	CYSTEINE-RICH TRANSMEMBRANE MODULE 7 (ATHCYSTM7)	CYSTEINE-RICH TRANSMEMBRANE MODULE 7 (ATHCYSTM7)	1.15354	0.102531	11.2506	2.29969e-29	5.72473e-28	Up	AT2G33520
AT2G33530	AT2G33530.1	serine carboxypeptidase-like 46;(source:Araport11)	protein_coding	SERINE CARBOXYPEPTIDASE-LIKE 46 (scpl46)	SERINE CARBOXYPEPTIDASE-LIKE 46 (scpl46)	1.84997	0.350461	5.27868	1.30119e-07	8.472e-07	Up	AT2G33530
AT2G33550	AT2G33550.1	Homeodomain-like superfamily protein;(source:Araport11)	protein_coding	ARABIDOPSIS SH4-RELATED3 (ASR3)	ARABIDOPSIS SH4-RELATED3 (ASR3)	-1.07114	0.124403	-8.61027	7.28885e-18	1.05669e-16	Down	AT2G33550
AT2G33560	AT2G33560.2	Encodes BUBR1. May have the spindle assembly checkpoint protein functions conserved from yeast to humans.	protein_coding	BUB1-RELATED (BUB1: BUDDING UNINHIBITED BY BENZYMIDAZOL 1) (BUBR1)	BUB1-RELATED (BUB1: BUDDING UNINHIBITED BY BENZYMIDAZOL 1) (BUBR1)	-1.73934	0.35953	-4.83782	1.31272e-06	7.50857e-06	Down	AT2G33560
AT2G33585	AT2G33585.1	subtilisin-like protease;(source:Araport11)	protein_coding			1.01328	0.180382	5.6174	1.93848e-08	1.38767e-07	Up	AT2G33585
AT2G33590	AT2G33590.1	Encodes a protein with homology to members of the dihydroflavonol-4-reductase (DFR) superfamily. The expression pattern of AtCRL1 indicates that CRL1 has a role in embryogenesis and seed germination. AtCRL1 is induced by ABA, drought and heat, and is highly expressed in seeds. The mRNA is cell-to-cell mobile.	protein_coding	CCR(CINNAMOYL COA:NADP OXIDOREDUCTASE)-LIKE 1 (CRL1)	CCR(CINNAMOYL COA:NADP OXIDOREDUCTASE)-LIKE 1 (CRL1); (ATCRL1)	1.37702	0.0615475	22.3733	7.16422e-111	9.18176e-109	Up	AT2G33590
AT2G33830	AT2G33830.2	Negative regulator of local and systemic acquired resistance; target of FLD for activation of SAR.	protein_coding	DORMANCY ASSOCIATED GENE 2 (DRM2)	DORMANCY ASSOCIATED GENE 2 (DRM2); (ATDRM2);DORMANCY/AUXIN ASSOCIATED FAMILY PROTEIN 2( (DAP2)	-2.12114	0.0573448	-36.9892	1.7077e-299	9.16851e-297	Down	AT2G33830
AT2G33855	AT2G33855.1	transmembrane protein;(source:Araport11)	protein_coding			-1.22096	0.337831	-3.61411	0.000301384	0.00119239	Down	AT2G33855
AT2G34000	AT2G34000.1	RING/U-box superfamily protein;(source:Araport11)	protein_coding	ARABIDOPSIS T??XICOS EN LEVADURA 99 (ATL99)	ARABIDOPSIS T??XICOS EN LEVADURA 99 (ATL99)	-1.6049	0.251598	-6.3788	1.78476e-10	1.55843e-09	Down	AT2G34000
AT2G34060	AT2G34060.1	Peroxidase superfamily protein;(source:Araport11)	protein_coding			2.04688	0.667846	3.06491	0.00217738	0.00711878	Up	AT2G34060
AT2G34070	AT2G34070.1	Encodes a member of the TBL (TRICHOME BIREFRINGENCE-LIKE) gene family containing a plant-specific DUF231 (domain of unknown function) domain. TBL gene family has 46 members, two of which (TBR/AT5G06700 and TBL3/AT5G01360) have been shown to be involved in the synthesis and deposition of secondary wall cellulose, presumably by influencing the esterification state of pectic polymers. A nomenclature…	protein_coding	TRICHOME BIREFRINGENCE-LIKE 37 (TBL37)	TRICHOME BIREFRINGENCE-LIKE 37 (TBL37)	1.20739	0.227281	5.31234	1.08228e-07	7.10959e-07	Up	AT2G34070
AT2G34100	AT2G34100.1	nonsense-mediated mRNA decay-like protein;(source:Araport11)	protein_coding			-1.72029	0.215129	-7.99654	1.27962e-15	1.62115e-14	Down	AT2G34100
AT2G34190	AT2G34190.1	Xanthine/uracil permease family protein;(source:Araport11)	protein_coding			-1.55773	0.13774	-11.3093	1.18063e-29	2.9763e-28	Down	AT2G34190
AT2G34260	AT2G34260.1	Encodes a WDxR motif-containing protein that is required for gametogenesis, seed and endosperm development.	protein_coding	HUMAN WDR55 (WD40 REPEAT) HOMOLOG (WDR55)	HUMAN WDR55 (WD40 REPEAT) HOMOLOG (WDR55)	1.09415	0.258255	4.23672	2.26814e-05	0.000108911	Up	AT2G34260
AT2G34350	AT2G34350.1	Nodulin-like / Major Facilitator Superfamily protein;(source:Araport11)	protein_coding			-3.54394	1.13499	-3.12245	0.00179352	0.00598795	Down	AT2G34350
AT2G34430	AT2G34430.1	Photosystem II type I chlorophyll a/b-binding protein The mRNA is cell-to-cell mobile.	protein_coding	LIGHT-HARVESTING CHLOROPHYLL-PROTEIN COMPLEX II SUBUNIT B1 (LHB1B1)	LIGHT-HARVESTING CHLOROPHYLL-PROTEIN COMPLEX II SUBUNIT B1 (LHB1B1);LIGHT-HARVESTING CHLOROPHYLL-PROTEIN COMPLEX II SUBUNIT B1 (LHCB1.4); (DEG11)	-1.8464	0.145168	-12.719	4.63654e-37	1.47133e-35	Down	AT2G34430
AT2G34600	AT2G34600.1	Key regulator in alternative splicing in the jasmonate signaling pathway, alone and in collaboration with other regulators.	protein_coding	JASMONATE-ZIM-DOMAIN PROTEIN 7 (JAZ7)	(TIFY5B);JASMONATE-ZIM-DOMAIN PROTEIN 7 (JAZ7)	1.21345	0.27383	4.4314	9.36225e-06	4.75899e-05	Up	AT2G34600
AT2G34620	AT2G34620.1	Mitochondrial transcription termination factor family member.	protein_coding	(MTERF10)	(MTERF10)	-1.01554	0.19693	-5.15686	2.5112e-07	1.58064e-06	Down	AT2G34620
AT2G34650	AT2G34650.1	Encodes a protein serine/threonine kinase that may act as a positive regulator of cellular auxin efflux, as a a binary switch for PIN polarity, and as a negative regulator of auxin signaling. Recessive mutants exhibit similar phenotypes as pin-formed mutants in flowers and inflorescence but distinct phenotypes in cotyledons and leaves. Expressed in the vascular tissue proximal to root and shoot m…	protein_coding	PINOID (PID)	PINOID (PID);ABRUPTUS (ABR)	1.24351	0.136761	9.09259	9.67092e-20	1.57858e-18	Up	AT2G34650
AT2G34670	AT2G34670.2	benzoyl-CoA reductase subunit C, putative (DUF630 and DUF632);(source:Araport11)	protein_coding			-1.01004	0.207227	-4.8741	1.09303e-06	6.30279e-06	Down	AT2G34670
AT2G34740	AT2G34740.1	protein phosphatase 2C family protein;(source:Araport11)	protein_coding			4.43453	0.805751	5.5036	3.72114e-08	2.57832e-07	Up	AT2G34740
AT2G35190	AT2G35190.1	plant-specific SNARE located in cell plate of dividing cells. cofractionates with the cytokinesis-specific syntaxin, KNOLLE, which is required for the formation of the cell plate.	protein_coding	NOVEL PLANT SNARE 11 (NPSN11)	NOVEL PLANT SNARE 11 (NPSN11); (ATNPSN11); (NSPN11)	-1.26777	0.24522	-5.16994	2.34173e-07	1.48101e-06	Down	AT2G35190
AT2G35300	AT2G35300.1	Encodes LEA4-2/LEA18, a member of the Late Embryogenesis Abundant (LEA) proteins which typically accumulate in response to low water availability conditions imposed during development or by the environment.	protein_coding	LATE EMBRYOGENESIS ABUNDANT 18 (LEA18)	LATE EMBRYOGENESIS ABUNDANT 18 (LEA18);LATE EMBRYOGENESIS ABUNDANT 4-2 (AtLEA4-2);LATE EMBRYOGENESIS ABUNDANT 4-2 (LEA4-2)	1.16477	0.0883372	13.1855	1.06329e-39	3.60448e-38	Up	AT2G35300
AT2G36200	AT2G36200.2	P-loop containing nucleoside triphosphate hydrolases superfamily protein;(source:Araport11)	protein_coding			-1.27673	0.195077	-6.54472	5.96085e-11	5.41685e-10	Down	AT2G36200
AT2G36295	AT2G36295.1	hypothetical protein;(source:Araport11)	protein_coding			-2.64129	0.208146	-12.6896	6.7527e-37	2.13263e-35	Down	AT2G36295
AT2G36310	AT2G36310.1	Encodes a cytoplasmic nucleoside hydrolase. It has the highest levels of activity with uridine followed by xanthosine. It shows little activity with inosine and none with cytidine. Mutant analyses indicate that it plays a role in purine and pyrimidine catabolism.	protein_coding	URIDINE-RIBOHYDROLASE 1 (URH1)	URIDINE-RIBOHYDROLASE 1 (URH1);NUCLEOSIDE HYDROLASE 1 (NSH1)	-1.31225	0.0811171	-16.1772	7.30388e-59	3.99701e-57	Down	AT2G36310
AT2G36320	AT2G36320.1	A20/AN1-like zinc finger family protein;(source:Araport11)	protein_coding			-1.11482	0.0811036	-13.7457	5.40665e-43	1.99634e-41	Down	AT2G36320
AT2G36380	AT2G36380.1	pleiotropic drug resistance 6;(source:Araport11)	protein_coding	ATP-BINDING CASSETTE G34 (ABCG34)	PLEIOTROPIC DRUG RESISTANCE 6 (PDR6);PLEIOTROPIC DRUG RESISTANCE 6 (ATPDR6);ATP-BINDING CASSETTE G34 (ABCG34); (ATABCG34)	1.16049	0.0769155	15.0879	1.94678e-51	8.91079e-50	Up	AT2G36380
AT2G36560	AT2G36560.1	A paternally expressed imprinted gene.	protein_coding	(PEG5)	(PEG5)	-3.33757	1.04947	-3.18024	0.00147153	0.00502959	Down	AT2G36560
AT2G36590	AT2G36590.1	Encodes a proline transporter with affinity for gly betaine, proline, and GABA. Protein is expressed in leaves, flowers and siliques but to a much lesser extent in roots.	protein_coding	PROLINE TRANSPORTER 3 (ProT3)	PROLINE TRANSPORTER 3 (ProT3);PROLINE TRANSPORTER 3 (ATPROT3)	-1.85259	0.46748	-3.96294	7.40332e-05	0.000326815	Down	AT2G36590
AT2G36695	AT2G36695.1	hypothetical protein;(source:Araport11)	protein_coding			1.66646	0.315811	5.27677	1.3148e-07	8.54776e-07	Up	AT2G36695
AT2G36830	AT2G36830.1	Encodes a tonoplast intrinsic protein, which functions as water channel. It has also been shown to be able to facilitate the transport of urea and hydrogen peroxide. Highly expressed in vascular tissues of the root, stem, cauline leaves and flowers but not in the apical meristems. The mRNA is cell-to-cell mobile.	protein_coding	GAMMA TONOPLAST INTRINSIC PROTEIN (GAMMA-TIP)	TONOPLAST INTRINSIC PROTEIN 1;1 (TIP1;1);GAMMA TONOPLAST INTRINSIC PROTEIN 1 (GAMMA-TIP1);GAMMA TONOPLAST INTRINSIC PROTEIN (GAMMA-TIP)	1.36848	0.108864	12.5705	3.06892e-36	9.43718e-35	Up	AT2G36830
AT2G36980	AT2G36980.1	Tetratricopeptide repeat (TPR)-like superfamily protein;(source:Araport11)	protein_coding			1.0311	0.283382	3.63854	0.000274186	0.00109174	Up	AT2G36980
AT2G37070	AT2G37070.1	Encodes a microtubule-associated protein track growing microtubule plus ends.	protein_coding	GROWING PLUS-END TRACKING 1 (GPT1)	GROWING PLUS-END TRACKING 1 (GPT1)	-1.85792	0.230218	-8.07027	7.0145e-16	9.06591e-15	Down	AT2G37070
AT2G37090	AT2G37090.1	The IRX9 gene encodes a putative family 43 glycosyl transferase. It was coordinately expressed with the cellulose synthase subunits during secondary cell wall formation. Cell wall analysis revealed a decrease in the abundance of xylan in the irx9 mutant, indicating that IRX9 is required for xylan synthesis. Mutants have irregular xylem phenotype suggesting a role in secondary cell wall biosynthes…	protein_coding	IRREGULAR XYLEM 9 (IRX9)	IRREGULAR XYLEM 9 (IRX9)	1.03399	0.29755	3.47502	0.000510824	0.00192443	Up	AT2G37090
AT2G37180	AT2G37180.1	a member of the plasma membrane intrinsic protein PIP2. functions as aquaporin and is involved in desiccation.	protein_coding	RESPONSIVE TO DESICCATION 28 (RD28)	RESPONSIVE TO DESICCATION 28 (RD28);PLASMA MEMBRANE INTRINSIC PROTEIN 2;3 (PIP2;3);PLASMA MEMBRANE INTRINSIC PROTEIN 2C (PIP2C)	1.36351	0.07222	18.88	1.66615e-79	1.28786e-77	Up	AT2G37180
AT2G37420	AT2G37420.1	ATP binding microtubule motor family protein;(source:Araport11)	protein_coding			-1.33507	0.215904	-6.18362	6.26461e-10	5.21788e-09	Down	AT2G37420
AT2G37530	AT2G37530.1	forkhead box protein G1;(source:Araport11)	protein_coding			-1.40857	0.251556	-5.59945	2.15032e-08	1.5294e-07	Down	AT2G37530
AT2G37750	AT2G37750.1	hypothetical protein;(source:Araport11)	protein_coding			-1.47656	0.20401	-7.23769	4.56396e-13	4.85089e-12	Down	AT2G37750
AT2G37810	AT2G37810.1	Cysteine/Histidine-rich C1 domain family protein;(source:Araport11)	protein_coding			1.51067	0.494762	3.05333	0.00226315	0.00737249	Up	AT2G37810
AT2G37950	AT2G37950.1	RING/FYVE/PHD zinc finger superfamily protein;(source:Araport11)	protein_coding			-2.50216	0.28805	-8.68653	3.73669e-18	5.54364e-17	Down	AT2G37950
AT2G38080	AT2G38080.1	LAC4 appears to have laccase activity based on enzyme assays performed using lac4 mutants. These mutants also have reduced levels of lignin. LAC4 is expressed in vascular bundles and fibers and likely contributes to lignin biosynthesis, and hence cell wall biosynthesis, there. lac4/irx12 mutants have a mild irregular xylem phenotype.	protein_coding	IRREGULAR XYLEM 12 (IRX12)	IRREGULAR XYLEM 12 (IRX12);LACCASE 4 (LAC4);ARABIDOPSIS LACCASE-LIKE MULTICOPPER OXIDASE 4 (ATLMCO4);LACCASE-LIKE MULTICOPPER OXIDASE 4 (LMCO4)	2.79206	0.254311	10.9789	4.8268e-28	1.14148e-26	Up	AT2G38080
AT2G38220	AT2G38220.1	RING/U-box superfamily protein;(source:Araport11)	protein_coding	ABERRANT POLLEN DEVELOPMENT 3 (APD3)	ABERRANT POLLEN DEVELOPMENT 3 (APD3)	-1.45227	0.449392	-3.23164	0.00123083	0.00427831	Down	AT2G38220
AT2G38230	AT2G38230.1	Encodes a protein predicted to function in tandem with PDX2 to form glutamine amidotransferase complex with involved in vitamin B6 biosynthesis. The mRNA is cell-to-cell mobile.	protein_coding	PYRIDOXINE BIOSYNTHESIS 1.1 (PDX1.1)	ARABIDOPSIS THALIANA PYRIDOXINE BIOSYNTHESIS 1.1 (ATPDX1.1);PYRIDOXINE BIOSYNTHESIS 1.1 (PDX1.1)	-1.25497	0.0865889	-14.4934	1.33387e-47	5.54336e-46	Down	AT2G38230
AT2G38400	AT2G38400.2	alanine:glyoxylate aminotransferase 2 homolog (AGT3) mRNA,	protein_coding	ALANINE:GLYOXYLATE AMINOTRANSFERASE 3 (AGT3)	ALANINE:GLYOXYLATE AMINOTRANSFERASE 3 (AGT3)	-1.41845	0.0431079	-32.9047	1.88098e-237	5.83837e-235	Down	AT2G38400
AT2G38490	AT2G38490.1	member of AtCIPKs	protein_coding	CBL-INTERACTING PROTEIN KINASE 22 (CIPK22)	CBL-INTERACTING PROTEIN KINASE 22 (CIPK22);SNF1-RELATED PROTEIN KINASE 3.19 (SnRK3.19)	-1.95608	0.371505	-5.26527	1.39982e-07	9.06963e-07	Down	AT2G38490
AT2G38620	AT2G38620.2	Encodes a member of a plant specific family of cyclin dependent kinases.	protein_coding	CYCLIN-DEPENDENT KINASE B1;2 (CDKB1;2)	CYCLIN-DEPENDENT KINASE B1;2 (CDKB1;2)	-1.89878	0.333693	-5.69022	1.26874e-08	9.23543e-08	Down	AT2G38620
AT2G38750	AT2G38750.1	Annexins are a family of calcium dependent membrane binding proteins though to be involved in Golgi mediated secretion. This is one of four annexins identified in Arabidopsis.	protein_coding	ANNEXIN 4 (ANNAT4)	ANNEXIN 4 (ANNAT4); (ATANN4)	-1.88351	0.395335	-4.76434	1.89473e-06	1.06234e-05	Down	AT2G38750
AT2G38760	AT2G38760.1	Annexins are calcium binding proteins that are localized in the cytoplasm. When cytosolic Ca2+ increases, they relocate to the plasma membrane. The mRNA is cell-to-cell mobile.	protein_coding	ANNEXIN 3 (ANNAT3)	ANNEXIN 3 (ANNAT3);ANNEXIN 3 (ANN3); (ATANN3)	-1.78272	0.276461	-6.44837	1.13057e-10	1.00262e-09	Down	AT2G38760
AT2G39200	AT2G39200.1	A member of a large family of seven-transmembrane domain proteins specific to plants, homologs of the barley mildew resistance locus o (MLO) protein. The Arabidopsis genome contains 15 genes encoding MLO proteins, with localization in plasma membrane. Phylogenetic analysis revealed four clades of closely-related AtMLO genes. ATMLO6 belongs to the clade IV, with AtMLO2, AtMLO3 and AtMLO12. The gen…	protein_coding	MILDEW RESISTANCE LOCUS O 12 (MLO12)	MILDEW RESISTANCE LOCUS O 12 (ATMLO12);MILDEW RESISTANCE LOCUS O 12 (MLO12)	3.05245	0.586809	5.20178	1.97386e-07	1.25958e-06	Up	AT2G39200
AT2G39210	AT2G39210.1	Major facilitator superfamily transmembrane transporter responsible for the uptake of picolinate herbicides.	protein_coding	PICLORAM RESISTANT30 (PIC30)	PICLORAM RESISTANT30 (PIC30)	1.1974	0.213351	5.61237	1.99571e-08	1.42607e-07	Up	AT2G39210
AT2G39330	AT2G39330.2	jacalin-related lectin 23;(source:Araport11)	protein_coding			2.60159	0.752836	3.45572	0.000548831	0.00205631	Up	AT2G39330
AT2G39435	AT2G39435.1	Phosphatidylinositol N-acetyglucosaminlytransferase subunit P-like protein;(source:Araport11)	protein_coding	TON1 RECRUITING MOTIF 18 (TRM18)	TON1 RECRUITING MOTIF 18 (TRM18)	-1.21902	0.33964	-3.58916	0.000331743	0.00130239	Down	AT2G39435
AT2G39490	AT2G39490.1	F-box family protein;(source:Araport11)	protein_coding			3.10841	0.219307	14.1738	1.33084e-45	5.26636e-44	Up	AT2G39490
AT2G39650	AT2G39650.1	DUF506 gene family member	protein_coding			1.08214	0.160229	6.7537	1.44123e-11	1.37248e-10	Up	AT2G39650
AT2G40080	AT2G40080.1	Encodes a novel nuclear 111 amino-acid phytochrome-regulated component of a negative feedback loop involving the circadian clock central oscillator components CCA1 and LHY. ELF4 is necessary for light-induced expression of both CCA1 and LHY, and conversely, CCA1 and LHY act negatively on light-induced ELF4 expression. ELF4 promotes clock accuracy and is required for sustained rhythms in the absen…	protein_coding	EARLY FLOWERING 4 (ELF4)	EARLY FLOWERING 4 (ELF4)	-1.17523	0.34359	-3.42044	0.000625194	0.00230845	Down	AT2G40080
AT2G40120	AT2G40120.1	Protein kinase superfamily protein;(source:Araport11)	protein_coding	PLANT-SPECIFIC DUAL-SPECIFICITY TYROSINE PHOSPHORYLATION-REGULATED KINASE 3 (DYRKP-3)	PLANT-SPECIFIC DUAL-SPECIFICITY TYROSINE PHOSPHORYLATION-REGULATED KINASE 3 (DYRKP-3)	-1.919	0.204917	-9.36475	7.62291e-21	1.32484e-19	Down	AT2G40120
AT2G40140	AT2G40140.1	Putative zinc-finger protein with ankyrin-repeat domains. Mutants demonstrate susceptibility to pathogens and decreased salt tolerance.	protein_coding	(CZF1)	(CZF1); (ZFAR1);(SALT-INDUCIBLE ZINC FINGER 2 (SZF2); (ATSZF2);TANDEM ZINC FINGER 10 (TZF10); (ATC3H29)	1.07472	0.0658307	16.3255	6.50402e-60	3.6395e-58	Up	AT2G40140
AT2G40170	AT2G40170.1	Encodes a group 1 LEA gene that is activated by direct binding of ABI5 to its promoter and is involved in response to ABA. Is required for normal seed development. Involved in regulating the timing of desiccation tolerance and rate of water loss during seed maturation.	protein_coding	LATE EMBRYOGENESIS ABUNDANT 6 (GEA6)	ARABIDOPSIS EARLY METHIONINE-LABELLED 6 (ATEM6);LATE EMBRYOGENESIS ABUNDANT 6 (GEA6);EARLY METHIONINE-LABELLED 6 (EM6)	2.38557	0.115768	20.6064	2.40552e-94	2.42567e-92	Up	AT2G40170
AT2G40220	AT2G40220.1	Encodes a member of the DREB subfamily A-3 of ERF/AP2 transcription factor family (ABI4). The protein contains one AP2 domain. There is only one member in this family. Involved in abscisic acid (ABA) signal transduction, ABA-mediated glucose response, and hexokinase-dependent sugar responses. Acts downstream of GUN1 in retrograde signaling. Expressed most abundantly in developing siliques and to …	protein_coding	ABA INSENSITIVE 4 (ABI4)	ABA INSENSITIVE 4 (ABI4);SUCROSE UNCOUPLED 6 (SUN6);SUGAR-INSENSITIVE 5 (SIS5);IMPAIRED SUCROSE INDUCTION 3 (ISI3);GLUCOSE INSENSITIVE 6 (GIN6);SALOBRENO 5 (SAN5); (ATABI4)	1.43757	0.214657	6.69705	2.12668e-11	1.99652e-10	Up	AT2G40220
AT2G40300	AT2G40300.1	Encodes FERRITIN 4, AtFER4. Ferritins are a class of 24-mer multi-meric proteins found in all kingdoms of life. Function as the main iron store in mammals. Evidence suggests that Arabidopsis ferritins are essential to protect cells against oxidative damage, but they do not constitute the major iron pool. Localize to mitochondria. Knock out mutants are not sensitive to abiotic stress.	protein_coding	FERRITIN 4 (FER4)	FERRITIN 4 (ATFER4);FERRITIN 4 (FER4)	-1.13557	0.175183	-6.48222	9.03842e-11	8.09505e-10	Down	AT2G40300
AT2G40370	AT2G40370.1	putative laccase, a member of laccase family of genes (17 members in Arabidopsis). Together with DP1/DIR12 involved in neolignan biosynthesis via sinapoylcholine/feruloylcholine.	protein_coding	LACCASE 5 (LAC5)	LACCASE 5 (LAC5)	-1.3998	0.0529224	-26.4501	3.64015e-154	6.82184e-152	Down	AT2G40370
AT2G40420	AT2G40420.1	Encodes a putative amino acid transporter involved in abiotic stress response.	protein_coding	(ATAVT6D)	(ATAVT6D)	-1.24304	0.105236	-11.8119	3.39009e-32	9.39248e-31	Down	AT2G40420
AT2G40435	AT2G40435.1	transcription factor SCREAM-like protein;(source:Araport11)	protein_coding			3.37189	0.421002	8.00919	1.15463e-15	1.46843e-14	Up	AT2G40435
AT2G40520	AT2G40520.1	Nucleotidyltransferase family protein;(source:Araport11)	protein_coding	(NTP2)	(NTP2)	-1.01494	0.23998	-4.22926	2.34459e-05	0.000112256	Down	AT2G40520
AT2G40970	AT2G40970.1	Homeodomain-like superfamily protein;(source:Araport11)	protein_coding	(MYBC1)	(MYBC1)	-1.2598	0.301398	-4.17984	2.91712e-05	0.00013817	Down	AT2G40970
AT2G41090	AT2G41090.1	Encodes a cytoplasmic, calcium binding calmodulin variant. CML10 interacts with phosphomannomutase (PMM)in vivo and increases its activity thereby affecting ascorbic acid biosynthesis. Its expression is induced by oxidative and other stress. The mRNA is cell-to-cell mobile.	protein_coding	CALMODULIN LIKE 10 (CML10)	CALMODULIN LIKE 10 (CML10)	1.12174	0.36063	3.1105	0.00186773	0.00621066	Up	AT2G41090
AT2G41280	AT2G41280.1	Encodes a hydrophilic protein similar to Late Embryogenesis Activated (LEA) proteins expressed during embryogenesis, which are thought to be involved in the acquisition of desiccation tolerance.	protein_coding	(M10)	(M10); (ATM10)	1.64708	0.137885	11.9453	6.87145e-33	1.94446e-31	Up	AT2G41280
AT2G41640	AT2G41640.1	Potential heat-priming associated target of ATAF1.	protein_coding	(GT61)	(GT61)	1.00771	0.123556	8.15589	3.46615e-16	4.56902e-15	Up	AT2G41640
AT2G41690	AT2G41690.1	member of Heat Stress Transcription Factor (Hsf) family	protein_coding	HEAT SHOCK TRANSCRIPTION FACTOR B3 (HSFB3)	HEAT SHOCK TRANSCRIPTION FACTOR B3 (HSFB3);HEAT SHOCK TRANSCRIPTION FACTOR B3 (AT-HSFB3);HEAT SHOCK TRANSCRIPTION FACTOR B3 (HSFB3)	1.74569	0.528935	3.30039	0.000965513	0.00342743	Up	AT2G41690
AT2G41990	AT2G41990.1	late embryogenesis abundant protein;(source:Araport11)	protein_coding	COMPANION OF CELLULOSE SYNTHASE 3 (CC3)	COMPANION OF CELLULOSE SYNTHASE 3 (CC3)	1.04033	0.163019	6.38167	1.75166e-10	1.53087e-09	Up	AT2G41990
AT2G42040	AT2G42040.1	WRC protein;(source:Araport11)	protein_coding			-1.01805	0.127341	-7.99469	1.29897e-15	1.64462e-14	Down	AT2G42040
AT2G42110	AT2G42110.1	hypothetical protein;(source:Araport11)	protein_coding			-1.96549	0.235532	-8.34488	7.12853e-17	9.7931e-16	Down	AT2G42110
AT2G42840	AT2G42840.1	Encodes a putative extracellular proline-rich protein is exclusively expressed in the L1 layer of vegetative, inflorescence and floral meristems and the protoderm of organ primordia.	protein_coding	PROTODERMAL FACTOR 1 (PDF1)	PROTODERMAL FACTOR 1 (PDF1)	1.30255	0.0510197	25.5304	9.0627e-144	1.52568e-141	Up	AT2G42840
AT2G42870	AT2G42870.1	Encodes PHYTOCHROME RAPIDLY REGULATED1 (PAR1), an atypical basic helix-loop-helix (bHLP) protein. Closely related to PAR2 (At3g58850). Up regulated after simulated shade perception. Acts in the nucleus to control plant development and as a negative regulator of shade avoidance response. Functions as transcriptional repressor of auxin-responsive genes SAUR15 (AT4G38850) and SAUR68 (AT1G29510).	protein_coding	PHY RAPIDLY REGULATED 1 (PAR1)	PHY RAPIDLY REGULATED 1 (PAR1);HELIX-LOOP-HELIX 1 (HLH1)	-1.59046	0.323279	-4.91978	8.66398e-07	5.0725e-06	Down	AT2G42870
AT2G42900	AT2G42900.1	Plant basic secretory protein (BSP) family protein;(source:Araport11)	protein_coding			-1.22406	0.2977	-4.11173	3.92704e-05	0.000181885	Down	AT2G42900
AT2G42990	AT2G42990.1	GDSL-motif esterase/acyltransferase/lipase. Enzyme group with broad substrate specificity that may catalyze acyltransfer or hydrolase reactions with lipid and non-lipid substrates.	protein_coding			2.6579	0.656069	4.05125	5.09447e-05	0.000231107	Up	AT2G42990
AT2G43050	AT2G43050.1	Pectin methylesterase inhibitor; INVI-PMEI protein isoform clusters with a PME.	protein_coding	(ATPMEPCRD)	(ATPMEPCRD);PECTIN METYLESTERASE 16 (PME16)	-3.18244	0.0533924	-59.6047	0	0	Down	AT2G43050
AT2G43100	AT2G43100.1	Small subunit, which together with IPMI SSU2, IPMI SSU3 and IPMI LSU1, is a member of heterodimeric isopropylmalate isomerase (IPMI). Together with IPMI SSU3 participates in the Met chain elongation pathway.	protein_coding	ISOPROPYLMALATE ISOMERASE 2 (IPMI2)	ISOPROPYLMALATE ISOMERASE 2 (IPMI2); (ATLEUD1);ISOPROPYLMALATE ISOMERASE SMALL SUB-UNIT 2 (IPMI SSU2)	1.86331	0.124138	15.0099	6.32156e-51	2.86707e-49	Up	AT2G43100
AT2G43150	AT2G43150.1	Proline-rich extensin-like family protein;(source:Araport11)	protein_coding	EXTENSIN 21 (EXT21)	EXTENSIN 21 (EXT21)	-1.12953	0.058218	-19.4017	7.46404e-84	6.30949e-82	Down	AT2G43150
AT2G43375	AT2G43375.1	other_RNA;(source:Araport11)	other_rna			1.27768	0.256657	4.97816	6.4192e-07	3.84089e-06	Up	AT2G43375
AT2G43390	AT2G43390.1	hypothetical protein;(source:Araport11)	protein_coding			-2.42082	0.202409	-11.9601	5.75167e-33	1.63224e-31	Down	AT2G43390
AT2G43400	AT2G43400.1	Encodes a unique electron-transfer flavoprotein:ubiquinone oxidoreductase that is localized to the mitochondrion. Mutants are more sensitive to sugar starvation when plants are kept in the dark for long periods.	protein_coding	ELECTRON-TRANSFER FLAVOPROTEIN:UBIQUINONE OXIDOREDUCTASE (ETFQO)	ELECTRON-TRANSFER FLAVOPROTEIN:UBIQUINONE OXIDOREDUCTASE (ETFQO)	-1.12836	0.0737649	-15.2967	8.04684e-53	3.79692e-51	Down	AT2G43400
AT2G43520	AT2G43520.1	Encodes putative trypsin inhibitor protein which may function in defense against herbivory. Member of the defensin-like (DEFL) family.	protein_coding	TRYPSIN INHIBITOR PROTEIN 2 (TI2)	TRYPSIN INHIBITOR PROTEIN 2 (ATTI2);TRYPSIN INHIBITOR PROTEIN 2 (TI2)	1.13581	0.0779691	14.5674	4.52487e-48	1.91656e-46	Up	AT2G43520
AT2G43535	AT2G43535.1	Encodes a defensin-like (DEFL) family protein.	protein_coding			1.05265	0.199489	5.27675	1.31497e-07	8.54776e-07	Up	AT2G43535
AT2G43550	AT2G43550.1	Encodes a defensin-like (DEFL) family protein.	protein_coding			2.71547	0.534508	5.08032	3.76796e-07	2.31306e-06	Up	AT2G43550
AT2G43570	AT2G43570.1	Putative basic chitinase.	protein_coding	CHITINASE, PUTATIVE (CHI)	CHITINASE, PUTATIVE (CHI)	1.49729	0.237458	6.30548	2.87307e-10	2.46325e-09	Up	AT2G43570
AT2G43710	AT2G43710.1	Encodes a stearoyl-ACP desaturase, involved in fatty acid desaturation. The ssi2 mutants have increased 18:0 and reduced 18:1 fatty acids. Exogenous application of glycerol to wild type plants mimics the ssi2 mutant phenotype. The altered 18:1 fatty acid content in the ssi2 mutants has an impact on SA- and JA-mediated defense signaling. ssi2 mutants resulted in hyper-resistance to green peach aph…	protein_coding	SUPPRESSOR OF SA INSENSITIVE 2 (SSI2)	SUPPRESSOR OF SA INSENSITIVE 2 (SSI2);FATTY ACID BIOSYNTHESIS 2 (FAB2);LESION DWARF MIMIC 1 (LDW1); (ATSSI2)	1.31698	0.0499183	26.3827	2.16686e-153	4.02287e-151	Up	AT2G43710
AT2G43870	AT2G43870.1	Pectin lyase-like superfamily protein;(source:Araport11)	protein_coding			-2.2232	0.330943	-6.71777	1.84523e-11	1.73805e-10	Down	AT2G43870
AT2G43910	AT2G43910.1	HARMLESS TO OZONE LAYER 1;(source:Araport11)	protein_coding	HARMLESS TO OZONE LAYER 1 (HOL1)	(ATHOL1);HARMLESS TO OZONE LAYER 1 (HOL1)	1.18489	0.280425	4.22533	2.38592e-05	0.000114098	Up	AT2G43910
AT2G44190	AT2G44190.1	Encodes a novel microtubule binding protein that preferentially associates with nuclear microtubules during mitosis and is essential during the mitotic and cytokinetic stages that generate the endosperm and embryo.	protein_coding	ENDOSPERM DEFECTIVE 1 (EDE1)	ENDOSPERM DEFECTIVE 1 (EDE1);QWRF DOMAIN CONTAINING 5 (QWRF5);EMBRYO DEFECTIVE 3116 (EMB3116)	-1.39193	0.334762	-4.15797	3.21087e-05	0.000151004	Down	AT2G44190
AT2G44240	AT2G44240.1	NEP-interacting protein (DUF239);(source:Araport11)	protein_coding			-1.53804	0.45534	-3.3778	0.00073069	0.00266328	Down	AT2G44240
AT2G44250	AT2G44250.1	tRNA-splicing ligase, putative (DUF239);(source:Araport11)	protein_coding			-1.42838	0.287957	-4.9604	7.03498e-07	4.18287e-06	Down	AT2G44250
AT2G44480	AT2G44480.3	beta glucosidase 17;(source:Araport11)	protein_coding			-1.04439	0.193763	-5.39005	7.04396e-08	4.74494e-07	Down	AT2G44480
AT2G44590	AT2G44590.3	DYNAMIN-like 1D;(source:Araport11)	protein_coding	DYNAMIN-LIKE 1D (DL1D)	DYNAMIN-LIKE 1D (ADL1D);DYNAMIN-LIKE 1D (DL1D)	-1.31613	0.397433	-3.31156	0.000927758	0.00330819	Down	AT2G44590
AT2G44735	AT2G44735.1	transmembrane protein;(source:Araport11)	protein_coding			-1.42181	0.289192	-4.91647	8.81173e-07	5.15445e-06	Down	AT2G44735
AT2G44740	AT2G44740.1	cyclin p4;(source:Araport11)	protein_coding	CYCLIN P4;1 (CYCP4;1)	CYCLIN P4;1 (CYCP4;1)	-2.52564	0.236914	-10.6606	1.55638e-26	3.45833e-25	Down	AT2G44740
AT2G44790	AT2G44790.1	Encodes a uclacyanin, a protein precursor that is closely related to precursors of stellacyanins and a blue copper protein from pea pods.	protein_coding	UCLACYANIN 2 (UCC2)	UCLACYANIN 2 (UCC2)	-2.05487	0.120209	-17.0942	1.63919e-65	1.00501e-63	Down	AT2G44790
AT2G44798	AT2G44798.1	Natural antisense transcript overlaps with AT2G44800;(source:Araport11)	antisense_long_noncoding_rna			3.37702	0.396155	8.52451	1.53456e-17	2.18524e-16	Up	AT2G44798
AT2G44840	AT2G44840.1	encodes a member of the ERF (ethylene response factor) subfamily B-3 of ERF/AP2 transcription factor family. The protein contains one AP2 domain. There are 18 members in this subfamily including ATERF-1, ATERF-2, AND ATERF-5. The mRNA is cell-to-cell mobile.	protein_coding	ETHYLENE-RESPONSIVE ELEMENT BINDING FACTOR 13 (ERF13)	ETHYLENE-RESPONSIVE ELEMENT BINDING FACTOR 13 (ATERF13); (EREBP);ETHYLENE-RESPONSIVE ELEMENT BINDING FACTOR 13 (ERF13)	2.50352	0.221383	11.3085	1.19051e-29	2.9974e-28	Up	AT2G44840
AT2G45040	AT2G45040.1	Matrixin family protein;(source:Araport11)	protein_coding			-1.86607	0.203314	-9.17827	4.38068e-20	7.28829e-19	Down	AT2G45040
AT2G45080	AT2G45080.1	cyclin p3;(source:Araport11)	protein_coding	CYCLIN P3;1 (cycp3;1)	CYCLIN P3;1 (cycp3;1)	1.73694	0.190549	9.11544	7.83503e-20	1.28737e-18	Up	AT2G45080
AT2G45170	AT2G45170.1	Involved in autophagy. Under nutrient starvation the protein localizes to autophagosomes. Involved in submergence (hypoxia) tolerance; ethanol induces autophagy.	protein_coding	AUTOPHAGY 8E (ATG8E)	AUTOPHAGY 8E (ATATG8E);AUTOPHAGY 8E (ATG8E)	-1.08624	0.0794295	-13.6755	1.42158e-42	5.1816e-41	Down	AT2G45170
AT2G45190	AT2G45190.1	Encodes a member of the YABBY family of transcriptional regulators that is involved in abaxial cell type specification in leaves and fruits. YAB1 acts in a non-cell autonomous fashion within the meristem to affect phyllotactic patterning. The non-autonomous effect on the central region of the meristem is mediated through the activity if Lateral Suppressor (LAS).	protein_coding	ABNORMAL FLORAL ORGANS (AFO)	ABNORMAL FLORAL ORGANS (AFO);FILAMENTOUS FLOWER (FIL);YABBY1 (YAB1)	1.79194	0.110943	16.1519	1.10103e-58	5.9923e-57	Up	AT2G45190
AT2G45290	AT2G45290.1	Transketolase;(source:Araport11)	protein_coding	TRANSKETOLASE 2 (TKL2)	TRANSKETOLASE 2 (TKL2)	1.04382	0.0542934	19.2256	2.26218e-82	1.84931e-80	Up	AT2G45290
AT2G45400	AT2G45400.1	involved in the regulation of brassinosteroid metabolic pathway	protein_coding	BRI1-5 ENHANCED 1 (BEN1)	BRI1-5 ENHANCED 1 (BEN1)	-1.16757	0.112426	-10.3853	2.89366e-25	6.0508e-24	Down	AT2G45400
AT2G45490	AT2G45490.1	Encodes a member of a family of Ser/Thr kinases whose activities peak during cell division. Transcripts are abundant in tissues rich in dividing cells like roots and flowers but are low or absent in fully expanded leaves and stems. In interphase cells, the protein is predominantly nuclear. During mitosis, the protein associates with plant-specific cytoskeletal structures (preprophase band, phragm…	protein_coding	ATAURORA3 (AUR3)	ATAURORA3 (AtAUR3);ATAURORA3 (AUR3)	-1.7836	0.466747	-3.82135	0.000132725	0.000557962	Down	AT2G45490
AT2G45570	AT2G45570.1	member of CYP76C	protein_coding	CYTOCHROME P450, FAMILY 76, SUBFAMILY C, POLYPEPTIDE 2 (CYP76C2)	CYTOCHROME P450, FAMILY 76, SUBFAMILY C, POLYPEPTIDE 2 (CYP76C2)	1.05646	0.24053	4.39223	1.12196e-05	5.64389e-05	Up	AT2G45570
AT2G45740	AT2G45740.1	member of the peroxin11 (PEX11) gene family, integral to peroxisome membrane, controls peroxisome proliferation. The mRNA is cell-to-cell mobile.	protein_coding	PEROXIN 11D (PEX11D)	PEROXIN 11D (PEX11D)	-1.06182	0.110555	-9.60443	7.65834e-22	1.38808e-20	Down	AT2G45740
AT2G45760	AT2G45760.1	encodes a protein that is similar to BONZAI1-binding protein BAP1.	protein_coding	BON ASSOCIATION PROTEIN 2 (BAP2)	BON ASSOCIATION PROTEIN 2 (BAP2);BON ASSOCIATION PROTEIN 1-LIKE (BAL)	2.10416	0.577913	3.64097	0.000271618	0.0010826	Up	AT2G45760
AT2G45780	AT2G45780.1	other_RNA;(source:Araport11)	other_rna			-3.71316	1.11314	-3.33575	0.000850693	0.00305754	Down	AT2G45780
AT2G45830	AT2G45830.1	downstream target of AGL15 2;(source:Araport11)	protein_coding	DOWNSTREAM TARGET OF AGL15 2 (DTA2)	DOWNSTREAM TARGET OF AGL15 2 (DTA2)	-2.15892	0.148711	-14.5176	9.37796e-48	3.93023e-46	Down	AT2G45830
AT2G45840	AT2G45840.1	O-glucosyltransferase rumi-like protein (DUF821);(source:Araport11)	protein_coding			-1.1207	0.150502	-7.44641	9.59145e-14	1.06444e-12	Down	AT2G45840
AT2G45900	AT2G45900.1	Phosphatidylinositol N-acetyglucosaminlytransferase subunit P-like protein;(source:Araport11)	protein_coding	TON1 RECRUITING MOTIF 13 (TRM13)	TON1 RECRUITING MOTIF 13 (TRM13)	2.7544	0.139526	19.7411	9.56892e-87	8.6012e-85	Up	AT2G45900
AT2G45970	AT2G45970.1	Encodes a member of the CYP86A subfamily of cytochrome p450 genes. Expressed at moderate levels in flowers, leaves, roots and stems.Mutant seeds have reduced seed longevity, higher tetrazolium salt uptake and reduction, and reduced lipid polyester barriers (PMID:32519347).	protein_coding	CYTOCHROME P450, FAMILY 86, SUBFAMILY A, POLYPEPTIDE 8 (CYP86A8)	CYTOCHROME P450, FAMILY 86, SUBFAMILY A, POLYPEPTIDE 8 (CYP86A8);LACERATA (LCR)	-1.14816	0.0707871	-16.2199	3.64611e-59	2.01195e-57	Down	AT2G45970
AT2G46330	AT2G46330.1	Encodes arabinogalactan protein (AGP16).	protein_coding	ARABINOGALACTAN PROTEIN 16 (AGP16)	ARABINOGALACTAN PROTEIN 16 (AGP16); (ATAGP16)	-1.13717	0.164729	-6.90324	5.08297e-12	5.02105e-11	Down	AT2G46330
AT2G46400	AT2G46400.1	Encodes a WRKY transcription factor that contributes to the feedforward inhibition of osmotic/salt stress-dependent LR inhibition via regulation of ABA signaling and auxin homeostasis.	protein_coding	WRKY DNA-BINDING PROTEIN 46 (WRKY46)	WRKY DNA-BINDING PROTEIN 46 (WRKY46);WRKY DNA-BINDING PROTEIN 46 (ATWRKY46)	1.15614	0.176243	6.55995	5.38258e-11	4.90482e-10	Up	AT2G46400
AT2G46650	AT2G46650.1	member of Cytochromes b5 The mRNA is cell-to-cell mobile.	protein_coding	CYTOCHROME B5 ISOFORM C (CB5-C)	(CYTB5-C);CYTOCHROME B5 ISOFORM C (CB5-C);ARABIDOPSIS CYTOCHROME B5 ISOFORM C (ATCB5-C); (B5 #1)	1.87049	0.245809	7.60951	2.75128e-14	3.17942e-13	Up	AT2G46650
AT2G46680	AT2G46680.1	encodes a putative transcription factor that contains a homeodomain closely linked to a leucine zipper motif. Transcript is detected in all tissues examined. Is transcriptionally regulated in an ABA-dependent manner and may act in a signal transduction pathway which mediates a drought response.	protein_coding	HOMEOBOX 7 (HB-7)	ARABIDOPSIS THALIANA HOMEOBOX 7 (ATHB7);HOMEOBOX 7 (HB-7);HOMEOBOX 7 (ATHB-7)	-1.1368	0.0899677	-12.6357	1.34275e-36	4.20058e-35	Down	AT2G46680
AT2G46710	AT2G46710.1	ROP (Rho of plant GTPases) family member Involved in cell wall patterning. Encodes ROP inactivator, regulates the formation of ROP-activated domains; these in turn determined the pattern of cell wall pits. Positively regulates pit formation, but negatively regulates pit size, required for periodic formation of secondary cell wall pits.	protein_coding	ROP GUANOSINE TRIPHOSPHATASE (GTPASE)-ACTIVATING PROTEIN 3 (ROPGAP3)	ROP GUANOSINE TRIPHOSPHATASE (GTPASE)-ACTIVATING PROTEIN 3 (ROPGAP3)	1.2055	0.128234	9.40076	5.41681e-21	9.48897e-20	Up	AT2G46710
AT2G46720	AT2G46720.1	Encodes KCS13, a member of the 3-ketoacyl-CoA synthase family involved in the biosynthesis of VLCFA (very long chain fatty acids).	protein_coding	3-KETOACYL-COA SYNTHASE 13 (KCS13)	HIGH CARBON DIOXIDE (HIC);3-KETOACYL-COA SYNTHASE 13 (KCS13)	-1.80768	0.571237	-3.16449	0.00155353	0.00527086	Down	AT2G46720
AT2G46750	AT2G46750.1	Encodes a homolog of rat L-gulono-1,4-lactone (L-GulL) oxidase that is involved in the biosynthesis of L-ascorbic acid.	protein_coding	L -GULONO-1,4-LACTONE ( L -GULL) OXIDASE 2 (GULLO2)	L -GULONO-1,4-LACTONE ( L -GULL) OXIDASE 2 (GULLO2); (ATGULLO2)	1.5513	0.0802935	19.3204	3.61944e-83	2.99584e-81	Up	AT2G46750
AT2G46830	AT2G46830.1	Encodes a transcriptional repressor that performs overlapping functions with LHY in a regulatory feedback loop that is closely associated with the circadian oscillator of Arabidopsis. Binds to the evening element in the promoter of TOC1 and represses TOC1 transcription. CCA1 and LHY colocalize in the nucleus and form heterodimers in vivo. CCA1 and LHY function synergistically in regulating circad…	protein_coding	CIRCADIAN CLOCK ASSOCIATED 1 (CCA1)	CIRCADIAN CLOCK ASSOCIATED 1 (CCA1); (AtCCA1)	1.5641	0.26467	5.90963	3.42877e-09	2.64515e-08	Up	AT2G46830
AT2G46870	AT2G46870.1	Member of the RAV family of DNA binding proteins. Contains B3 domain. Recognizes 5'-CACCTG-'3 motif.	protein_coding	NGATHA1 (NGA1)	NGATHA1 (NGA1)	1.04084	0.276581	3.76324	0.000167727	0.000692848	Up	AT2G46870
AT2G47115	AT2G47115.1	protein rolling protein;(source:Araport11)	protein_coding			1.37266	0.189786	7.23267	4.73594e-13	5.0283e-12	Up	AT2G47115
AT2G47130	AT2G47130.1	Encodes a short-chain dehydrogenase/reductase that is not involved in ABA biosynthesis but plays an important role in plant defense response to bacteria.	protein_coding	SHORT-CHAIN DEHYDROGENASE/REDUCTASE 3 (SDR3)	SHORT-CHAIN DEHYDROGENASE/REDUCTASE 3 (SDR3); (ATSDR3)	1.40945	0.407153	3.46171	0.000536756	0.00201602	Up	AT2G47130
AT2G47550	AT2G47550.1	Pectin methylesterase inhibitor; INVI-PMEI protein isoform which clusters with a PME.	protein_coding	PECTIN METHYLESTERASE INHIBITOR-PECTIN METHYLESTERASE 20 (PMEI-PME20)	PECTIN METHYLESTERASE INHIBITOR-PECTIN METHYLESTERASE 20 (PMEI-PME20)	2.90246	0.592256	4.90068	9.55056e-07	5.55555e-06	Up	AT2G47550
AT2G47560	AT2G47560.1	RING/U-box superfamily protein;(source:Araport11)	protein_coding	ARABIDOPSIS T??XICOS EN LEVADURA 64 (ATL64)	ARABIDOPSIS T??XICOS EN LEVADURA 64 (ATL64)	1.68134	0.289051	5.81676	5.99998e-09	4.50622e-08	Up	AT2G47560
AT2G47650	AT2G47650.2	Encodes a Golgi localized isoform of UDP-glucuronic acid decarboxylase. UDP-glucuronic acid decarboxylase produces UDP-xylose, which is a substrate for many cell wall carbohydrates including hemicellulose and pectin. UDP-xylose is also known to feedback regulate several cell wall biosynthetic enzymes.	protein_coding	UDP-XYLOSE SYNTHASE 4 (UXS4)	UDP-XYLOSE SYNTHASE 4 (UXS4)	-1.31673	0.0790287	-16.6614	2.50307e-62	1.46246e-60	Down	AT2G47650
AT2G47670	AT2G47670.1	PMEI6 pectin methylesterase inhibitor functions in establishing a patter of homogalacturonan methylesterification of seed coat cell wall proteins .	protein_coding	PECTIN METHYLESTERASE INHIBITOR 6 (PMEI6)	PECTIN METHYLESTERASE INHIBITOR 6 (PMEI6)	-3.87171	0.222735	-17.3826	1.1177e-67	7.13925e-66	Down	AT2G47670
AT2G47895	AT2G47895.1	Natural antisense transcript overlaps with AT2G47900;(source:Araport11)	antisense_long_noncoding_rna			-2.98593	0.460365	-6.48599	8.81501e-11	7.90208e-10	Down	AT2G47895
AT2G48130	AT2G48130.1	Encodes a plasma membrane-localized glycosylphosphatidylinositol-anchored lipid transfer protein expressed in root endodermis and seed coats that is involved in very long chain fatty acid (and their derivatives) transport.	protein_coding	GLYCOSYLPHOSPHATIDYLINOSITOL-ANCHORED LIPID PROTEIN TRANSFER 15 (LTPG15)	GLYCOSYLPHOSPHATIDYLINOSITOL-ANCHORED LIPID PROTEIN TRANSFER 15 (LTPG15)	-1.26986	0.0710233	-17.8795	1.70385e-71	1.15518e-69	Down	AT2G48130
AT2G48140	AT2G48140.1	Bifunctional inhibitor/lipid-transfer protein/seed storage 2S albumin superfamily protein;(source:Araport11)	protein_coding	EMBRYO SAC DEVELOPMENT ARREST 4 (EDA4)	EMBRYO SAC DEVELOPMENT ARREST 4 (EDA4);GLYCOSYLPHOSPHATIDYLINOSITOL-ANCHORED LIPID PROTEIN TRANSFER 16 (LTPG16)	-1.15897	0.0683256	-16.9625	1.55582e-64	9.39404e-63	Down	AT2G48140
AT3G00170	AT3G00170.1	novel transcribed region;(source:Araport11)	novel_transcribed_region			-1.08428	0.24613	-4.40529	1.0564e-05	5.33166e-05	Down	AT3G00170
AT3G00330	AT3G00330.1	novel transcribed region;(source:Araport11)	novel_transcribed_region			2.59065	0.447797	5.78531	7.23791e-09	5.40124e-08	Up	AT3G00330
AT3G00390	AT3G00390.1	novel transcribed region;(source:Araport11)	novel_transcribed_region			7.0844	1.61668	4.38206	1.17563e-05	5.89825e-05	Up	AT3G00390
AT3G00470	AT3G00470.1	novel transcribed region;(source:Araport11)	novel_transcribed_region			1.59959	0.250404	6.38804	1.68026e-10	1.46976e-09	Up	AT3G00470
AT3G00620	AT3G00620.1	novel transcribed region;(source:Araport11)	novel_transcribed_region			-1.10537	0.27544	-4.01311	5.99252e-05	0.000269264	Down	AT3G00620
AT3G00650	AT3G00650.1	novel transcribed region;(source:Araport11)	novel_transcribed_region			2.26178	0.674949	3.35103	0.000805111	0.00290738	Up	AT3G00650
AT3G00880	AT3G00880.1	novel transcribed region;(source:Araport11)	novel_transcribed_region			-1.33544	0.172719	-7.73183	1.06013e-14	1.25804e-13	Down	AT3G00880
AT3G01125	AT3G01125.1	None;(source:Araport11)	long_noncoding_rna			2.62811	0.438351	5.99545	2.0292e-09	1.60087e-08	Up	AT3G01125
AT3G01175	AT3G01175.1	transmembrane protein;(source:Araport11)	protein_coding			1.12854	0.330086	3.41892	0.000628693	0.00232051	Up	AT3G01175
AT3G01240	AT3G01240.1	splicing regulatory glutamine/lysine-rich-like protein;(source:Araport11)	protein_coding			5.09673	1.20311	4.23628	2.2725e-05	0.000109041	Up	AT3G01240
AT3G01290	AT3G01290.1	SPFH/Band 7/PHB domain-containing membrane-associated protein family;(source:Araport11)	protein_coding	HYPERSENSITIVE INDUCED REACTION 2 (HIR2)	HYPERSENSITIVE INDUCED REACTION 2 (HIR2); (AtHIR2)	1.50873	0.207452	7.27266	3.52489e-13	3.7768e-12	Up	AT3G01290
AT3G01330	AT3G01330.1	Member of the E2F transcription factors, (cell cycle genes), key components of the cyclin D/retinoblastoma/E2F pathway.	protein_coding	DP-E2F-LIKE PROTEIN 3 (DEL3)	DP-E2F-LIKE PROTEIN 3 (DEL3);E2F-LIKE 2 (E2L2); (E2FF)	-1.77812	0.448434	-3.96516	7.33455e-05	0.000324068	Down	AT3G01330
AT3G01410	AT3G01410.1	Polynucleotidyl transferase, ribonuclease H-like superfamily protein;(source:Araport11)	protein_coding			-1.17747	0.241983	-4.86591	1.13932e-06	6.5507e-06	Down	AT3G01410
AT3G01516	AT3G01516.1	transmembrane protein;(source:Araport11)	protein_coding			1.59046	0.458188	3.47119	0.000518152	0.00195093	Up	AT3G01516
AT3G01860	AT3G01860.1	hypothetical protein;(source:Araport11)	protein_coding			-1.91842	0.574281	-3.34056	0.000836089	0.00300941	Down	AT3G01860
AT3G02020	AT3G02020.1	encodes a monofunctional aspartate kinase	protein_coding	ASPARTATE KINASE 3 (AK3)	ASPARTATE KINASE 3 (AK3)	1.9424	0.113575	17.1023	1.42615e-65	8.77101e-64	Up	AT3G02020
AT3G02120	AT3G02120.1	hydroxyproline-rich glycoprotein family protein;(source:Araport11)	protein_coding			-1.45743	0.295934	-4.92485	8.44238e-07	4.95298e-06	Down	AT3G02120
AT3G02480	AT3G02480.1	Late embryogenesis abundant protein (LEA) family protein;(source:Araport11)	protein_coding	ABA-RESPONSE PROTEIN (ABR)	ABA-RESPONSE PROTEIN (ABR)	1.33913	0.0993505	13.4789	2.0827e-41	7.44115e-40	Up	AT3G02480
AT3G02640	AT3G02640.1	transmembrane protein;(source:Araport11)	protein_coding			-2.11904	0.164549	-12.8779	5.99718e-38	1.93399e-36	Down	AT3G02640
AT3G02840	AT3G02840.1	ARM repeat superfamily protein;(source:Araport11)	protein_coding			3.1381	0.335967	9.3405	9.58761e-21	1.65042e-19	Up	AT3G02840
AT3G02940	AT3G02940.1	Encodes a putative transcription factor (MYB107).	protein_coding	MYB DOMAIN PROTEIN 107 (MYB107)	MYB DOMAIN PROTEIN 107 (MYB107);MYB DOMAIN PROTEIN 107 (AtMYB107)	-1.98137	0.104221	-19.0113	1.37429e-80	1.0964e-78	Down	AT3G02940
AT3G03130	AT3G03130.1	lisH domain-like protein;(source:Araport11)	protein_coding			-1.85789	0.283024	-6.56444	5.22294e-11	4.7659e-10	Down	AT3G03130
AT3G03520	AT3G03520.1	Lysophosphatidic acid phosphatase highly expressed during phosphate starvation and abiotic stresses. Role in lipid synthesis.	protein_coding	NON-SPECIFIC PHOSPHOLIPASE C3 (NPC3)	NON-SPECIFIC PHOSPHOLIPASE C3 (NPC3)	-1.1005	0.156523	-7.03091	2.05187e-12	2.08387e-11	Down	AT3G03520
AT3G03660	AT3G03660.3	Encodes a WUSCHEL-related homeobox gene family member with 65 amino acids in its homeodomain. Proteins in this family contain a sequence of eight residues (TLPLFPMH) downstream of the homeodomain called the WUS box.	protein_coding			1.64572	0.213357	7.71345	1.22457e-14	1.44712e-13	Up	AT3G03660
AT3G03770	AT3G03770.1	Leucine-rich repeat protein kinase family protein;(source:Araport11)	protein_coding			2.58238	0.0980802	26.3292	8.87284e-153	1.61705e-150	Up	AT3G03770
AT3G03780	AT3G03780.1	Encodes a cytosolic methionine synthase, involved in methionine regeneration via the activated methyl cycle (or SAM cycle)	protein_coding	METHIONINE SYNTHASE 2 (MS2)	METHIONINE SYNTHASE 2 (ATMS2);METHIONINE SYNTHASE 2 (MS2)	1.64705	0.118279	13.9251	4.45711e-44	1.69618e-42	Up	AT3G03780
AT3G04150	AT3G04150.2	RmlC-like cupins superfamily protein;(source:Araport11)	protein_coding			1.03061	0.123686	8.33243	7.91964e-17	1.08649e-15	Up	AT3G04150
AT3G04190	AT3G04190.1	RmlC-like cupins superfamily protein;(source:Araport11)	protein_coding			1.17739	0.0646791	18.2035	4.83967e-74	3.38521e-72	Up	AT3G04190
AT3G04210	AT3G04210.1	TN13 is a TIR-NBS protein involved in immune response. It co localizes with the ER and perinuclear membranes and interacts with MOS6. It also associates with the CC-NBS-LRR resistance protein RPS5 and contributes to RPS5-triggered immunity.	protein_coding	(TN13)	(TN13)	1.01584	0.299474	3.39209	0.000693619	0.00254267	Up	AT3G04210
AT3G04290	AT3G04290.1	Li-tolerant lipase 1;(source:Araport11)	protein_coding	LI-TOLERANT LIPASE 1 (LTL1)	(ATLTL1);LI-TOLERANT LIPASE 1 (LTL1)	-3.08795	0.969934	-3.18368	0.00145418	0.00497714	Down	AT3G04290
AT3G04350	AT3G04350.1	vacuolar sorting-associated protein (DUF946);(source:Araport11)	protein_coding			-1.04515	0.0776982	-13.4514	3.0227e-41	1.07417e-39	Down	AT3G04350
AT3G05190	AT3G05190.1	D-aminoacid aminotransferase-like PLP-dependent enzymes superfamily protein;(source:Araport11)	protein_coding			1.56585	0.1079	14.512	1.01642e-47	4.24184e-46	Up	AT3G05190
AT3G05300	AT3G05300.1	Cytidine/deoxycytidylate deaminase family protein;(source:Araport11)	protein_coding			1.08051	0.233056	4.63628	3.54732e-06	1.91748e-05	Up	AT3G05300
AT3G05310	AT3G05310.1	Encodes a protein with similarity to MIRO GTPases.	protein_coding	MIRO-RELATED GTP-ASE 3 (MIRO3)	MIRO-RELATED GTP-ASE 3 (MIRO3)	-2.18489	0.440627	-4.95858	7.10098e-07	4.21707e-06	Down	AT3G05310
AT3G05330	AT3G05330.1	Encodes a protein with moderate sequence similarity to the maize microtubule-binding protein TANGLED1. A single base-pair deletion (-A) at position Chr3:1519176 in Columbia relative to the Landsberg erecta and Achkarren-2 ecotype (see ESTs DR378436 and CB26450) introduces a frame-shift and premature termination codon. The protein encoded from the Columbia gene is truncated by 29 amino acids relat…	protein_coding	TANGLED (ATN)	TANGLED (ATN);A. THALIANA TAN1 (ATTAN);TANGLED1 (TAN1)	-1.3128	0.228764	-5.73865	9.54359e-09	7.02161e-08	Down	AT3G05330
AT3G05470	AT3G05470.1	Actin-binding FH2 (formin homology 2) family protein;(source:Araport11)	protein_coding	FORMIN 11 (FH11)	FORMIN 11 (FH11)	1.06888	0.259199	4.12377	3.72714e-05	0.000173192	Up	AT3G05470
AT3G05610	AT3G05610.1	Pectin methylesterase; INVI-PMEI protein isoform which clustered with a PME.	protein_coding	PECTIN METHYLESTERASE 21 (PME21)	PECTIN METHYLESTERASE 21 (PME21)	3.64248	1.20967	3.01114	0.00260268	0.00833236	Up	AT3G05610
AT3G05890	AT3G05890.1	Low temperature and salt responsive protein family;(source:Araport11)	protein_coding	RARE-COLD-INDUCIBLE 2B (RCI2B)	RARE-COLD-INDUCIBLE 2B (RCI2B);LOW TEMPERATURE INDUCED PROTEIN 6B (LTI6B)	-2.36812	0.144359	-16.4044	1.77909e-60	1.00118e-58	Down	AT3G05890
AT3G06030	AT3G06030.1	NPK1-related protein kinase 3	protein_coding	NPK1-RELATED PROTEIN KINASE 3 (NP3)	NPK1-RELATED PROTEIN KINASE 3 (ANP3); (MAPKKK12);NPK1-RELATED PROTEIN KINASE 3 (NP3); (AtANP3)	-1.28232	0.175893	-7.29032	3.09231e-13	3.32587e-12	Down	AT3G06030
AT3G06070	AT3G06070.1	hypothetical protein;(source:Araport11)	protein_coding			-2.71739	0.919829	-2.95424	0.00313441	0.00982872	Down	AT3G06070
AT3G06120	AT3G06120.1	Encodes a basic helix-loop-helix (bHLH) protein that controls meristemoid differentiation during stomatal development. In the absence of MUTE, meristemoids abort after excessive asymmetric divisions and fail to differentiate stomata. MUTE expression in the meristemoid is required for SLGCs differentiation as pavement cells. Epidermal cells lose their competence to respond to MUTE overexpression d…	protein_coding	MUTE (MUTE)	MUTE (MUTE)	4.10932	1.34643	3.05201	0.00227316	0.00739903	Up	AT3G06120
AT3G06320	AT3G06320.1	Ribosomal protein L33 family protein;(source:Araport11)	protein_coding			1.17828	0.367217	3.20868	0.00133344	0.00460594	Up	AT3G06320
AT3G06390	AT3G06390.1	Uncharacterized protein family (UPF0497);(source:Araport11)	protein_coding	CASP-LIKE PROTEIN 1D2 (CASPL1D2)	CASP-LIKE PROTEIN 1D2 (CASPL1D2)	-1.2979	0.0699076	-18.566	6.05492e-77	4.45485e-75	Down	AT3G06390
AT3G06435	AT3G06435.1	Expressed protein;(source:Araport11)	protein_coding			2.36066	0.571796	4.12851	3.65129e-05	0.000170025	Up	AT3G06435
AT3G06470	AT3G06470.1	ELO family protein containing a characteristic histidine motif which binds to AtCb5-B, interacts with AtBI-1. Together with AtCb5-B interacts with KCR1, PAS2, and CER10, which are essential for the synthesis of VLCFAs.	protein_coding	ELO HOMOLOG 2 (ELO2)	ELO HOMOLOG 2 (ELO2)	-1.11453	0.189637	-5.87715	4.17382e-09	3.1951e-08	Down	AT3G06470
AT3G06530	AT3G06530.4	ARM repeat superfamily protein;(source:Araport11)	protein_coding			1.0008	0.136546	7.32941	2.3116e-13	2.50654e-12	Up	AT3G06530
AT3G06590	AT3G06590.1	Encodes RITF1, a bHLH transcription factor that regulates the transcription of several genes involved in the detoxification of reactive oxygen species generated by salt stress.	protein_coding	ATBS1 INTERACTING FACTOR 2 (AIF2)	ATBS1 INTERACTING FACTOR 2 (AIF2);RSA1 INTERACTING TRANSCRIPTION FACTOR 1 (RITF1)	-1.13257	0.144318	-7.84772	4.23656e-15	5.14736e-14	Down	AT3G06590
AT3G06850	AT3G06850.1	dihydrolipoamide branched chain acyltransferase	protein_coding	(BCE2)	(BCE2); (LTA1);DARK INDUCIBLE 3 (DIN3)	-1.58418	0.0538524	-29.4171	3.31913e-190	8.14007e-188	Down	AT3G06850
AT3G07340	AT3G07340.1	basic helix-loop-helix (bHLH) DNA-binding superfamily protein;(source:Araport11)	protein_coding	CRY2-INTERACTING BHLH 3 (CIB3)	CRY2-INTERACTING BHLH 3 (CIB3)	1.64143	0.342121	4.7978	1.60414e-06	9.08108e-06	Up	AT3G07340
AT3G07650	AT3G07650.1	This gene belongs to the CO (CONSTANS) gene family. This gene family is divided in three subgroups: groups III, to which COL9 belongs, is characterised by one B-box (supposed to regulate protein-protein interactions) and a second diverged zinc finger. COL9 downregulates expression of CO (CONSTANS) as well as FT and SOC1 which are known regulatory targets of CO. The mRNA is cell-to-cell mobile.	protein_coding	CONSTANS-LIKE 9 (COL9)	CONSTANS-LIKE 9 (COL9);B-BOX DOMAIN PROTEIN 7 (BBX7)	-1.19094	0.119937	-9.92973	3.09094e-23	5.95554e-22	Down	AT3G07650
AT3G07830	AT3G07830.1	Pectin lyase-like superfamily protein;(source:Araport11)	protein_coding	POLYGALACTURONASE 3 (PGA3)	POLYGALACTURONASE 3 (PGA3)	-2.30376	0.512892	-4.4917	7.06555e-06	3.66276e-05	Down	AT3G07830
AT3G07970	AT3G07970.1	Required for pollen separation during normal development. In qrt mutants, the outer walls of the four meiotic products of the pollen mother cell are fused, and pollen grains are released in tetrads.May be required for cell type-specific pectin degradation.	protein_coding	QUARTET 2 (QRT2)	QUARTET 2 (QRT2)	-1.98069	0.105344	-18.802	7.27199e-79	5.53479e-77	Down	AT3G07970
AT3G07990	AT3G07990.1	serine carboxypeptidase-like 27;(source:Araport11)	protein_coding	SERINE CARBOXYPEPTIDASE-LIKE 27 (SCPL27)	SERINE CARBOXYPEPTIDASE-LIKE 27 (SCPL27)	-1.48191	0.407992	-3.63219	0.000281022	0.00111717	Down	AT3G07990
AT3G08040	AT3G08040.1	Encodes a member of the MATE (multidrug and toxin efflux family), expressed in roots but not shoots. Mutants accumulate excess iron, manganese and zinc, and express root Fe(III) chelatase activity even under iron sufficiency conditions. FRD3 is likely to function in root xylem loading of an iron chelator or other factor necessary for efficient iron uptake out of the xylem or apoplastic space and …	protein_coding	FERRIC REDUCTASE DEFECTIVE 3 (FRD3)	FERRIC REDUCTASE DEFECTIVE 3 (FRD3);MANGANESE ACCUMULATOR 1 (MAN1); (ATFRD3)	1.28972	0.106519	12.1079	9.59303e-34	2.76583e-32	Up	AT3G08040
AT3G08770	AT3G08770.2	Predicted to encode a PR (pathogenesis-related) protein. Belongs to the lipid transfer protein (PR-14) family with the following members: At2g38540/LTP1, At2g38530/LTP2, At5g59320/LTP3, At5g59310/LTP4, At3g51600/LTP5, At3g08770/LTP6, At2g15050/LTP7, At2g18370/LTP8, At2g15325/LTP9, At5g01870/LTP10, At4g33355/LTP11, At3g51590/LTP12, At5g44265/LTP13, At5g62065/LTP14, At4g08530/LTP15.	protein_coding	LIPID TRANSFER PROTEIN 6 (LTP6)	LIPID TRANSFER PROTEIN 6 (LTP6); (ATLTPI-6)	-3.24582	0.125959	-25.7689	1.98064e-146	3.45135e-144	Down	AT3G08770
AT3G08900	AT3G08900.1	RGP3 is a UDP-arabinose mutase that catalyzes the interconversion between the pyranose and furanose forms of UDP-L-arabinose. It is a reversibly autoglycosylated protein. Fluorescently-tagged RGP3 is found in the cytosol and associated with Golgi-like particles when expressed in tobacco leaves. An RGP3-YFP fusion protein under the control a native promoter can be found in the endosperm of Arabido…	protein_coding	REVERSIBLY GLYCOSYLATED POLYPEPTIDE 3 (RGP3)	REVERSIBLY GLYCOSYLATED POLYPEPTIDE 3 (RGP3); (RGP)	-1.80315	0.0738543	-24.415	1.18489e-131	1.8389e-129	Down	AT3G08900
AT3G08920	AT3G08920.1	Rhodanese/Cell cycle control phosphatase superfamily protein;(source:Araport11)	protein_coding	RHODANESE-LIKE PROTEIN (STR10)	RHODANESE-LIKE PROTEIN (STR10)	-1.04825	0.218635	-4.7945	1.63078e-06	9.2216e-06	Down	AT3G08920
AT3G08970	AT3G08970.1	J domain protein localized in ER lumen. Can compensate for the growth defect in jem1 scj1 mutant yeast. Also shows similarity to HSP40 proteins and is induced by heat stress. At high temperatures, mutant alleles are not transmitted through the pollen due to defects in pollen tube growth.	protein_coding	(ATERDJ3A)	(ATERDJ3A);THERMOSENSITIVE MALE STERILE 1 (TMS1)	1.07359	0.120744	8.89152	6.02803e-19	9.41406e-18	Up	AT3G08970
AT3G09032	AT3G09032.1	josephin-like protein;(source:Araport11)	protein_coding			-1.0919	0.365624	-2.98641	0.00282276	0.00895466	Down	AT3G09032
AT3G09080	AT3G09080.3	Transducin/WD40 repeat-like superfamily protein;(source:Araport11)	protein_coding			-1.71725	0.567561	-3.02567	0.00248085	0.00798737	Down	AT3G09080
AT3G09480	AT3G09480.1	Histone superfamily protein;(source:Araport11)	protein_coding	(HTB7)	(HTB7)	-1.1876	0.363328	-3.26867	0.00108054	0.00379978	Down	AT3G09480
AT3G09520	AT3G09520.1	A member of EXO70 gene family, putative exocyst subunits, conserved in land plants. Arabidopsis thaliana contains 23 putative EXO70 genes, which can be classified into eight clusters on the phylogenetic tree.	protein_coding	EXOCYST SUBUNIT EXO70 FAMILY PROTEIN H4 (EXO70H4)	EXOCYST SUBUNIT EXO70 FAMILY PROTEIN H4 (ATEXO70H4);EXOCYST SUBUNIT EXO70 FAMILY PROTEIN H4 (EXO70H4)	2.02561	0.471816	4.29322	1.76098e-05	8.60564e-05	Up	AT3G09520
AT3G09620	AT3G09620.2	P-loop containing nucleoside triphosphate hydrolases superfamily protein;(source:Araport11)	protein_coding			-1.89871	0.560543	-3.38727	0.000705908	0.00258248	Down	AT3G09620
AT3G09710	AT3G09710.2	Ca(2+)-dependent calmodulin-binding protein. Targeted to the nucleus. Involved in glucosinolate metabolism in response to biotic challenge. Expressed in vascular tissue.Member of IQ67 (CaM binding) domain containing family.	protein_coding	IQ-DOMAIN 1 (IQD1)	IQ-DOMAIN 1 (IQD1)	-1.11163	0.197346	-5.63292	1.7718e-08	1.27386e-07	Down	AT3G09710
AT3G09930	AT3G09930.1	GDSL-motif esterase/acyltransferase/lipase. Enzyme group with broad substrate specificity that may catalyze acyltransfer or hydrolase reactions with lipid and non-lipid substrates.	protein_coding			-1.86871	0.498333	-3.74993	0.000176886	0.000727956	Down	AT3G09930
AT3G09950	AT3G09950.1	hypothetical protein;(source:Araport11)	protein_coding			-1.01819	0.0956573	-10.6441	1.85682e-26	4.09386e-25	Down	AT3G09950
AT3G10310	AT3G10310.2	P-loop nucleoside triphosphate hydrolases superfamily protein with CH (Calponin Homology) domain-containing protein;(source:Araport11)	protein_coding			-1.39073	0.231971	-5.99526	2.0316e-09	1.60214e-08	Down	AT3G10310
AT3G10520	AT3G10520.1	Encodes a class 2 non-symbiotic hemoglobin. Over-expression of AHb2 in seeds led to a 40% increase in the total fatty acid content of developing and mature seeds in three subsequent generations. This was mainly due to an increase in the poly-unsaturated C18:2 (omega-6) linoleic and C18:3 (omega-3) alpha-linolenic acids.	protein_coding	HAEMOGLOBIN 2 (HB2)	HAEMOGLOBIN 2 (AHB2);HEMOGLOBIN 2 (GLB2); (ARATH GLB2);NON-SYMBIOTIC HAEMOGLOBIN 2 (NSHB2);ARABIDOPSIS HEMOGLOBIN 2 (ATGLB2);HAEMOGLOBIN 2 (HB2);PHYTOGLOBIN2 (PGB2)	2.75462	0.800627	3.44058	0.000580473	0.00215979	Up	AT3G10520
AT3G10530	AT3G10530.1	Transducin/WD40 repeat-like superfamily protein;(source:Araport11)	protein_coding			1.19751	0.210964	5.67635	1.37602e-08	9.9907e-08	Up	AT3G10530
AT3G10570	AT3G10570.1	member of CYP77A	protein_coding	CYTOCHROME P450, FAMILY 77, SUBFAMILY A, POLYPEPTIDE 6 (CYP77A6)	CYTOCHROME P450, FAMILY 77, SUBFAMILY A, POLYPEPTIDE 6 (CYP77A6)	1.56006	0.527492	2.95751	0.00310137	0.0097359	Up	AT3G10570
AT3G10590	AT3G10590.1	Duplicated homeodomain-like superfamily protein;(source:Araport11)	protein_coding			-1.51715	0.39083	-3.88186	0.00010366	0.00044485	Down	AT3G10590
AT3G10740	AT3G10740.2	Encodes a bifunctional alpha-l-arabinofuranosidase/beta-d-xylosidase that belongs to family 51 of glycoside hydrolases. It may be involved in cell wall modification.	protein_coding			-1.60381	0.043149	-37.1691	2.15819e-302	1.22493e-299	Down	AT3G10740
AT3G10870	AT3G10870.1	Encodes a methyl IAA esterase. Methyl IAA is believed to be an inactive form of auxin that needs to be demethylated to exert a biological effect. MES17 does not act on methyl JA, MeSA, MeGA4, or MEGA9 in vitro. This gene is expressed in several tissues of seedlings and adult plants, with a higher relative level of expression in the seedling shoot apex and the adult stem.	protein_coding	METHYL ESTERASE 17 (MES17)	METHYL ESTERASE 17 (MES17);ARABIDOPSIS THALIANA METHYL ESTERASE 17 (ATMES17)	1.84323	0.379501	4.85699	1.19181e-06	6.84257e-06	Up	AT3G10870
AT3G10910	AT3G10910.1	RING/U-box superfamily protein;(source:Araport11)	protein_coding	DAF-LIKE GENE 1 (DAFL1)	DAF-LIKE GENE 1 (DAFL1);ARABIDOPSIS T??XICOS EN LEVADURA 72 (ATL72)	-1.37322	0.19416	-7.07263	1.5202e-12	1.56146e-11	Down	AT3G10910
AT3G10930	AT3G10930.1	Encodes a small secreted signaling peptide that processed both N- and C-terminally after translation and is rapidly induced in response to ROS and flg22-induced stress and may act as a negative modulator of stress-induced ROS signalling.	protein_coding	IDA-LIKE7 (IDL7)	IDA-LIKE7 (IDL7)	1.69949	0.215052	7.90271	2.72894e-15	3.3692e-14	Up	AT3G10930
AT3G11050	AT3G11050.1	ferritin 2;(source:Araport11)	protein_coding	FERRITIN 2 (FER2)	FERRITIN 2 (ATFER2);FERRITIN 2 (FER2)	1.53335	0.0567817	27.0043	1.31677e-160	2.64219e-158	Up	AT3G11050
AT3G11160	AT3G11160.1	transmembrane protein;(source:Araport11)	protein_coding			-1.42063	0.358948	-3.95777	7.56518e-05	0.00033359	Down	AT3G11160
AT3G11310	AT3G11310.1	Myb/SANT-like DNA-binding domain protein;(source:Araport11)	protein_coding			-1.44855	0.400951	-3.61279	0.000302914	0.00119821	Down	AT3G11310
AT3G11520	AT3G11520.1	Encodes a B-type mitotic cyclin.	protein_coding	CYCLIN B1;3 (CYCB1;3)	CYCLIN 2 (CYC2);CYCLIN B1;3 (CYCB1;3)	-2.19808	0.246575	-8.91442	4.90354e-19	7.7125e-18	Down	AT3G11520
AT3G11550	AT3G11550.1	Uncharacterized protein family (UPF0497);(source:Araport11)	protein_coding	CASPARIAN STRIP MEMBRANE DOMAIN PROTEIN 2 (CASP2)	CASPARIAN STRIP MEMBRANE DOMAIN PROTEIN 2 (CASP2)	-2.82979	0.668878	-4.23065	2.33013e-05	0.000111591	Down	AT3G11550
AT3G11600	AT3G11600.1	One of two plant specific paralogs of unknown function. Interacts with GL2. GIR1/GIR2 loss of function resembles gl2 lof mutations.	protein_coding	(GIR2)	(GIR2)	-1.78201	0.108626	-16.4051	1.75916e-60	9.95602e-59	Down	AT3G11600
AT3G11680	AT3G11680.2	aluminum activated malate transporter family protein;(source:Araport11)	protein_coding			1.18657	0.157821	7.51844	5.54354e-14	6.28553e-13	Up	AT3G11680
AT3G11920	AT3G11920.1	glutaredoxin-like protein;(source:Araport11)	protein_coding			-1.45362	0.37768	-3.84881	0.000118695	0.000503387	Down	AT3G11920
AT3G12060	AT3G12060.1	Encodes a member of the TBL (TRICHOME BIREFRINGENCE-LIKE) gene family containing a plant-specific DUF231 (domain of unknown function) domain. TBL gene family has 46 members, two of which (TBR/AT5G06700 and TBL3/AT5G01360) have been shown to be involved in the synthesis and deposition of secondary wall cellulose, presumably by influencing the esterification state of pectic polymers. A nomenclature…	protein_coding	TRICHOME BIREFRINGENCE-LIKE 1 (TBL1)	TRICHOME BIREFRINGENCE-LIKE 1 (TBL1)	1.42963	0.304764	4.69093	2.71961e-06	1.49499e-05	Up	AT3G12060
AT3G12110	AT3G12110.1	Encodes an actin that is expressed predominantly during reproductive development.	protein_coding	ACTIN-11 (ACT11)	ACTIN-11 (ACT11)	-1.5831	0.10146	-15.6031	6.93457e-55	3.4699e-53	Down	AT3G12110
AT3G12203	AT3G12203.1	serine carboxypeptidase-like 17;(source:Araport11)	protein_coding	SERINE CARBOXYPEPTIDASE-LIKE 17 (scpl17)	SERINE CARBOXYPEPTIDASE-LIKE 17 (scpl17)	1.36571	0.0515356	26.5004	9.5892e-155	1.81419e-152	Up	AT3G12203
AT3G12580	AT3G12580.1	Cytoplasmically localized member of the heat shock protein 70 family. Forms complex(heat shock granule) with J3. Mutants are heat sensitive and show increased accummulation of insoluble proteins suggesting a role in thermotolerance.	protein_coding	HEAT SHOCK 70 KDA PROTEIN 4 (HSP70-4)	HEAT SHOCK 70 KDA PROTEIN 4 (HSP70-4); (HSC70-4);HEAT SHOCK PROTEIN 70 (HSP70);ARABIDOPSIS HEAT SHOCK PROTEIN 70 (ATHSP70)	1.0449	0.0456412	22.8938	5.36134e-116	7.29472e-114	Up	AT3G12580
AT3G12670	AT3G12670.1	Cytidine triphosphate synthase; essential for CTP supply in developing embryos.	protein_coding	EMBRYO DEFECTIVE 2742 (emb2742)	EMBRYO DEFECTIVE 2742 (emb2742);CTP SYNTHASE 2 (CTPS2)	1.02915	0.0498542	20.6432	1.12308e-94	1.13827e-92	Up	AT3G12670
AT3G12730	AT3G12730.1	Homeodomain-like superfamily protein;(source:Araport11)	protein_coding			1.1998	0.305859	3.92272	8.75547e-05	0.000380252	Up	AT3G12730
AT3G12820	AT3G12820.1	Member of the R2R3 factor gene family.	protein_coding	MYB DOMAIN PROTEIN 10 (MYB10)	MYB DOMAIN PROTEIN 10 (AtMYB10);MYB DOMAIN PROTEIN 10 (MYB10)	1.0835	0.362462	2.98928	0.00279632	0.00887715	Up	AT3G12820
AT3G12870	AT3G12870.1	transmembrane protein;(source:Araport11)	protein_coding			-1.47226	0.210856	-6.9823	2.90383e-12	2.91483e-11	Down	AT3G12870
AT3G12880	AT3G12880.1	Plant invertase/pectin methylesterase inhibitor superfamily protein;(source:Araport11)	protein_coding			-1.75895	0.127745	-13.7692	3.90375e-43	1.45767e-41	Down	AT3G12880
AT3G13010	AT3G13010.1	hAT transposon superfamily protein;(source:Araport11)	protein_coding			-1.78166	0.272504	-6.5381	6.23045e-11	5.6515e-10	Down	AT3G13010
AT3G13080	AT3G13080.1	encodes an ATP-dependent MRP-like ABC transporter able to transport glutathione-conjugates as well as chlorophyll catabolites. The expression of this gene is upregulated by herbicide safeners such as benoxacor and fenclorim.	protein_coding	ATP-BINDING CASSETTE C3 (ABCC3)	MULTIDRUG RESISTANCE-ASSOCIATED PROTEIN 3 (ATMRP3);MULTIDRUG RESISTANCE PROTEIN 3 (MRP3);MULTIDRUG RESISTANCE-ASSOCIATED PROTEIN 3 (MRP3);ATP-BINDING CASSETTE C3 (ABCC3)	1.36141	0.160779	8.46762	2.50464e-17	3.5262e-16	Up	AT3G13080
AT3G13400	AT3G13400.1	Encodes a pollen/pollen tube-specific gene that is essential for pollen tube growth in the transmitting tract by mediating the biosynthesis of JA that modifies the components of pollen tube cell walls. The SKS13 protein was distributed throughout the cytoplasm and pollen tube walls at the apical region.	protein_coding	SKU5-SIMILAR 13 (SKS13)	SKU5-SIMILAR 13 (SKS13)	1.59576	0.293062	5.44514	5.17641e-08	3.53487e-07	Up	AT3G13400
AT3G13450	AT3G13450.1	branched chain alpha-keto acid dehydrogenase E1 beta	protein_coding	DARK INDUCIBLE 4 (DIN4)	DARK INDUCIBLE 4 (DIN4); (E1B2)	-1.50828	0.0627966	-24.0185	1.7833e-127	2.70422e-125	Down	AT3G13450
AT3G13600	AT3G13600.1	calmodulin-binding family protein;(source:Araport11)	protein_coding			1.41821	0.221257	6.40975	1.45754e-10	1.27945e-09	Up	AT3G13600
AT3G13660	AT3G13660.1	Disease resistance-responsive (dirigent-like protein) family protein;(source:Araport11)	protein_coding			-1.153	0.207115	-5.56696	2.59215e-08	1.83119e-07	Down	AT3G13660
AT3G13750	AT3G13750.1	beta-galactosidase, glycosyl hydrolase family 35 The mRNA is cell-to-cell mobile.	protein_coding	BETA GALACTOSIDASE 1 (BGAL1)	BETA GALACTOSIDASE 1 (BGAL1);BETA-GALACTOSIDASE 1 (BGAL1)	-1.28054	0.047589	-26.9084	1.7534e-159	3.48313e-157	Down	AT3G13750
AT3G13810	AT3G13810.2	indeterminate(ID)-domain 11;(source:Araport11)	protein_coding	INDETERMINATE(ID)-DOMAIN 11 (IDD11)	INDETERMINATE(ID)-DOMAIN 11 (IDD11)	1.06243	0.133769	7.94223	1.98578e-15	2.4701e-14	Up	AT3G13810
AT3G13960	AT3G13960.1	Growth regulating factor encoding transcription activator. One of the nine members of a GRF gene family, containing nuclear targeting domain. Involved in leaf development and expressed in root, shoot and flower.	protein_coding	GROWTH-REGULATING FACTOR 5 (GRF5)	GROWTH-REGULATING FACTOR 5 (AtGRF5);GROWTH-REGULATING FACTOR 5 (GRF5)	1.51358	0.146956	10.2996	7.07776e-25	1.45699e-23	Up	AT3G13960
AT3G14040	AT3G14040.1	Pectin lyase-like superfamily protein;(source:Araport11)	protein_coding			5.73082	1.89117	3.0303	0.00244311	0.00788803	Up	AT3G14040
AT3G14190	AT3G14190.1	Encodes a 193 amino acid protein of unknown function. Contains a DEN-box (aa 14?16), a KEN-box, and the D-box (aa 46?54)and a third, unknown domain (aa 81?97). Loss of function alleles are defective in meiosis and have reduced fertility. pans1 mutants show premature loss of cohesion of sister chromatids during meioisis I and meiosis II resulting in abnormal chromosome segregation and unbalanced t…	protein_coding	COPPER MODIFIED RESISTANCE 1 (CMR1)	COPPER MODIFIED RESISTANCE 1 (CMR1);PATRONUS 1 (PANS1)	-1.3709	0.206243	-6.64702	2.99088e-11	2.77765e-10	Down	AT3G14190
AT3G14210	AT3G14210.1	A semidominant QTL which has an epistatic effect on the Epithiospecifier gene. Represses nitrile formation and favors isothiocyanate production during glucosinolate hydrolysis. The functional allele deters the insect herbivory T. ni.	protein_coding	EPITHIOSPECIFIER MODIFIER 1 (ESM1)	EPITHIOSPECIFIER MODIFIER 1 (ESM1)	3.48129	0.415428	8.38	5.29286e-17	7.31172e-16	Up	AT3G14210
AT3G14280	AT3G14280.1	LL-diaminopimelate aminotransferase;(source:Araport11)	protein_coding			-2.15448	0.117166	-18.3883	1.63129e-75	1.17839e-73	Down	AT3G14280
AT3G14310	AT3G14310.1	encodes a pectin methylesterase, targeted by a cellulose binding protein (CBP) from the parasitic nematode Heterodera schachtii during parasitism.	protein_coding	PECTIN METHYLESTERASE 3 (PME3)	PECTIN METHYLESTERASE 3 (ATPME3);PECTIN METHYLESTERASE 3 (PME3);OVERLY ZINC SENSITIVE 2 (OZS2)	-1.35016	0.101127	-13.3511	1.16677e-40	4.05917e-39	Down	AT3G14310
AT3G14395	AT3G14395.1	Protein Involved in the Regulation of Herbivore-Associated Signaling Pathways, affecting the expression of genes involved in biosynthesis and signaling of the jasmonic acid and salicylic acid hormones.	protein_coding	MITE ATTACK TRIGGERED IMMUNITY 1 (MATI)	MITE ATTACK TRIGGERED IMMUNITY 1 (MATI)	-2.62424	0.411999	-6.36952	1.89623e-10	1.65213e-09	Down	AT3G14395
AT3G14450	AT3G14450.1	RNA-binding protein, putative, contains Pfam profile: PF00076 RNA recognition motif. (a.k.a. RRM, RBD, or RNP domain) (2 copies). Contains PAM PABC binding domain.	protein_coding	CTC-INTERACTING DOMAIN 9 (CID9)	CTC-INTERACTING DOMAIN 9 (CID9)	1.7572	0.165012	10.6489	1.76381e-26	3.89746e-25	Up	AT3G14450
AT3G14680	AT3G14680.1	putative cytochrome P450	protein_coding	CYTOCHROME P450, FAMILY 72, SUBFAMILY A, POLYPEPTIDE 14 (CYP72A14)	CYTOCHROME P450, FAMILY 72, SUBFAMILY A, POLYPEPTIDE 14 (CYP72A14)	1.31946	0.187874	7.02309	2.17009e-12	2.19943e-11	Up	AT3G14680
AT3G14700	AT3G14700.1	SART-1 family;(source:Araport11)	protein_coding			-1.21227	0.410782	-2.95113	0.00316613	0.00991284	Down	AT3G14700
AT3G14760	AT3G14760.1	transmembrane protein;(source:Araport11)	protein_coding			-1.00261	0.0958785	-10.4571	1.35904e-25	2.88432e-24	Down	AT3G14760
AT3G14770	AT3G14770.1	Nodulin MtN3 family protein;(source:Araport11)	protein_coding	(SWEET2)	(SWEET2); (AtSWEET2)	-1.15074	0.154299	-7.45785	8.7944e-14	9.79265e-13	Down	AT3G14770
AT3G14950	AT3G14950.1	Encodes one of the 36 carboxylate clamp (CC)-tetratricopeptide repeat (TPR) proteins (Prasad 2010, Pubmed ID: 20856808) with potential to interact with Hsp90/Hsp70 as co-chaperones. The TTL family is required for osmotic stress tolerance and male sporogenesis.	protein_coding	TETRATRICOPETIDE-REPEAT THIOREDOXIN-LIKE 2 (TTL2)	TETRATRICOPETIDE-REPEAT THIOREDOXIN-LIKE 2 (TTL2)	1.29436	0.204038	6.34372	2.24284e-10	1.9439e-09	Up	AT3G14950
AT3G15170	AT3G15170.1	Encodes a transcription factor involved in shoot apical meristem formation and cotyledon separation. Functions redundantly with CUC2 and CUC3. The cuc1 cuc2 double mutant phenotype is first detectable at the heart stage, as embryos lacking two distinct bulges of cotyledonary primordia.In post embryonic development it plays a role in axillary meristem formation, boundary separation, gynoecium and …	protein_coding	CUP-SHAPED COTYLEDON1 (CUC1)	CUP-SHAPED COTYLEDON1 (CUC1);ARABIDOPSIS NAC DOMAIN CONTAINING PROTEIN 54 (ANAC054); (ATNAC1)	-1.61173	0.170481	-9.45399	3.26143e-21	5.75896e-20	Down	AT3G15170
AT3G15240	AT3G15240.2	Serine/threonine-protein kinase WNK (With No Lysine)-like protein;(source:Araport11)	protein_coding			1.28183	0.365009	3.51178	0.000445116	0.00170141	Up	AT3G15240
AT3G15356	AT3G15356.1	Legume lectin family protein;(source:Araport11)	protein_coding			-1.51555	0.222154	-6.82206	8.97464e-12	8.66705e-11	Down	AT3G15356
AT3G15358	AT3G15358.1	transmembrane protein;(source:Araport11)	protein_coding			-1.40888	0.363826	-3.8724	0.000107768	0.000460389	Down	AT3G15358
AT3G15440	AT3G15440.1	RING/U-box protein;(source:Araport11)	protein_coding			-4.11248	0.347294	-11.8415	2.38172e-32	6.60793e-31	Down	AT3G15440
AT3G15450	AT3G15450.1	aluminum induced protein with YGL and LRDR motifs;(source:Araport11)	protein_coding			-1.76314	0.0444195	-39.693	0	0	Down	AT3G15450
AT3G15460	AT3G15460.1	Encodes one of two Arabidopsis orthologs of yeast BRX1, a protein involved in maturation of the large ribosomal subunit. The proteins are mainly localized in nucleolus. Mutant plants are affected in pre-rRNA processing.	protein_coding	ARABIDOPSIS HOMOLOGUE OF YEAST BRX1 1 (ATBRX1-1)	ARABIDOPSIS HOMOLOGUE OF YEAST BRX1 1 (ATBRX1-1)	1.38767	0.295162	4.70138	2.58406e-06	1.42511e-05	Up	AT3G15460
AT3G15530	AT3G15530.1	S-adenosyl-L-methionine-dependent methyltransferases superfamily protein;(source:Araport11)	protein_coding			1.19701	0.122184	9.79678	1.16233e-22	2.18033e-21	Up	AT3G15530
AT3G15550	AT3G15550.1	trichohyalin;(source:Araport11)	protein_coding			-1.82458	0.204595	-8.91802	4.74696e-19	7.47213e-18	Down	AT3G15550
AT3G15620	AT3G15620.1	Required for photorepair of 6-4 photoproducts in Arabidopsis thaliana.	protein_coding	UV REPAIR DEFECTIVE 3 (UVR3)	UV REPAIR DEFECTIVE 3 (UVR3)	-1.08485	0.220443	-4.92121	8.60108e-07	5.04013e-06	Down	AT3G15620
AT3G15630	AT3G15630.1	plant/protein;(source:Araport11)	protein_coding			-1.44581	0.0799383	-18.0866	4.06595e-73	2.81429e-71	Down	AT3G15630
AT3G15830	AT3G15830.1	phosphatidic acid phosphatase-related / PAP2-like protein;(source:Araport11)	protein_coding			1.74367	0.449235	3.88142	0.00010385	0.000445568	Up	AT3G15830
AT3G15900	AT3G15900.1	homoserine O-acetyltransferase;(source:Araport11)	protein_coding			-1.02353	0.213958	-4.78378	1.7203e-06	9.70696e-06	Down	AT3G15900
AT3G15950	AT3G15950.1	Similar to TSK-associating protein 1 (TSA1), contains 10 EFE repeats, a novel repeat sequence unique to plants. Expressed preferentially in the roots.Protein is localized to ER bodies- an endoplasmic reticulum derived structure. Loss of function mutations lack ER bodies.	protein_coding	(NAI2)	(NAI2)	-1.82185	0.170748	-10.6698	1.40926e-26	3.1455e-25	Down	AT3G15950
AT3G16150	AT3G16150.1	Encodes an asparaginase that catalyzes the degradation of L-asparagine to L-aspartic acid and ammonia. The mRNA is cell-to-cell mobile.	protein_coding	ASPARAGINASE B1 (ASPGB1)	ASPARAGINASE B1 (ASPGB1)	-1.61402	0.333823	-4.83496	1.3317e-06	7.61274e-06	Down	AT3G16150
AT3G16240	AT3G16240.1	Delta tonoplast intrinsic protein, functions as a water channel and ammonium (NH3) transporter. Highly expressed in flower, shoot, and stem. Expression shows diurnal regulation and is induced by ammonium (NH3). Protein localized to vacuolar membrane. The mRNA is cell-to-cell mobile.	protein_coding	DELTA TONOPLAST INTEGRAL PROTEIN (DELTA-TIP)	DELTA TONOPLAST INTEGRAL PROTEIN (DELTA-TIP); (TIP2;1); (DELTA-TIP1); (AQP1); (ATTIP2;1)	-1.23085	0.149069	-8.25694	1.49454e-16	2.02104e-15	Down	AT3G16240
AT3G16370	AT3G16370.1	GDSL-motif esterase/acyltransferase/lipase. Enzyme group with broad substrate specificity that may catalyze acyltransfer or hydrolase reactions with lipid and non-lipid substrates. The mRNA is cell-to-cell mobile.	protein_coding	(GGL19)	(GGL19)	-1.02547	0.15846	-6.47149	9.70404e-11	8.64831e-10	Down	AT3G16370
AT3G16390	AT3G16390.1	Encodes a nitrile-specifier protein NSP3. NSP3 is one out of five (At3g16400/NSP1, At2g33070/NSP2, At3g16390/NSP3, At3g16410/NSP4 and At5g48180/NSP5) A. thaliana epithiospecifier protein (ESP) homologues that promote simple nitrile, but not epithionitrile or thiocyanate formation. The mRNA is cell-to-cell mobile.	protein_coding	NITRILE SPECIFIER PROTEIN 3 (NSP3)	NITRILE SPECIFIER PROTEIN 3 (NSP3)	-1.35789	0.251567	-5.39773	6.749e-08	4.55397e-07	Down	AT3G16390
AT3G16400	AT3G16400.1	Encodes a nitrile-specifier protein NSP1 responsible for constitutive and herbivore-induced simple nitrile formation in rosette leaves. NSP1 is one out of five (At3g16400/NSP1, At2g33070/NSP2, At3g16390/NSP3, At3g16410/NSP4 and At5g48180/NSP5) A. thaliana epithiospecifier protein (ESP) homologues that promote simple nitrile, but not epithionitrile or thiocyanate formation. The mRNA is cell-to-cel…	protein_coding	NITRILE SPECIFIER PROTEIN 1 (NSP1)	MYROSINASE-BINDING PROTEIN-LIKE PROTEIN-470 (ATMLP-470);NITRILE SPECIFIER PROTEIN 1 (NSP1);NITRILE SPECIFIER PROTEIN 1 (ATNSP1)	-1.27671	0.0916536	-13.9298	4.1767e-44	1.59252e-42	Down	AT3G16400
AT3G16420	AT3G16420.1	The PBP1(PYK10-binding protein 1) assists the PYK10 (beta-glucosidase complex) in its activity and may act like a molecular chaperone that facilitates the correct polymerization of PYK10, when tissues are damaged and subcellular structures are destroyed by pests. The mRNA is cell-to-cell mobile.	protein_coding	PYK10-BINDING PROTEIN 1 (PBP1)	PYK10-BINDING PROTEIN 1 (PBP1);JACALIN-RELATED LECTIN 30 (JAL30); (PBPI)	-1.78924	0.435717	-4.10641	4.01851e-05	0.000185603	Down	AT3G16420
AT3G16440	AT3G16440.2	myrosinase-binding protein-like protein (AtMLP-300B) mRNA,	protein_coding			-2.05352	0.59321	-3.46171	0.000536752	0.00201602	Down	AT3G16440
AT3G16460	AT3G16460.1	Mannose-binding protein	protein_coding	JACALIN-RELATED LECTIN 34 (JAL34)	JACALIN-RELATED LECTIN 34 (JAL34)	-3.12521	0.795509	-3.92856	8.54553e-05	0.000371785	Down	AT3G16460
AT3G16470	AT3G16470.1	Encodes a JA-responsive gene that coordinates with GRP7 in shaping plant development through the regulation of RNA processing in Arabidopsis. AtJAC1 interacts with RNA binding protein GRP7 specifically in the cytoplasm to regulate its nucleocytoplasmic distribution.	protein_coding	JASMONATE RESPONSIVE 1 (JR1)	JASMONATE RESPONSIVE 1 (JR1);JACALIN-RELATED LECTIN 35 (JAL35);JACALIN-LECTIN LIKE 1 (ATJAC1)	-3.03531	0.345006	-8.79786	1.39455e-18	2.12771e-17	Down	AT3G16470
AT3G16490	AT3G16490.1	Member of IQ67 (CaM binding) domain containing family.	protein_coding	IQ-DOMAIN 26 (IQD26)	IQ-DOMAIN 26 (IQD26)	1.15868	0.191088	6.06363	1.33083e-09	1.07076e-08	Up	AT3G16490
AT3G16690	AT3G16690.3	Nodulin MtN3 family protein;(source:Araport11)	protein_coding			-2.77567	0.917169	-3.02634	0.00247531	0.00797425	Down	AT3G16690
AT3G16800	AT3G16800.1	EGR3 functions as a negative regulator of plant growth with prominent effect on plant growth during drought stress, EGR3 regulates microtubule organization and likely affects additional cytoskeleton and trafficking processes along the plasma membrane.	protein_coding	E GROWTH-REGULATING 3 (EGR3)	E GROWTH-REGULATING 3 (EGR3)	2.11412	0.443962	4.76193	1.9175e-06	1.0745e-05	Up	AT3G16800
AT3G16860	AT3G16860.1	COBRA-like protein 8 precursor;(source:Araport11)	protein_coding	COBRA-LIKE PROTEIN 8 PRECURSOR (COBL8)	COBRA-LIKE PROTEIN 8 PRECURSOR (COBL8)	1.51202	0.173931	8.69322	3.52307e-18	5.23063e-17	Up	AT3G16860
AT3G16895	AT3G16895.1	Encodes a defensin-like (DEFL) family protein.	protein_coding			-2.74479	0.284817	-9.63701	5.57874e-22	1.01765e-20	Down	AT3G16895
AT3G16920	AT3G16920.2	Encodes a chitinase-like protein expressed predominantly in stems. Mutants accumulate ligning in etiolated hypocotyls.	protein_coding			2.37525	0.223992	10.6042	2.84856e-26	6.23887e-25	Up	AT3G16920
AT3G17130	AT3G17130.1	Plant invertase/pectin methylesterase inhibitor superfamily protein;(source:Araport11)	protein_coding			2.07229	0.235539	8.7981	1.39156e-18	2.12477e-17	Up	AT3G17130
AT3G17360	AT3G17360.3	PHRAGMOPLAST ORIENTING KINESIN 1 is one of the two Arabidopsis homologs isolated in yeast two-hybrid screen for interaction partners of maize gene TANGLED1 (TAN1). Based on sequence homology in their motor domains, POK1 and POK2 belong to the kinesin-12 class which also includes the well-characterized group of phragmoplast-associated kinesins AtPAKRPs. Both kinesins are composed of an N-terminal …	protein_coding			-1.42982	0.235321	-6.07605	1.23177e-09	9.95897e-09	Down	AT3G17360
AT3G18000	AT3G18000.1	Encodes a N-methyltransferase-like protein. Double mutants of NMT1 and NMT3 are defective in leaf, root, flower, seed, and pollen development.	protein_coding	XIPOTL 1 (XPL1)	N-METHYLTRANSFERASE 1 (NMT1);XIPOTL 1 (XPL1); (PEAMT);PHOSPHOETHANOLAMINE METHYLTRANSFERASE1 (ATPMT1); (PEAMT1); (DPR2)	1.42942	0.202618	7.05474	1.72923e-12	1.76431e-11	Up	AT3G18000
AT3G18010	AT3G18010.1	Encodes a WUSCHEL-related homeobox gene family member with 65 amino acids in its homeodomain. Proteins in this family contain a sequence of eight residues (TLPLFPMH) downstream of the homeodomain called the WUS box. Its mRNA is expressed in the initiating vascular primordium of the cotyledons during heart and torpedo stages.	protein_coding	WUSCHEL RELATED HOMEOBOX 1 (WOX1)	WUSCHEL RELATED HOMEOBOX 1 (WOX1)	1.517	0.306727	4.94576	7.5846e-07	4.47618e-06	Up	AT3G18010
AT3G18180	AT3G18180.1	Glycosyltransferase family 61 protein;(source:Araport11)	protein_coding			-3.58434	0.221452	-16.1857	6.36737e-59	3.50382e-57	Down	AT3G18180
AT3G18280	AT3G18280.2	Bifunctional inhibitor/lipid-transfer protein/seed storage 2S albumin superfamily protein;(source:Araport11)	protein_coding	TRACHEARY ELEMENT DIFFERENTIATION-RELATED 4 (TED4)	(ATTED4);TRACHEARY ELEMENT DIFFERENTIATION-RELATED 4 (TED4)	3.88101	0.642813	6.03754	1.56478e-09	1.24836e-08	Up	AT3G18280
AT3G18550	AT3G18550.3	Encodes a TCP transcription factor, closely related to teosinte branched1, arrests axillary bud development and prevents axillary bud outgrowth. Role in flowering control.	protein_coding			-2.38276	0.309065	-7.70958	1.26234e-14	1.48998e-13	Down	AT3G18550
AT3G18600	AT3G18600.1	P-loop containing nucleoside triphosphate hydrolases superfamily protein;(source:Araport11)	protein_coding			1.64292	0.116779	14.0686	5.92349e-45	2.31179e-43	Up	AT3G18600
AT3G18660	AT3G18660.2	Plants expressing an RNAi construct specifically targeting PGSIP1 was shown to have a dramatically reduced amount of starch. Encodes a glucuronyltransferase responsible for the addition of GlcA residues onto xylan and for secondary wall deposition.	protein_coding	PLANT GLYCOGENIN-LIKE STARCH INITIATION PROTEIN 1 (PGSIP1)	PLANT GLYCOGENIN-LIKE STARCH INITIATION PROTEIN 1 (PGSIP1);GLUCURONIC ACID SUBSTITUTION OF XYLAN 1 (GUX1)	1.3123	0.423164	3.10116	0.00192766	0.0063875	Up	AT3G18660
AT3G18780	AT3G18780.2	Encodes an actin that is constitutively expressed in vegetative structures but not pollen. ACT2 is involved in tip growth of root hairs.	protein_coding	ACTIN 2 (ACT2)	ACTIN 2 (ACT2);DEFORMED ROOT HAIRS 1 (DER1);LIGHT STRESS-REGULATED 2 (LSR2);ENHANCER OF LRX1 2 (ENL2)	-1.021	0.0931478	-10.961	5.88269e-28	1.38132e-26	Down	AT3G18780
AT3G19050	AT3G19050.1	PHRAGMOPLAST ORIENTING KINESIN 2 is one of the two Arabidopsis homologs isolated in yeast two-hybrid screen for interaction partners of maize gene TANGLED1 (TAN1). Based on sequence homology in their motor domains, POK1 and POK2 belong to the kinesin-12 class which also includes the well-characterized group of phragmoplast-associated kinesins AtPAKRPs. Both kinesins are composed of an N-terminal …	protein_coding	PHRAGMOPLAST ORIENTING KINESIN 2 (POK2)	PHRAGMOPLAST ORIENTING KINESIN 2 (POK2)	-1.34218	0.176312	-7.6125	2.68835e-14	3.11213e-13	Down	AT3G19050
AT3G19150	AT3G19150.1	Kip-related protein (KRP) gene, encodes CDK (cyclin-dependent kinase) inhibitor (CKI), negative regulator of cell division. Binds to D type cyclins. A member of seven KRP genes found in Arabidopsis thaliana. Differential expression patterns for distinct KRPs were revealed by in situ hybridization. KRP6 appears to be targeted for degradation by RHF1a and RHF2a to allow mitotic divisions during gam…	protein_coding	KIP-RELATED PROTEIN 6 (KRP6)	(ICK4);ARABIDOPSIS CDK INHIBITOR 1 (ACK1);KIP-RELATED PROTEIN 6 (KRP6); (ATKRP6)	1.75869	0.153993	11.4206	3.29945e-30	8.46815e-29	Up	AT3G19150
AT3G19390	AT3G19390.1	Granulin repeat cysteine protease family protein;(source:Araport11)	protein_coding			-2.42648	0.282897	-8.57723	9.71838e-18	1.39794e-16	Down	AT3G19390
AT3G19590	AT3G19590.1	Encodes a protein that may have a role in the spindle assembly checkpoint.	protein_coding	BUB (BUDDING UNINHIBITED BY BENZYMIDAZOL) 3.1 (BUB3.1)	BUB (BUDDING UNINHIBITED BY BENZYMIDAZOL) 3.1 (BUB3.1)	-1.13646	0.214151	-5.30682	1.11557e-07	7.31381e-07	Down	AT3G19590
AT3G19660	AT3G19660.1	hypothetical protein;(source:Araport11)	protein_coding			-1.14925	0.371153	-3.09644	0.00195861	0.00647708	Down	AT3G19660
AT3G19680	AT3G19680.1	hypothetical protein (DUF1005);(source:Araport11)	protein_coding			1.18818	0.0905534	13.1213	2.48734e-39	8.34646e-38	Up	AT3G19680
AT3G19710	AT3G19710.1	Belongs to the branched-chain amino acid aminotransferase gene family. Encodes a methionine-oxo-acid transaminase. Involved in the methionine chain elongation pathway that leads to the ultimate biosynthesis of methionine-derived glucosinolates.	protein_coding	BRANCHED-CHAIN AMINOTRANSFERASE4 (BCAT4)	BRANCHED-CHAIN AMINOTRANSFERASE4 (BCAT4)	1.96956	0.0914173	21.5448	5.92825e-103	6.72941e-101	Up	AT3G19710
AT3G19920	AT3G19920.2	BTB/POZ domain protein;(source:Araport11)	protein_coding	(LDPS)	(LDPS)	1.20602	0.0691312	17.4454	3.72802e-68	2.42017e-66	Up	AT3G19920
AT3G20140	AT3G20140.1	member of CYP705A	protein_coding	CYTOCHROME P450, FAMILY 705, SUBFAMILY A, POLYPEPTIDE 23 (CYP705A23)	CYTOCHROME P450, FAMILY 705, SUBFAMILY A, POLYPEPTIDE 23 (CYP705A23)	1.39381	0.405791	3.43479	0.000593011	0.00219902	Up	AT3G20140
AT3G20150	AT3G20150.1	Kinesin motor family protein;(source:Araport11)	protein_coding			-1.50755	0.234791	-6.42083	1.35532e-10	1.19289e-09	Down	AT3G20150
AT3G20340	AT3G20340.1	Expression of the gene is downregulated in the presence of paraquat, an inducer of photoxidative stress.	protein_coding			-1.16275	0.098712	-11.7792	4.99617e-32	1.37464e-30	Down	AT3G20340
AT3G20395	AT3G20395.1	RING/U-box superfamily protein;(source:Araport11)	protein_coding	ARABIDOPSIS T??XICOS EN LEVADURA 92 (ATL92)	ARABIDOPSIS T??XICOS EN LEVADURA 92 (ATL92)	1.53881	0.356845	4.31228	1.61582e-05	7.92744e-05	Up	AT3G20395
AT3G20470	AT3G20470.1	encodes a glycine-rich protein that is expressed more abundantly in immature seed pods than in stems and leaves. Expression is not detected in roots or flowers.	protein_coding	GLYCINE-RICH PROTEIN 5 (GRP5)	(ATGRP-5);GLYCINE-RICH PROTEIN 5 (GRP-5);GLYCINE-RICH PROTEIN 5 (GRP5); (ATGRP5)	-2.70592	0.175578	-15.4115	1.37e-53	6.62164e-52	Down	AT3G20470
AT3G20475	AT3G20475.1	Encodes MSH5, a homologue of the MutS-homolog family of genes required for normal levels of recombination in budding yeast, mouse and Caenorhabditis elegans. Involved in meiotic recombination. Required for the formation of Class I interference-sensitive crossovers. Transcripts of AtMSH5 are specific to reproductive tissues and expression of the protein is abundant during prophase I of meiosis. In…	protein_coding	MUTS-HOMOLOGUE 5 (MSH5)	MUTS-HOMOLOGUE 5 (MSH5);MUTS-HOMOLOGUE 5 (ATMSH5)	-1.54567	0.440606	-3.50806	0.00045139	0.00172406	Down	AT3G20475
AT3G20680	AT3G20680.1	plant/protein (DUF1995);(source:Araport11)	protein_coding			-1.19389	0.230675	-5.17563	2.27137e-07	1.43972e-06	Down	AT3G20680
AT3G20750	AT3G20750.1	Encodes a member of the GATA factor family of zinc finger transcription factors.	protein_coding	GATA TRANSCRIPTION FACTOR 29 (GATA29)	GATA TRANSCRIPTION FACTOR 29 (GATA29)	-3.31584	0.335373	-9.88703	4.73901e-23	9.0346e-22	Down	AT3G20750
AT3G20810	AT3G20810.2	JMJD5 encodes a protein which contains a jumonji-C (jmjC) domain. jmjd5 mutant plants have a short-period circadian phenotype. JMJD5 has histone demethylase activity and interacts with EFM to repress FT.	protein_coding	JUMONJI DOMAIN CONTAINING 5 (JMJD5)	JUMONJI DOMAIN CONTAINING 5 (JMJD5);JUMONJI C DOMAIN-CONTAINING PROTEIN 30 (JMJ30)	-1.30408	0.120387	-10.8324	2.41695e-27	5.5187e-26	Down	AT3G20810
AT3G21370	AT3G21370.1	beta glucosidase 19;(source:Araport11)	protein_coding	BETA GLUCOSIDASE 19 (BGLU19)	BETA GLUCOSIDASE 19 (BGLU19)	4.30717	0.129486	33.2637	1.29471e-242	4.14829e-240	Up	AT3G21370
AT3G21380	AT3G21380.1	Mannose-binding lectin superfamily protein;(source:Araport11)	protein_coding			3.74896	0.123576	30.3373	3.69715e-202	9.66367e-200	Up	AT3G21380
AT3G21830	AT3G21830.1	SKP1-like 8;(source:Araport11)	protein_coding	SKP1-LIKE 8 (SK8)	SKP1-LIKE 8 (ASK8);SKP1-LIKE 8 (SK8)	-3.96049	0.832396	-4.75794	1.95582e-06	1.0932e-05	Down	AT3G21830
AT3G21840	AT3G21840.1	SKP1-like 7;(source:Araport11)	protein_coding	SKP1-LIKE 7 (SK7)	SKP1-LIKE 7 (ASK7);SKP1-LIKE 7 (SK7)	-2.04851	0.392693	-5.21657	1.82267e-07	1.16723e-06	Down	AT3G21840
AT3G21850	AT3G21850.1	one of Arabidopsis SKP1 homologues	protein_coding	SKP1-LIKE 9 (SK9)	SKP1-LIKE 9 (ASK9);SKP1-LIKE 9 (SK9)	-1.8032	0.181348	-9.94333	2.69662e-23	5.20586e-22	Down	AT3G21850
AT3G21870	AT3G21870.1	cyclin p2;(source:Araport11)	protein_coding	CYCLIN P2;1 (CYCP2;1)	CYCLIN P2;1 (CYCP2;1)	-2.11398	0.298262	-7.08766	1.36396e-12	1.40607e-11	Down	AT3G21870
AT3G22104	AT3G22104.1	Phototropic-responsive NPH3 family protein;(source:Araport11)	protein_coding			1.42083	0.358079	3.96792	7.25041e-05	0.000320564	Up	AT3G22104
AT3G22235	AT3G22235.1	cysteine-rich TM module stress tolerance protein;(source:Araport11)	protein_coding	CYSTEINE-RICH TRANSMEMBRANE MODULE 8 (ATHCYSTM8)	CYSTEINE-RICH TRANSMEMBRANE MODULE 8 (ATHCYSTM8)	-1.53054	0.281624	-5.4347	5.48887e-08	3.7431e-07	Down	AT3G22235
AT3G22490	AT3G22490.1	Atrab28 plays a role in the ion cell balance during late embryogenesis and germination.	protein_coding	RESPONSIVE TO ABSCISIC ACID 28 (ATRAB28)	RESPONSIVE TO ABSCISIC ACID 28 (ATRAB28);RESPONSIVE TO ABSCISIC ACID 28 (RAB28)	1.96901	0.234	8.41455	3.9439e-17	5.51341e-16	Up	AT3G22490
AT3G22500	AT3G22500.1	late embryogenesis abundant (LEA) protein	protein_coding	LATE EMBRYOGENESIS ABUNDANT PROTEIN ECP31 (ATECP31)	LATE EMBRYOGENESIS ABUNDANT PROTEIN ECP31 (ATECP31)	1.11749	0.0856734	13.0436	6.91284e-39	2.29255e-37	Up	AT3G22500
AT3G22540	AT3G22540.1	hypothetical protein (DUF1677);(source:Araport11)	protein_coding			-1.97503	0.303331	-6.51113	7.45897e-11	6.72289e-10	Down	AT3G22540
AT3G22560	AT3G22560.1	Acyl-CoA N-acyltransferases (NAT) superfamily protein;(source:Araport11)	protein_coding			-1.86392	0.230662	-8.08074	6.43774e-16	8.34219e-15	Down	AT3G22560
AT3G22600	AT3G22600.1	Glycosylphosphatidylinositol (GPI)-anchored LTPg protein, downregulated in syncytia induced by the beet cyst nematode Heterodera schachtii and root knot nematode Meloidogyne incognita. Infection with bacteria (Pseudomonas syringae) and fungi (Botrytis cinerea) leads to the induction of the gene in leaves.	protein_coding	GLYCOSYLPHOSPHATIDYLINOSITOL-ANCHORED LIPID PROTEIN TRANSFER 5 (LTPG5)	GLYCOSYLPHOSPHATIDYLINOSITOL-ANCHORED LIPID PROTEIN TRANSFER 5 (LTPG5)	-2.2855	0.0661008	-34.5759	5.81652e-262	2.1801e-259	Down	AT3G22600
AT3G22620	AT3G22620.1	Bifunctional inhibitor/lipid-transfer protein/seed storage 2S albumin superfamily protein;(source:Araport11)	protein_coding	GLYCOSYLPHOSPHATIDYLINOSITOL-ANCHORED LIPID PROTEIN TRANSFER 20 (LTPG20)	GLYCOSYLPHOSPHATIDYLINOSITOL-ANCHORED LIPID PROTEIN TRANSFER 20 (LTPG20)	-2.61085	0.0752515	-34.6949	9.40086e-264	3.73496e-261	Down	AT3G22620
AT3G22640	AT3G22640.1	cupin family protein;(source:Araport11)	protein_coding	(PAP85)	(PAP85)	1.01164	0.0393241	25.7256	6.04838e-146	1.04479e-143	Up	AT3G22640
AT3G22840	AT3G22840.1	Encodes an early light-inducible protein.	protein_coding	EARLY LIGHT-INDUCABLE PROTEIN (ELIP1)	EARLY LIGHT-INDUCABLE PROTEIN (ELIP1); (ELIP)	2.83914	0.875585	3.24257	0.00118459	0.00413129	Up	AT3G22840
AT3G22880	AT3G22880.1	Expression of the AtDMC1 is restricted to pollen mother cells in anthers and to megaspore mother cells in ovules. Similar to meiosis-specific yeast DMC gene.	protein_coding	DISRUPTION OF MEIOTIC CONTROL 1 (DMC1)	ARABIDOPSIS THALIANA DISRUPTION OF MEIOTIC CONTROL 1 (ATDMC1);DISRUPTION OF MEIOTIC CONTROL 1 (DMC1);ARABIDOPSIS HOMOLOG OF LILY MESSAGES INDUCED AT MEIOSIS 15 (ARLIM15)	-1.00245	0.21233	-4.72118	2.34484e-06	1.29931e-05	Down	AT3G22880
AT3G23170	AT3G23170.1	PRP is a proline/serine rich protein of unknown function. It interacts with defense related MAP kinase MPK6 and others. It's expression is induced by PAMP elicitors. May play a role in response to pathogens.	protein_coding	PROLINE/SERINE-RICH PROTEIN (PRP)	HYPOXIA RESPONSE UNKNOWN PROTEIN 39 (HUP39);PROLINE/SERINE-RICH PROTEIN (PRP)	1.07465	0.104363	10.2972	7.25213e-25	1.49134e-23	Up	AT3G23170
AT3G23175	AT3G23175.1	HR-like lesion-inducing protein-like protein;(source:Araport11)	protein_coding			2.27689	0.132747	17.1521	6.06279e-66	3.77546e-64	Up	AT3G23175
AT3G23180	AT3G23180.1	HR-like lesion-inducing protein-like protein;(source:Araport11)	protein_coding			1.26534	0.170338	7.4284	1.0992e-13	1.2185e-12	Up	AT3G23180
AT3G23250	AT3G23250.1	Member of the R2R3 factor gene family. Key regulator of lignin biosynthesis in effector-triggered immunity	protein_coding	MYB DOMAIN PROTEIN 15 (MYB15)	(ATY19);MYB DOMAIN PROTEIN 15 (ATMYB15);MYB DOMAIN PROTEIN 15 (MYB15)	3.21198	0.572122	5.61416	1.97519e-08	1.41242e-07	Up	AT3G23250
AT3G23360	AT3G23360.1	Protein phosphatase 2C family protein;(source:Araport11)	protein_coding			-2.47067	0.661333	-3.73589	0.000187052	0.000766932	Down	AT3G23360
AT3G23410	AT3G23410.1	Encodes a fatty alcohol oxidase.	protein_coding	FATTY ALCOHOL OXIDASE 3 (FAO3)	ARABIDOPSIS FATTY ALCOHOL OXIDASE 3 (ATFAO3);FATTY ALCOHOL OXIDASE 3 (FAO3)	-1.44603	0.131308	-11.0125	3.32607e-28	7.93185e-27	Down	AT3G23410
AT3G23450	AT3G23450.1	Kratos restricts cell death during differentiation of tracheary elements.	protein_coding	(KRATOS)	(KRATOS)	-1.4358	0.308867	-4.6486	3.342e-06	1.81589e-05	Down	AT3G23450
AT3G23470	AT3G23470.2	Cyclopropane-fatty-acyl-phospholipid synthase;(source:Araport11)	protein_coding			1.3225	0.257669	5.13257	2.85819e-07	1.78491e-06	Up	AT3G23470
AT3G23570	AT3G23570.1	alpha/beta-Hydrolases superfamily protein;(source:Araport11)	protein_coding			1.58923	0.100862	15.7565	6.1957e-56	3.16395e-54	Up	AT3G23570
AT3G23670	AT3G23670.1	Microtubule motor kinesin PAKRP1L/Kinesin-12B. Together with PAKRP1/Kinesin-12A, serve as linkers of the plus ends of antiparallel microtubules in the phragmoplast.	protein_coding	(KINESIN-12B)	(KINESIN-12B); (PAKRP1L)	-1.5212	0.177143	-8.58742	8.89412e-18	1.2803e-16	Down	AT3G23670
AT3G23820	AT3G23820.1	Encodes a UDP-D-glucuronate 4-epimerase involved in pectin biosynthesis in the cell wall and affects cell wall integrity and immunity to fungi and bacteria. The mRNA is cell-to-cell mobile.	protein_coding	UDP-D-GLUCURONATE 4-EPIMERASE 6 (GAE6)	UDP-D-GLUCURONATE 4-EPIMERASE 6 (GAE6)	-1.53766	0.0743963	-20.6685	6.65486e-95	6.77942e-93	Down	AT3G23820
AT3G23830	AT3G23830.1	encodes a glycine-rich RNA binding protein. Gene expression is induced by cold and reduced by ionic (salt) and non-ionic (mannitol) osmotic stress. Lines overexpressing the gene are slightly more tolerant to osmotic stress during germination.	protein_coding	RNA-BINDING GLYCINE-RICH PROTEIN A4 (RBGA4)	RNA-BINDING GLYCINE-RICH PROTEIN A4 (RBGA4); (AtGRP4);GLYCINE-RICH RNA-BINDING PROTEIN 4 (GRP4); (GR-RBP4)	1.25632	0.313341	4.00942	6.08684e-05	0.000273254	Up	AT3G23830
AT3G23890	AT3G23890.1	Encodes a topoisomerase II that is highly expressed in young seedlings. The protein is localized in the nucleus and gene expression levels are increased in proliferative tissues.	protein_coding	TOPOISOMERASE II (TOPII)	TOPOISOMERASE II (TOPII); (ATTOPII)	-1.51032	0.108874	-13.8722	9.34144e-44	3.54137e-42	Down	AT3G23890
AT3G24220	AT3G24220.1	A member of gene NCED-related gene family, encodes 9-cis-epoxycarotenoid dioxygenase, a key enzyme in the biosynthesis of abscisic acid. The expression of this gene declines during the first 12h of imbibition.	protein_coding	NINE-CIS-EPOXYCAROTENOID DIOXYGENASE 6 (NCED6)	NINE-CIS-EPOXYCAROTENOID DIOXYGENASE 6 (NCED6);NINE-CIS-EPOXYCAROTENOID DIOXYGENASE 6 (ATNCED6)	-1.34349	0.0879539	-15.2749	1.12387e-52	5.29044e-51	Down	AT3G24220
AT3G24420	AT3G24420.1	DLK2 is a divergent member of the DWARF14 family. It's expression is dependent on D14 and KAI2 but it does not appear to play a role in stringolactone metabolism.	protein_coding	D14-LIKE2 (DLK2)	D14-LIKE2 (DLK2)	-1.40819	0.267945	-5.25552	1.47603e-07	9.53228e-07	Down	AT3G24420
AT3G24605	AT3G24605.1	late embryogenesis abundant protein, group 2;(source:Araport11)	protein_coding			-1.42947	0.210231	-6.79951	1.04972e-11	1.01031e-10	Down	AT3G24605
AT3G24715	AT3G24715.1	HCR1 belongs to the B4 group of Raf-like MAPKKKs. It corresponds to a root hydraulic pressure QTL between Col-0 and Bur-0 accessions and appears to contribute to variation in root pressure in different haplotypes. It is involved in potassium-dependent response to hypoxia.	protein_coding	HYDRAULIC CONDUCTIVITY OF ROOT 1 (HCR1)	HYDRAULIC CONDUCTIVITY OF ROOT 1 (HCR1)	-2.24536	0.550782	-4.07668	4.56826e-05	0.000209002	Down	AT3G24715
AT3G24770	AT3G24770.1	Belongs to a large gene family, called CLE for CLAVATA3/ESR-related, encoding small peptides with conserved carboxyl termini. The C-terminal 12 amino acid sequence of CLE41 is identical to that of a dodeca peptide (TDIF, tracheary element differentiation inhibitory factor) isolated from Arabidopsis and functions as a suppressor of plant stem cell differentiation. TDIF sequence is also identical t…	protein_coding	CLAVATA3/ESR-RELATED 41 (CLE41)	CLAVATA3/ESR-RELATED 41 (CLE41)	1.10437	0.243206	4.54088	5.60209e-06	2.94173e-05	Up	AT3G24770
AT3G25250	AT3G25250.1	Arabidopsis protein kinase The mRNA is cell-to-cell mobile.	protein_coding	AGC2 KINASE 1 (AGC2-1)	(AGC2);OXIDATIVE SIGNAL-INDUCIBLE1 (OXI1); (AtOXI1);AGC2 KINASE 1 (AGC2-1)	1.84625	0.353238	5.22664	1.72614e-07	1.10719e-06	Up	AT3G25250
AT3G25280	AT3G25280.1	Major facilitator superfamily protein;(source:Araport11)	protein_coding	NRT1/ PTR FAMILY 4.2 (NPF4.2)	NRT1/ PTR FAMILY 4.2 (NPF4.2); (ATNPF4.2)	-2.58297	0.390918	-6.60745	3.90991e-11	3.61258e-10	Down	AT3G25280
AT3G25610	AT3G25610.1	Encodes aminophospholipid ATPase10 (ALA10), a P4-type ATPase flippase that internalizes exogenous phospholipids across the plasma membrane.	protein_coding	AMINOPHOSPHOLIPID ATPASE10 (ALA10)	AMINOPHOSPHOLIPID ATPASE10 (ALA10)	1.98499	0.477118	4.16038	3.17721e-05	0.000149492	Up	AT3G25610
AT3G25640	AT3G25640.2	MIZU-KUSSEI-like protein (Protein of unknown function, DUF617);(source:Araport11)	protein_coding			-1.68639	0.224929	-7.49744	6.5075e-14	7.33663e-13	Down	AT3G25640
AT3G25780	AT3G25780.1	Encodes allene oxide cyclase, one of the enzymes involved in jasmonic acid biosynthesis. One of four genes in Arabidopsis that encode this enzyme. mRNA expression is upregulated in senescing leaves. Note: Nomenclature for Arabidopsis allene oxide cyclase 3 (AOC3, AT3G25780) gene is based on Stenzel et al. 2003 Plant Molecular Biology 51:895-911. AOC3 (AT3G25780) is also referred to as AOC2 in He …	protein_coding	ALLENE OXIDE CYCLASE 3 (AOC3)	ALLENE OXIDE CYCLASE 3 (AOC3)	1.56388	0.221538	7.0592	1.67465e-12	1.71214e-11	Up	AT3G25780
AT3G25810	AT3G25810.1	Terpenoid cyclases/Protein prenyltransferases superfamily protein;(source:Araport11)	protein_coding			4.85817	0.868203	5.59567	2.19776e-08	1.56147e-07	Up	AT3G25810
AT3G25880	AT3G25880.2	NAD(P)-binding Rossmann-fold superfamily protein;(source:Araport11)	protein_coding			1.71421	0.435287	3.93811	8.21248e-05	0.000359395	Up	AT3G25880
AT3G25980	AT3G25980.1	Encodes MAD2 (MITOTIC ARREST-DEFICIENT 2). May have the spindle assembly checkpoint protein functions conserved from yeast to humans.	protein_coding	MITOTIC ARREST-DEFICIENT 2 (MAD2)	MITOTIC ARREST-DEFICIENT 2 (MAD2); (ATMAD2)	-1.9836	0.144039	-13.7712	3.7967e-43	1.42037e-41	Down	AT3G25980
AT3G25990	AT3G25990.1	Homeodomain-like superfamily protein;(source:Araport11)	protein_coding			-2.12546	0.395072	-5.37993	7.45163e-08	5.00936e-07	Down	AT3G25990
AT3G26050	AT3G26050.1	TPX2 (targeting protein for Xklp2) protein family;(source:Araport11)	protein_coding			-1.91269	0.476435	-4.0146	5.95479e-05	0.000267689	Down	AT3G26050
AT3G26210	AT3G26210.1	putative cytochrome P450 The mRNA is cell-to-cell mobile.	protein_coding	CYTOCHROME P450, FAMILY 71, SUBFAMILY B, POLYPEPTIDE 23 (CYP71B23)	CYTOCHROME P450, FAMILY 71, SUBFAMILY B, POLYPEPTIDE 23 (CYP71B23)	1.10755	0.356842	3.10376	0.00191079	0.00633581	Up	AT3G26210
AT3G26290	AT3G26290.2	putative cytochrome P450	protein_coding			2.35894	0.135592	17.3973	8.65265e-68	5.54467e-66	Up	AT3G26290
AT3G26330	AT3G26330.1	putative cytochrome P450	protein_coding	CYTOCHROME P450, FAMILY 71, SUBFAMILY B, POLYPEPTIDE 37 (CYP71B37)	CYTOCHROME P450, FAMILY 71, SUBFAMILY B, POLYPEPTIDE 37 (CYP71B37)	1.38045	0.0818076	16.8743	6.95345e-64	4.17312e-62	Up	AT3G26330
AT3G26520	AT3G26520.1	gamma tonoplast intrinsic protein 2 (TIP2). expressed throughout the plant and transcript level is increased upon NaCl or ABA treatments. NaCl stress-sensitive yeast mutant strains exhibit more resistance to salt when expressing this protein.	protein_coding	TONOPLAST INTRINSIC PROTEIN 2 (TIP2)	TONOPLAST INTRINSIC PROTEIN 2 (TIP2);SALT-STRESS INDUCIBLE TONOPLAST INTRINSIC PROTEIN (SITIP); (GAMMA-TIP2); (TIP1;2)	-1.21247	0.0603861	-20.0786	1.13472e-89	1.07339e-87	Down	AT3G26520
AT3G26590	AT3G26590.1	MATE efflux family protein;(source:Araport11)	protein_coding			1.1813	0.313597	3.76695	0.000165257	0.000683212	Up	AT3G26590
AT3G26740	AT3G26740.1	transcripts are differentially regulated at the level of mRNA stability at different times of day controlled by the circadian clock. mRNAs are targets of the mRNA degradation pathway mediated by the downstream (DST) instability determinant.	protein_coding	CCR-LIKE (CCL)	CCR-LIKE (CCL)	-1.70233	0.0598634	-28.4369	7.08432e-178	1.61759e-175	Down	AT3G26740
AT3G26770	AT3G26770.1	NAD(P)-binding Rossmann-fold superfamily protein;(source:Araport11)	protein_coding			1.60964	0.146687	10.9733	5.13843e-28	1.21085e-26	Up	AT3G26770
AT3G27220	AT3G27220.1	Galactose oxidase/kelch repeat superfamily protein;(source:Araport11)	protein_coding	HYPOXIA RESPONSE UNKNOWN PROTEIN 6 (HUP6)	HYPOXIA RESPONSE UNKNOWN PROTEIN 6 (HUP6)	1.35103	0.105925	12.7546	2.93908e-37	9.37156e-36	Up	AT3G27220
AT3G27660	AT3G27660.1	Encodes oleosin4 (Plant Cell, 2006, 18:1961), a protein found in oil bodies, involved in seed lipid accumulation. Functions in freezing tolerance of seeds. Note: also referred to as OLE3 in Plant Journal 2008, 55:798.	protein_coding	OLEOSIN 4 (OLEO4)	OLEOSIN 3 (OLE3);OLEOSIN 4 (OLEO4)	1.47762	0.0396465	37.2697	5.07814e-304	2.96698e-301	Up	AT3G27660
AT3G27730	AT3G27730.2	DNA helicase required for interference-sensitive meiotic crossover events.	protein_coding			-1.85918	0.614171	-3.02714	0.00246883	0.00795901	Down	AT3G27730
AT3G27770	AT3G27770.1	plant/protein;(source:Araport11)	protein_coding	HYPOXIA RESPONSE UNKNOWN PROTEIN 53 (HUP53)	HYPOXIA RESPONSE UNKNOWN PROTEIN 53 (HUP53)	1.17003	0.0755303	15.4908	4.00027e-54	1.95727e-52	Up	AT3G27770
AT3G27835	AT3G27835.1	Encodes a defensin-like (DEFL) family protein.	protein_coding	(PDFL3.2)	(PDFL3.2)	-1.90048	0.409376	-4.64239	3.44407e-06	1.86624e-05	Down	AT3G27835
AT3G28080	AT3G28080.1	nodulin MtN21-like transporter family protein	protein_coding	USUALLY MULTIPLE ACIDS MOVE IN AND OUT TRANSPORTERS 47 (UMAMIT47)	USUALLY MULTIPLE ACIDS MOVE IN AND OUT TRANSPORTERS 47 (UMAMIT47)	-2.14035	0.553956	-3.86375	0.000111657	0.000475777	Down	AT3G28080
AT3G28200	AT3G28200.1	Peroxidase superfamily protein;(source:Araport11)	protein_coding			1.47961	0.2138	6.92055	4.49908e-12	4.46425e-11	Up	AT3G28200
AT3G28220	AT3G28220.1	TRAF-like family protein;(source:Araport11)	protein_coding			-1.85711	0.199993	-9.28589	1.60354e-20	2.72725e-19	Down	AT3G28220
AT3G28270	AT3G28270.1	AFL1 was first identified by immunoscreening an Arabidopsis expression library with antisera recognizing mammalian &#946;1-integrin. It is a peripheral membrane protein associated with endomembranes and plasmamembrane. Based on overexpression and knockdown phenotypes, AFL1 is postulated to function in regulation of growth and proline accumulation in response to drought. AFL1 protein co-localizes …	protein_coding	AT14A-LIKE1 (AFL1)	AT14A-LIKE1 (AFL1)	2.44761	0.431368	5.67407	1.39447e-08	1.01173e-07	Up	AT3G28270
AT3G28345	AT3G28345.1	Encodes an ATP-binding cassette (ABC) transporter. Expressed in the vascular tissue of primary stem.	protein_coding	ATP-BINDING CASSETTE B15 (ABCB15)	ATP-BINDING CASSETTE B15 (ABCB15);MULTI-DRUG RESISTANCE 13 (MDR13)	1.69945	0.121784	13.9546	2.94816e-44	1.1306e-42	Up	AT3G28345
AT3G28740	AT3G28740.1	Encodes a member of the cytochrome p450 family. Expression is upregulated in response to cis-jasmonate treatment. Overexpression induces synthesis of volatile compounds that affect chemical ecology and insect interactions.	protein_coding	CYTOCHROME P450, FAMILY 81, SUBFAMILY D, POLYPEPTIDE 11 (CYP81D11)	CYTOCHROME P450, FAMILY 81, SUBFAMILY D, POLYPEPTIDE 11 (CYP81D11)	3.20564	0.289558	11.0708	1.73857e-28	4.17615e-27	Up	AT3G28740
AT3G28750	AT3G28750.1	hypothetical protein;(source:Araport11)	protein_coding			2.57713	0.515006	5.00408	5.61282e-07	3.37363e-06	Up	AT3G28750
AT3G28830	AT3G28830.1	mucin-like protein, putative (DUF1216);(source:Araport11)	protein_coding			3.54234	1.18328	2.99367	0.00275645	0.0087653	Up	AT3G28830
AT3G28890	AT3G28890.1	receptor like protein 43;(source:Araport11)	protein_coding	RECEPTOR LIKE PROTEIN 43 (RLP43)	RECEPTOR LIKE PROTEIN 43 (AtRLP43);RECEPTOR LIKE PROTEIN 43 (RLP43)	-1.74462	0.262072	-6.65702	2.79429e-11	2.60359e-10	Down	AT3G28890
AT3G28930	AT3G28930.1	avrRpt2-induced gene that exhibits RPS2- and avrRpt2-dependent induction early after infection with Pseudomonas syringae pv maculicola strain ES4326 carrying avrRpt2. Protein has similarity to gamma-glutamyl cyclotransferases but lack that activity. Functions with AIG2B (AT3G28940) to regulate production of tryptophan secondary metabolites. Loss of function results in increased immunity to Pst DC…	protein_coding	AVRRPT2-INDUCED GENE 2 (AIG2)	AVRRPT2-INDUCED GENE 2 (AIG2);AVRRPT2 INDUCED GENE2A (AIG2A)	1.43205	0.331944	4.31414	1.60226e-05	7.86872e-05	Up	AT3G28930
AT3G28960	AT3G28960.1	Transmembrane amino acid transporter family protein;(source:Araport11)	protein_coding			-2.0412	0.519805	-3.92685	8.60639e-05	0.000374269	Down	AT3G28960
AT3G29000	AT3G29000.1	Calcium-binding EF-hand family protein;(source:Araport11)	protein_coding			1.77481	0.450089	3.94325	8.03864e-05	0.000352434	Up	AT3G29000
AT3G29030	AT3G29030.1	Encodes an expansin. Naming convention from the Expansin Working Group (Kende et al, 2004. Plant Mol Bio)	protein_coding	EXPANSIN A5 (EXPA5)	ARABIDOPSIS THALIANA EXPANSIN A5 (ATEXPA5);ARABIDOPSIS THALIANA EXPANSIN 5 (ATEXP5); (ATHEXP ALPHA 1.4);EXPANSIN 5 (EXP5);EXPANSIN A5 (EXPA5)	1.84786	0.0929248	19.8856	5.42724e-88	4.92293e-86	Up	AT3G29030
AT3G29190	AT3G29190.1	Terpenoid cyclases/Protein prenyltransferases superfamily protein;(source:Araport11)	protein_coding			1.16161	0.133957	8.67154	4.26317e-18	6.28714e-17	Up	AT3G29190
AT3G29260	AT3G29260.1	NAD(P)-binding Rossmann-fold superfamily protein;(source:Araport11)	protein_coding			2.03354	0.165512	12.2864	1.0723e-34	3.16513e-33	Up	AT3G29260
AT3G30180	AT3G30180.1	Encodes a cytochrome p450 enzyme that catalyzes the last reaction in the production of brassinolide. It is capable of converting 6-deoxocastasterone into castasterone, a C-6 oxidation, as well as the further conversion of castasterone into brassinolide by a Baeyer-Villinger oxidation reaction at C-6, resulting in the formation of an unusual seven-membered lactone ring. The enzyme possesses high a…	protein_coding	BRASSINOSTEROID-6-OXIDASE 2 (BR6OX2)	(CYP85A2);BRASSINOSTEROID-6-OXIDASE 2 (BR6OX2)	1.8852	0.160647	11.735	8.43128e-32	2.30382e-30	Up	AT3G30180
AT3G31900	AT3G31900.1	ATP-dependent helicase family protein;(source:Araport11)	protein_coding			-3.55392	0.6248	-5.6881	1.28463e-08	9.3477e-08	Down	AT3G31900
AT3G41762	AT3G41762.1	hypothetical protein;(source:Araport11)	protein_coding			1.60593	0.468272	3.42948	0.000604747	0.00223936	Up	AT3G41762
AT3G42473	AT3G42473.1	Encodes a member of a family of small,secreted, cysteine rich protein with sequence similarity to the PCP (pollen coat protein) gene family.	protein_coding	LOW-MOLECULAR-WEIGHT CYSTEINE-RICH 47 (LCR47)	LOW-MOLECULAR-WEIGHT CYSTEINE-RICH 47 (LCR47)	-5.20774	1.16765	-4.46	8.196e-06	4.20381e-05	Down	AT3G42473
AT3G42725	AT3G42725.1	Putative membrane lipoprotein;(source:Araport11)	protein_coding			-2.35741	0.459492	-5.13047	2.89013e-07	1.80259e-06	Down	AT3G42725
AT3G42850	AT3G42850.2	Mevalonate/galactokinase family protein;(source:Araport11)	protein_coding			-1.25838	0.133998	-9.39104	5.94093e-21	1.03797e-19	Down	AT3G42850
AT3G43110	AT3G43110.1	transmembrane protein;(source:Araport11)	protein_coding			1.25421	0.33801	3.71057	0.000206797	0.000843016	Up	AT3G43110
AT3G43505	AT3G43505.1	Encodes a member of a family of small,secreted, cysteine rich protein with sequence similarity to the PCP (pollen coat protein) gene family.	protein_coding	LOW-MOLECULAR-WEIGHT CYSTEINE-RICH 30 (LCR30)	LOW-MOLECULAR-WEIGHT CYSTEINE-RICH 30 (LCR30)	-3.01394	0.367251	-8.20678	2.27203e-16	3.03763e-15	Down	AT3G43505
AT3G43670	AT3G43670.1	Copper amine oxidase family protein;(source:Araport11)	protein_coding	COPPER AMINE OXIDASE GAMMA 2 (CuAOgamma2)	COPPER AMINE OXIDASE GAMMA 2 (CuAOgamma2)	-1.78313	0.332796	-5.35805	8.41266e-08	5.62875e-07	Down	AT3G43670
AT3G43720	AT3G43720.1	Bifunctional inhibitor/lipid-transfer protein/seed storage 2S albumin superfamily protein;(source:Araport11)	protein_coding	GLYCOSYLPHOSPHATIDYLINOSITOL-ANCHORED LIPID PROTEIN TRANSFER 2 (LTPG2)	GLYCOSYLPHOSPHATIDYLINOSITOL-ANCHORED LIPID PROTEIN TRANSFER 2 (LTPG2)	1.36277	0.136488	9.98455	1.78112e-23	3.46883e-22	Up	AT3G43720
AT3G43960	AT3G43960.1	Encodes a putative cysteine proteinase. Mutants exhibit shorter root hairs under phosphate-deficient conditions.	protein_coding			-1.07479	0.262848	-4.08903	4.3318e-05	0.000198916	Down	AT3G43960
AT3G44050	AT3G44050.1	Kinesin involved in spindle assembly.	protein_coding	(KINESIN-12E)	(KINESIN-12E)	-1.6892	0.192394	-8.77991	1.6361e-18	2.4848e-17	Down	AT3G44050
AT3G44260	AT3G44260.1	Encodes one of the homologs of the yeast CCR4-associated factor 1: AT3G44260 (CAF1a), AT5G22250 (CAF1b). Has mRNA deadenylation activity. Also plays a role in plant defense responses.	protein_coding	CCR4- ASSOCIATED FACTOR 1A (CAF1a)	CCR4- ASSOCIATED FACTOR 1A (AtCAF1a);CCR4- ASSOCIATED FACTOR 1A (CAF1a)	1.24826	0.0965781	12.9248	3.26011e-38	1.0582e-36	Up	AT3G44260
AT3G44540	AT3G44540.1	Encodes a member of the eight-member gene family encoding alcohol-forming fatty acyl-CoA reductases (FARs) identified in Arabidopsis thaliana. Three of the FARs, FAR1 (At5g22500), FAR4 (At3g44540) and FAR5 (At3g44550), are shown to generate the fatty alcohols found in root, seed coat, and wound-induced leaf tissue. The mRNA is cell-to-cell mobile.	protein_coding	FATTY ACID REDUCTASE 4 (FAR4)	FATTY ACID REDUCTASE 4 (FAR4)	2.64273	0.103442	25.548	5.77795e-144	9.81017e-142	Up	AT3G44540
AT3G44550	AT3G44550.1	Encodes a member of the eight-member gene family encoding alcohol-forming fatty acyl-CoA reductases (FARs) identified in Arabidopsis thaliana. Three of the FARs, FAR1 (At5g22500), FAR4 (At3g44540) and FAR5 (At3g44550), are shown to generate the fatty alcohols found in root, seed coat, and wound-induced leaf tissue. The mRNA is cell-to-cell mobile.	protein_coding	FATTY ACID REDUCTASE 5 (FAR5)	FATTY ACID REDUCTASE 5 (FAR5)	1.81642	0.220129	8.25162	1.56268e-16	2.1103e-15	Up	AT3G44550
AT3G44720	AT3G44720.1	Encodes a plastid-localized arogenate dehydratase involved in phenylalanine biosynthesis. Not less than six genes encoding ADT were identi&#64257;ed in the Arabidopsis genome: ADT1 [At1g11790]; ADT2 [At3g07630]; ADT3 [At2g27820]; ADT4 [At3g44720]; ADT5 [At5g22630]; and ADT6 [At1g08250]. The mRNA is cell-to-cell mobile.	protein_coding	AROGENATE DEHYDRATASE 4 (ADT4)	AROGENATE DEHYDRATASE 4 (ADT4)	1.08708	0.100701	10.7951	3.62904e-27	8.25783e-26	Up	AT3G44720
AT3G44735	AT3G44735.1	Phytosulfokine 3 precursor, coding for a unique plant peptide growth factor.	protein_coding	PHYTOSULFOKINE 3 PRECURSOR (PSK3)	PHYTOSULFOKINE 3 PRECURSOR (PSK3);PHYTOSULFOKINE 3 PRECURSOR (ATPSK3); (PSK1)	1.76867	0.200539	8.81958	1.14887e-18	1.75962e-17	Up	AT3G44735
AT3G44740	AT3G44740.1	Class II aaRS and biotin synthetases superfamily protein;(source:Araport11)	protein_coding			1.40853	0.288276	4.88604	1.02886e-06	5.95175e-06	Up	AT3G44740
AT3G44750	AT3G44750.1	Encodes a histone deacetylase. Controls the development of adaxial/abaxial leaf polarity. Two lines with RNAi-directed against this gene show reduced Agrobacterium-mediated DNA transformation of the roots. Involved in development of the vascular tissue of the stem by affecting cell proliferation and differentiation.	protein_coding	HISTONE DEACETYLASE 3 (HDA3)	HISTONE DEACETYLASE 2A (HD2A); (ATHD2A);HISTONE DEACETYLASE 3 (HDA3); (HDT1); (HD2A)	1.04133	0.152383	6.83362	8.27967e-12	8.02321e-11	Up	AT3G44750
AT3G44770	AT3G44770.1	transmembrane protein, putative (DUF626);(source:Araport11)	protein_coding			-1.01415	0.296067	-3.42539	0.000613909	0.00227143	Down	AT3G44770
AT3G45060	AT3G45060.1	member of High affinity nitrate transporter family	protein_coding	HIGH AFFINITY NITRATE TRANSPORTER 2.6 (NRT2.6)	ARABIDOPSIS THALIANA HIGH AFFINITY NITRATE TRANSPORTER 2.6 (ATNRT2.6);HIGH AFFINITY NITRATE TRANSPORTER 2.6 (NRT2.6)	-1.5274	0.144164	-10.5949	3.1482e-26	6.88756e-25	Down	AT3G45060
AT3G45070	AT3G45070.2	Encodes a sulfotransferase with sulfating activity toward flavonoids.	protein_coding			-5.0176	1.65761	-3.02701	0.00246987	0.00796106	Down	AT3G45070
AT3G45140	AT3G45140.1	Chloroplast lipoxygenase required for wound-induced jasmonic acid accumulation in Arabidopsis.Mutants are resistant to Staphylococcus aureus and accumulate salicylic acid upon infection. The mRNA is cell-to-cell mobile.	protein_coding	LIPOXYGENASE 2 (LOX2)	LIPOXYGENASE 2 (LOX2);ARABIODOPSIS THALIANA LIPOXYGENASE 2 (ATLOX2)	2.37828	0.179337	13.2615	3.86986e-40	1.33695e-38	Up	AT3G45140
AT3G45290	AT3G45290.1	A member of a large family of seven-transmembrane domain proteins specific to plants, homologs of the barley mildew resistance locus o (MLO) protein. The Arabidopsis genome contains 15 genes encoding MLO proteins, with localization in plasma membrane. Phylogenetic analysis revealed four clades of closely-related AtMLO genes. ATMLO3 belongs to the clade IV, with AtMLO2, AtMLO6 and AtMLO12. The gen…	protein_coding	MILDEW RESISTANCE LOCUS O 3 (MLO3)	MILDEW RESISTANCE LOCUS O 3 (MLO3);MILDEW RESISTANCE LOCUS O 3 (ATMLO3)	-1.16925	0.297047	-3.93626	8.27618e-05	0.000361651	Down	AT3G45290
AT3G45300	AT3G45300.1	Encodes isovaleryl-coenzyme a dehydrogenase. Mutants have increases in 12 seed free amino acids, accumulation of seed homomethionine and 3-isovaleroyloxypropyl-glucosinolate, with a concomitant decrease in seed 3-benzoyloxypropyl-glucosinolate. The mRNA is cell-to-cell mobile.	protein_coding	ISOVALERYL-COA-DEHYDROGENASE (IVD)	ISOVALERYL-COA-DEHYDROGENASE (IVD); (ATIVD);ISOVALERYL-COA-DEHYDROGENASE (IVDH)	-1.52205	0.0533328	-28.5388	3.87001e-179	9.04444e-177	Down	AT3G45300
AT3G45610	AT3G45610.1	PEAR protein involved in the formation of a short-range concentration gradient that peaks at protophloem sieve elements, and activates gene expression that promotes radial growth. Locally promotes transcription of inhibitory HD-ZIP III genes, and thereby establishes a negative-feedback loop that forms a robust boundary that demarks the zone of cell division.	protein_coding	DOF TRANSCRIPTION FACTOR 6 (DOF6)	DOF TRANSCRIPTION FACTOR 6 (DOF6)	-1.27041	0.221831	-5.72692	1.02268e-08	7.50481e-08	Down	AT3G45610
AT3G45730	AT3G45730.1	hypothetical protein;(source:Araport11)	protein_coding			-1.73331	0.171299	-10.1186	4.56938e-24	9.11353e-23	Down	AT3G45730
AT3G46230	AT3G46230.1	Member of the class I small heat-shock protein (sHSP) family, which accounts for the majority of sHSPs in maturing seeds.Induced by heat, cold, salt, drought and high-light.	protein_coding	HEAT SHOCK PROTEIN 17.4 (HSP17.4)	ARABIDOPSIS THALIANA HEAT SHOCK PROTEIN 17.4 (ATHSP17.4);HEAT SHOCK PROTEIN 17.4 (HSP17.4)	2.63422	0.30545	8.62406	6.46216e-18	9.41134e-17	Up	AT3G46230
AT3G46240	AT3G46240.1	ER protein carbohydrate-binding protein;(source:Araport11)	protein_coding			-2.2918	0.545413	-4.20196	2.64617e-05	0.000125907	Down	AT3G46240
AT3G46540	AT3G46540.1	ENTH/VHS family protein;(source:Araport11)	protein_coding			1.14244	0.232571	4.91221	9.00557e-07	5.26009e-06	Up	AT3G46540
AT3G46620	AT3G46620.1	Encodes an ABA- and drought-induced RING-DUF1117 gene whose mutation results in hyposensitive phenotypes toward ABA in terms of germination rate and stomatal closure and markedly reduced tolerance to drought stress relative to wild-type plants.	protein_coding	RING AND DOMAIN OF UNKNOWN FUNCTION 1117 1 (RDUF1)	ARABIDOPSIS THALIANA RING AND DOMAIN OF UNKNOWN FUNCTION 1117 1 (ATRDUF1);RING AND DOMAIN OF UNKNOWN FUNCTION 1117 1 (RDUF1);BCA2A ZINC FINGER ATL 10 (BTL10)	1.06063	0.088054	12.0452	2.05487e-33	5.86495e-32	Up	AT3G46620
AT3G46720	AT3G46720.1	UDP-Glycosyltransferase superfamily protein;(source:Araport11)	protein_coding			2.39626	0.510979	4.68955	2.73804e-06	1.50335e-05	Up	AT3G46720
AT3G46890	AT3G46890.1	maternal effect embryo arrest protein;(source:Araport11)	protein_coding			-1.05351	0.144697	-7.28078	3.31905e-13	3.5601e-12	Down	AT3G46890
AT3G47340	AT3G47340.1	encodes a glutamine-dependent asparagine synthetase, the predicted ASN1 peptide contains a purF-type glutamine-binding domain, and is expressed predominantly in shoot tissues, where light has a negative effect on its mRNA accumulation. Expression is induced within 3 hours of dark treatment, in senescing leaves and treatment with exogenous photosynthesis inhibitor. Induction of gene expression was…	protein_coding	GLUTAMINE-DEPENDENT ASPARAGINE SYNTHASE 1 (ASN1)	GLUTAMINE-DEPENDENT ASPARAGINE SYNTHASE 1 (ASN1);DARK INDUCIBLE 6 (DIN6);ARABIDOPSIS THALIANA GLUTAMINE-DEPENDENT ASPARAGINE SYNTHASE 1 (AT-ASN1)	-2.64711	0.0437756	-60.47	0	0	Down	AT3G47340
AT3G47410	AT3G47410.1	hypothetical protein;(source:Araport11)	protein_coding			-1.12433	0.355659	-3.16125	0.00157091	0.00532243	Down	AT3G47410
AT3G47460	AT3G47460.2	member of SMC subfamily	protein_coding	(SMC2B)	(SMC2B)	-1.05347	0.235959	-4.46461	8.02143e-06	4.12385e-05	Down	AT3G47460
AT3G47740	AT3G47740.1	member of ATH subfamily	protein_coding	ATP-BINDING CASSETTE A3 (ABCA3)	A. THALIANA ABC2 HOMOLOG 2 (ATATH2);ABC2 HOMOLOG 2 (ATH2);ATP-BINDING CASSETTE A3 (ABCA3)	2.92342	0.680479	4.29612	1.73814e-05	8.50446e-05	Up	AT3G47740
AT3G47750	AT3G47750.1	member of ATH subfamily	protein_coding	ATP-BINDING CASSETTE A4 (ABCA4)	(ATATH3);ATP-BINDING CASSETTE A4 (ABCA4)	1.67102	0.14065	11.8807	1.4911e-32	4.17194e-31	Up	AT3G47750
AT3G47790	AT3G47790.1	ABC2 homolog 7;(source:Araport11)	protein_coding	ATP-BINDING CASSETTE A8 (ABCA8)	(ATATH7);ABC2 HOMOLOG 7 (ATH7);ATP-BINDING CASSETTE A8 (ABCA8)	2.42619	0.125522	19.3288	3.07537e-83	2.5669e-81	Up	AT3G47790
AT3G47950	AT3G47950.1	mutant has Slight reduction in root and shoot growth; Exaggerated defects in salt stress; Plasma Membrane H+ ATPase	protein_coding	H(+)-ATPASE 4 (HA4)	H(+)-ATPASE 4 (HA4);H(+)-ATPASE 4 (AHA4)	-1.04854	0.0607894	-17.2487	1.14394e-66	7.21411e-65	Down	AT3G47950
AT3G48230	AT3G48230.1	carboxyl-terminal peptidase (DUF239);(source:Araport11)	protein_coding			1.56313	0.349773	4.46899	7.85899e-06	4.04453e-05	Up	AT3G48230
AT3G48231	AT3G48231.1	Encodes a member of a family of small,secreted, cysteine rich protein with sequence similarity to the PCP (pollen coat protein) gene family.	protein_coding	LOW-MOLECULAR-WEIGHT CYSTEINE-RICH 48 (LCR48)	LOW-MOLECULAR-WEIGHT CYSTEINE-RICH 48 (LCR48)	-2.03843	0.297775	-6.84554	7.61893e-12	7.41186e-11	Down	AT3G48231
AT3G48270	AT3G48270.1	putative cytochrome P450	protein_coding	CYTOCHROME P450, FAMILY 71, SUBFAMILY A, POLYPEPTIDE 26 (CYP71A26)	CYTOCHROME P450, FAMILY 71, SUBFAMILY A, POLYPEPTIDE 26 (CYP71A26)	2.79412	0.142322	19.6324	8.18355e-86	7.22517e-84	Up	AT3G48270
AT3G48280	AT3G48280.1	putative cytochrome P450	protein_coding	CYTOCHROME P450, FAMILY 71, SUBFAMILY A, POLYPEPTIDE 25 (CYP71A25)	CYTOCHROME P450, FAMILY 71, SUBFAMILY A, POLYPEPTIDE 25 (CYP71A25)	-1.17661	0.158429	-7.42672	1.11327e-13	1.23273e-12	Down	AT3G48280
AT3G48300	AT3G48300.2	putative cytochrome P450	protein_coding			-1.10093	0.100403	-10.9651	5.62148e-28	1.32311e-26	Down	AT3G48300
AT3G48340	AT3G48340.1	KDEL-tailed cysteine endopeptidase. Mutants generated via RNAi show decreased lateral root growth.	protein_coding	CYSTEINE ENDOPEPTIDASE 2 (CEP2)	CYSTEINE ENDOPEPTIDASE 2 (CEP2)	1.38847	0.447993	3.09931	0.00193969	0.00641994	Up	AT3G48340
AT3G48360	AT3G48360.1	Encodes a protein (BT2) that is an essential component of the TAC1-mediated telomerase activation pathway. Acts redundantly with BT3 and BT1 during female gametophyte development and with BT3 during male gametophyte development. BT2 also mediates multiple responses to nutrients, stresses, and hormones.	protein_coding	BTB AND TAZ DOMAIN PROTEIN 2 (bt2)	BTB AND TAZ DOMAIN PROTEIN 2 (bt2); (ATBT2)	-1.84165	0.117881	-15.623	5.07434e-55	2.5455e-53	Down	AT3G48360
AT3G48460	AT3G48460.1	GDSL-motif esterase/acyltransferase/lipase. Enzyme group with broad substrate specificity that may catalyze acyltransfer or hydrolase reactions with lipid and non-lipid substrates.	protein_coding	SEED FATTY ACID REDUCER 4 (SFAR4)	SEED FATTY ACID REDUCER 4 (SFAR4)	-1.8912	0.217393	-8.69949	3.3338e-18	4.96075e-17	Down	AT3G48460
AT3G48520	AT3G48520.1	CYP94B3 is a jasmonoyl-isoleucine-12-hydroxylase that catalyzes the formation of 12-OH-JA-Ile from JA-Ile. By reducing the levels of this the biologically active phytohormone, CYP94B3 attenuates the jasmonic acid signaling cascade. CYP94B3 transcript levels rise in response to wounding.	protein_coding	CYTOCHROME P450, FAMILY 94, SUBFAMILY B, POLYPEPTIDE 3 (CYP94B3)	CYTOCHROME P450, FAMILY 94, SUBFAMILY B, POLYPEPTIDE 3 (CYP94B3)	1.50269	0.218974	6.86243	6.76987e-12	6.61503e-11	Up	AT3G48520
AT3G48580	AT3G48580.1	Encodes a cell-wall localized xyloglucan endotransglucosylase/hydrolase.	protein_coding	XYLOGLUCAN ENDOTRANSGLUCOSYLASE/HYDROLASE 11 (XTH11)	XYLOGLUCAN ENDOTRANSGLUCOSYLASE/HYDROLASE 11 (XTH11)	-1.43542	0.0614743	-23.35	1.37954e-120	1.97155e-118	Down	AT3G48580
AT3G48590	AT3G48590.1	Encodes a protein with similarity to a subunit of the CCAAT promoter motif binding complex of yeast.One of two members of this class (HAP5A) and expressed in vegetative and reproductive tissues.	protein_coding	NUCLEAR FACTOR Y, SUBUNIT C1 (NF-YC1)	(HAP5A); (ATHAP5A);NUCLEAR FACTOR Y, SUBUNIT C1 (NF-YC1)	-1.13012	0.186885	-6.04715	1.47434e-09	1.17953e-08	Down	AT3G48590
AT3G48660	AT3G48660.1	transmembrane protein, putative (DUF 3339);(source:Araport11)	protein_coding			1.29896	0.177711	7.3094	2.68347e-13	2.89713e-12	Up	AT3G48660
AT3G48900	AT3G48900.2	Encodes one of two GEN1 homologs in Arabidopsis. It is a member of the class IV Rad2/XPG family of nucleases that processes Holliday junctions in a manner analogous to the HJ resolvases of phages, archaea, and bacteria.	protein_coding	(SEND1)	(SEND1); (ATSEND1)	-1.63257	0.482845	-3.38114	0.000721851	0.00263256	Down	AT3G48900
AT3G48950	AT3G48950.1	Pectin lyase-like superfamily protein;(source:Araport11)	protein_coding	POLYGALACTURONASE CLADE F 7 (PGF7)	POLYGALACTURONASE CLADE F 7 (PGF7)	-3.03833	0.884431	-3.43535	0.000591787	0.0021953	Down	AT3G48950
AT3G48980	AT3G48980.2	O-glucosyltransferase rumi-like protein (DUF821);(source:Araport11)	protein_coding			1.18386	0.158214	7.48263	7.28492e-14	8.17599e-13	Up	AT3G48980
AT3G49070	AT3G49070.1	transmembrane protein, putative (DUF677);(source:Araport11)	protein_coding			-2.0076	0.377423	-5.31923	1.04206e-07	6.85675e-07	Down	AT3G49070
AT3G49120	AT3G49120.1	Class III peroxidase Perx34. Expressed in roots, leaves and stems. Located in the cell wall. Involved in cell elongation. Expression activated by light. May play a role in generating H2O2 during defense response. The mRNA is cell-to-cell mobile.	protein_coding	PEROXIDASE CB (PRXCB)	PEROXIDASE 34 (PERX34);PEROXIDASE 34 (PRX34); (ATPERX34);ARABIDOPSIS THALIANA PEROXIDASE 34 (ATPRX34);PEROXIDASE CB (PRXCB);ARABIDOPSIS THALIANA PEROXIDASE CB (ATPCB)	1.65619	0.145161	11.4093	3.7563e-30	9.59112e-29	Up	AT3G49120
AT3G49270	AT3G49270.3	extensin-like protein;(source:Araport11)	protein_coding			-5.6198	1.8444	-3.04696	0.00231171	0.00751098	Down	AT3G49270
AT3G49307	AT3G49307.1	Expressed protein;(source:Araport11)	protein_coding			-1.81437	0.281273	-6.45059	1.11416e-10	9.88511e-10	Down	AT3G49307
AT3G49330	AT3G49330.2	Plant invertase/pectin methylesterase inhibitor superfamily protein;(source:Araport11)	protein_coding			-2.30998	0.545931	-4.23126	2.32386e-05	0.000111325	Down	AT3G49330
AT3G49620	AT3G49620.1	encodes a protein similar to 2-oxoacid-dependent dioxygenase. Expression is induced after 24 hours of dark treatment, in senescing leaves and treatment with exogenous photosynthesis inhibitor. Induction of gene expression was suppressed in excised leaves supplied with sugar. The authors suggest that the gene's expression pattern is responding to the level of sugar in the cell.	protein_coding	DARK INDUCIBLE 11 (DIN11)	DARK INDUCIBLE 11 (DIN11)	-2.47376	0.527385	-4.69063	2.7237e-06	1.4963e-05	Down	AT3G49620
AT3G49710	AT3G49710.1	Pentatricopeptide repeat (PPR) superfamily protein;(source:Araport11)	protein_coding			1.52371	0.259316	5.87588	4.20592e-09	3.21596e-08	Up	AT3G49710
AT3G49750	AT3G49750.1	receptor like protein 44;(source:Araport11)	protein_coding	RECEPTOR LIKE PROTEIN 44 (RLP44)	RECEPTOR LIKE PROTEIN 44 (AtRLP44);RECEPTOR LIKE PROTEIN 44 (RLP44)	-1.63944	0.385103	-4.25716	2.07037e-05	0.000100166	Down	AT3G49750
AT3G49820	AT3G49820.1	hypothetical protein;(source:Araport11)	protein_coding			-1.57299	0.521981	-3.01349	0.00258259	0.00827736	Down	AT3G49820
AT3G49930	AT3G49930.1	C2H2 and C2HC zinc fingers superfamily protein;(source:Araport11)	protein_coding			-1.45875	0.319759	-4.56204	5.06599e-06	2.68148e-05	Down	AT3G49930
AT3G50100	AT3G50100.1	Encodes an exonuclease that degrades single-stranded small RNAs in vitro and limits the accumulation of small RNAs in vivo. Initiates the turnover of ARGONAUTE1 (AGO1)-bound microRNAs in Arabidopsis by trimming their 3&#8242; ends.	protein_coding	SMALL RNA DEGRADING NUCLEASE 1 (SDN1)	SMALL RNA DEGRADING NUCLEASE 1 (SDN1)	-1.34901	0.412426	-3.27093	0.00107196	0.00377227	Down	AT3G50100
AT3G50220	AT3G50220.1	Encode a DUF579 (domain of unknown function 579) containing protein essential for normal xylan synthesis and deposition in the secondary cell wall.	protein_coding	IRREGULAR XYLEM 15 (IRX15)	IRREGULAR XYLEM 15 (IRX15)	2.3359	0.672175	3.47514	0.00051058	0.00192388	Up	AT3G50220
AT3G50230	AT3G50230.2	Leucine-rich repeat protein kinase family protein;(source:Araport11)	protein_coding			2.50641	0.249051	10.0638	7.98256e-24	1.57785e-22	Up	AT3G50230
AT3G50660	AT3G50660.1	Encodes a 22&#945; hydroxylase whose reaction is a rate-limiting step in brassinosteroid biosynthetic pathway. The protein is a member of CYP90B gene family. The stable clm allele displays a small, compressed rosette, reduced internode length, and reduced fertility, appears in selfed ddm1 mutant plants possibly due to loss of cytosine methylation. Transcripts accumulate in actively growing tissue…	protein_coding	DWARF 4 (DWF4)	DWARF 4 (DWF4);CYTOCHROME P450 90B1 (CYP90B1);CLAM (CLM);SUPPRESSOR OF NPH4 2 (SNP2);SHADE AVOIDANCE 1 (SAV1);PARTIALLY SUPPRESSING COI1 INSENSITIVITY TO JA 1 (PSC1); (ATDWF4)	1.19161	0.149377	7.97717	1.49732e-15	1.88154e-14	Up	AT3G50660
AT3G50740	AT3G50740.1	UGT72E1 is an UDPG:coniferyl alcohol glucosyltransferase which specifically glucosylates sinapyl- and coniferyl aldehydes. The enzyme is thought to be involved in lignin metabolism.	protein_coding	UDP-GLUCOSYL TRANSFERASE 72E1 (UGT72E1)	UDP-GLUCOSYL TRANSFERASE 72E1 (UGT72E1)	1.14913	0.268614	4.27801	1.88569e-05	9.16769e-05	Up	AT3G50740
AT3G50770	AT3G50770.1	calmodulin-like 41;(source:Araport11)	protein_coding	CALMODULIN-LIKE 41 (CML41)	CALMODULIN-LIKE 41 (CML41)	-1.18253	0.156356	-7.5631	3.93562e-14	4.49317e-13	Down	AT3G50770
AT3G50800	AT3G50800.1	PADRE protein.	protein_coding			2.41569	0.402692	5.99884	1.98726e-09	1.56966e-08	Up	AT3G50800
AT3G50840	AT3G50840.1	Phototropic-responsive NPH3 family protein;(source:Araport11)	protein_coding			-1.42547	0.157777	-9.03472	1.64417e-19	2.64679e-18	Down	AT3G50840
AT3G50890	AT3G50890.1	homeobox protein 28;(source:Araport11)	protein_coding	HOMEOBOX PROTEIN 28 (HB28)	HOMEOBOX PROTEIN 28 (AtHB28);HOMEOBOX PROTEIN 28 (HB28);ZINC FINGER HOMEODOMAIN 7 (ZHD7)	1.01851	0.214047	4.75834	1.95188e-06	1.0913e-05	Up	AT3G50890
AT3G50930	AT3G50930.1	Encodes a protein that is present in a homo-multimeric protein complex on the outer mitochondrial membrane and plays a role in cell death and amplifying salicylic acid signalling. The mRNA is cell-to-cell mobile.	protein_coding	CYTOCHROME BC1 SYNTHESIS (BCS1)	CYTOCHROME BC1 SYNTHESIS (BCS1);OUTER MITOCHONDRIAL MEMBRANE PROTEIN OF 66 KDA (OM66); (ATOM66); (ATBCS1)	1.53574	0.19871	7.72858	1.08754e-14	1.28825e-13	Up	AT3G50930
AT3G50990	AT3G50990.1	Encodes a class III peroxidase family protein that functions as a mucilage extrusion factor. Its polarized and developmental stage-dependent secretion plays a role in cell wall modification of the cells in the second layer of the outer integument.	protein_coding	PEROXIDASE 36 (PER36)	PEROXIDASE 36 (PRX36);PEROXIDASE 36 (PER36)	-2.74345	0.185184	-14.8148	1.17589e-49	5.20248e-48	Down	AT3G50990
AT3G51000	AT3G51000.1	alpha/beta-Hydrolases superfamily protein;(source:Araport11)	protein_coding			-1.07883	0.0595462	-18.1176	2.31624e-73	1.60882e-71	Down	AT3G51000
AT3G51080	AT3G51080.1	Encodes a member of the GATA factor family of zinc finger transcription factors.	protein_coding	GATA TRANSCRIPTION FACTOR 6 (GATA6)	GATA TRANSCRIPTION FACTOR 6 (GATA6)	-1.60188	0.255276	-6.27507	3.49468e-10	2.97182e-09	Down	AT3G51080
AT3G51200	AT3G51200.1	SAUR-like auxin-responsive protein family;(source:Araport11)	protein_coding	SMALL AUXIN UPREGULATED RNA 18 (SAUR18)	SMALL AUXIN UPREGULATED RNA 18 (SAUR18)	1.92681	0.632416	3.04675	0.00231327	0.0075136	Up	AT3G51200
AT3G51230	AT3G51230.1	chalcone-flavanone isomerase family protein;(source:Araport11)	protein_coding			-1.47556	0.471577	-3.12899	0.00175407	0.00587203	Down	AT3G51230
AT3G51280	AT3G51280.1	Tetratricopeptide repeat (TPR)-like superfamily protein;(source:Araport11)	protein_coding			-2.10709	0.23267	-9.05613	1.35157e-19	2.19175e-18	Down	AT3G51280
AT3G51420	AT3G51420.1	Although this enzyme is predicted to encode a strictosidine synthase (SS), it lacks a conserved catalytic glutamate residue found in active SS enzymes and it is not expected to have SS activity.	protein_coding	STRICTOSIDINE SYNTHASE-LIKE 4 (SSL4)	STRICTOSIDINE SYNTHASE-LIKE 4 (SSL4);STRICTOSIDINE SYNTHASE-LIKE 4 (ATSSL4)	-1.09391	0.116162	-9.41706	4.63915e-21	8.15547e-20	Down	AT3G51420
AT3G51540	AT3G51540.1	mucin-5AC-like protein;(source:Araport11)	protein_coding	BASIC PROLINE-RICH PROTEIN7 (BPP7)	BASIC PROLINE-RICH PROTEIN7 (BPP7)	-1.73455	0.325337	-5.33155	9.73775e-08	6.44157e-07	Down	AT3G51540
AT3G51600	AT3G51600.1	Predicted to encode a PR (pathogenesis-related) protein. Belongs to the lipid transfer protein (PR-14) family with the following members: At2g38540/LTP1, At2g38530/LTP2, At5g59320/LTP3, At5g59310/LTP4, At3g51600/LTP5, At3g08770/LTP6, At2g15050/LTP7, At2g18370/LTP8, At2g15325/LTP9, At5g01870/LTP10, At4g33355/LTP11, At3g51590/LTP12, At5g44265/LTP13, At5g62065/LTP14, At4g08530/LTP15.	protein_coding	LIPID TRANSFER PROTEIN 5 (LTP5)	LIPID TRANSFER PROTEIN 5 (LTP5)	1.15665	0.184493	6.26932	3.62621e-10	3.07972e-09	Up	AT3G51600
AT3G51642	AT3G51642.1	This gene encodes a small protein and has either evidence of transcription or purifying selection.	protein_coding			-1.75847	0.21123	-8.32491	8.4394e-17	1.15461e-15	Down	AT3G51642
AT3G51720	AT3G51720.1	WEB family protein (DUF827);(source:Araport11)	protein_coding			-1.1178	0.195183	-5.72695	1.02254e-08	7.50481e-08	Down	AT3G51720
AT3G51730	AT3G51730.1	saposin B domain-containing protein;(source:Araport11)	protein_coding			-1.64164	0.0592418	-27.7108	5.18016e-169	1.09472e-166	Down	AT3G51730
AT3G51740	AT3G51740.1	encodes a leucine-repeat receptor kinase expressed in inflorescence meristem. Locus association was made from performing sequence analysis with IMK3 (MRLK) whose locus association was provided by the authors. The mRNA is cell-to-cell mobile.	protein_coding	INFLORESCENCE MERISTEM RECEPTOR-LIKE KINASE 2 (IMK2)	INFLORESCENCE MERISTEM RECEPTOR-LIKE KINASE 2 (IMK2)	-2.08756	0.108416	-19.2551	1.27887e-82	1.04978e-80	Down	AT3G51740
AT3G51810	AT3G51810.1	Encodes a ABA-inducible protein that accumulates during seed maturation, in parallel with its corresponding mRNA but with a 3 d delay. During germination, AtEm1 protein undergoes two successive cleavages before being degraded. Both proteins are more stable than the corresponding mRNA. The gene can be activated by the basic leucine zipper transcription factor ABI5. Expressed predominantly in prova…	protein_coding	LATE EMBRYOGENESIS ABUNDANT 1 (EM1)	(AT3);GUANINE NUCLEOTIDE EXCHANGE FACTOR FOR ADP RIBOSYLATION FACTORS 1 (GEA1);ARABIDOPSIS THALIANA LATE EMBRYOGENESIS ABUNDANT 1 (ATEM1);LATE EMBRYOGENESIS ABUNDANT 1 (EM1)	2.70823	0.0522792	51.8032	0	0	Up	AT3G51810
AT3G51920	AT3G51920.1	encodes a divergent member of calmodulin, which is an EF-hand family of Ca2+-binding proteins. This gene is expressed in leaves, flowers and siliques. The gene functionally complements yeast calmodulin 1 (CAM1) but only when selected against the plasmid harboring wild-type yeast sequences. Also the protein does not form formed a complex with a basic amphiphilic helical peptide in the presence of …	protein_coding	CALMODULIN 9 (CAM9)	CALMODULIN 9 (CAM9);CALMODULIN LIKE PROTEIN 9 (CML9); (ATCML9)	1.52039	0.233556	6.50971	7.52943e-11	6.78024e-10	Up	AT3G51920
AT3G51930	AT3G51930.1	Transducin/WD40 repeat-like superfamily protein;(source:Araport11)	protein_coding			-1.50049	0.478531	-3.13561	0.00171497	0.0057547	Down	AT3G51930
AT3G52340	AT3G52340.6	sucrose-phosphatase (SPP2)	protein_coding			1.19815	0.126308	9.48594	2.40202e-21	4.27564e-20	Up	AT3G52340
AT3G52540	AT3G52540.1	ovate family protein 18;(source:Araport11)	protein_coding	OVATE FAMILY PROTEIN 18 (OFP18)	ARABIDOPSIS THALIANA OVATE FAMILY PROTEIN 18 (ATOFP18);OVATE FAMILY PROTEIN 18 (OFP18)	-2.07484	0.186985	-11.0963	1.30756e-28	3.15993e-27	Down	AT3G52540
AT3G52550	AT3G52550.1	transcription repressor OFP15-like protein;(source:Araport11)	protein_coding			-4.10063	0.188269	-21.7806	3.54062e-105	4.23702e-103	Down	AT3G52550
AT3G52720	AT3G52720.1	Encodes an alpha carbonic anhydrase (CAH1) located in the chloroplast stroma. Most chloroplast proteins are encoded by the nuclear genome and imported with the help of sorting signals that are intrinsic parts of the polypeptides. CAH1 takes an alternative route through the secretory pathway, and becomes N-glycosylated before entering the chloroplast. Glycosylation and intra-molecular disulfide br…	protein_coding	ALPHA CARBONIC ANHYDRASE 1 (ACA1)	CARBONIC ANHYDRASE 1 (CAH1);A. THALIANA ALPHA CARBONIC ANHYDRASE 1 (ATACA1);ALPHA CARBONIC ANHYDRASE 1 (ACA1)	2.8913	0.872303	3.31456	0.000917871	0.00327705	Up	AT3G52720
AT3G52840	AT3G52840.2	beta-galactosidase 2;(source:Araport11)	protein_coding			-1.72172	0.0793725	-21.6916	2.46373e-104	2.87894e-102	Down	AT3G52840
AT3G52970	AT3G52970.2	member of CYP76G	protein_coding	CYTOCHROME P450, FAMILY 76, SUBFAMILY G, POLYPEPTIDE 1 (CYP76G1)	CYTOCHROME P450, FAMILY 76, SUBFAMILY G, POLYPEPTIDE 1 (CYP76G1)	-1.46165	0.112574	-12.9839	1.50986e-38	4.9494e-37	Down	AT3G52970
AT3G53230	AT3G53230.1	CDC48 is induced upon oilseed rape mosaic tobamovirus infection and appears to be involved in controlling virus movement.	protein_coding	CELL DIVISION CYCLE 48B (ATCDC48B)	CELL DIVISION CYCLE 48B (ATCDC48B)	1.03573	0.0673395	15.3808	2.20225e-53	1.05416e-51	Up	AT3G53230
AT3G53480	AT3G53480.1	Negative regulator of auxin polar transport inhibitors. ABCG37 regulates auxin distribution and homeostasis in roots by excluding IBA from the root apex, but does not act directly in basipetal transport. ABCG37 and ABCG36 act redundantly at outermost root plasma membranes and, transport IBA out of the cells. Also involved in root transmembrane secretion of fluorescent phenolics involved in Fe upt…	protein_coding	ATP-BINDING CASSETTE G37 (ABCG37)	POLAR AUXIN TRANSPORT INHIBITOR SENSITIVE 1 (PIS1);PLEIOTROPIC DRUG RESISTANCE 9 (PDR9);PLEIOTROPIC DRUG RESISTANCE 9 (ATPDR9);ATP-BINDING CASSETTE G37 (ABCG37)	2.09049	0.106734	19.5859	2.04e-85	1.7774e-83	Up	AT3G53480
AT3G53650	AT3G53650.1	Histone superfamily protein;(source:Araport11)	protein_coding	(HTB6)	(HTB6)	-1.4637	0.44192	-3.31213	0.000925869	0.00330264	Down	AT3G53650
AT3G53720	AT3G53720.1	member of Putative Na+/H+ antiporter family. Involved in the osmoregulation through K(+) fluxes and possibly pH modulation of an active endomembrane system in guard cells.	protein_coding	CATION/H+ EXCHANGER 20 (CHX20)	CATION/H+ EXCHANGER 20 (ATCHX20);CATION/H+ EXCHANGER 20 (CHX20)	-1.70194	0.466473	-3.64853	0.000263745	0.00105376	Down	AT3G53720
AT3G53800	AT3G53800.1	Encodes one of the Arabidopsis orthologs of the human Hsp70-binding protein 1 (HspBP-1) and yeast Fes1p: Fes1A (AT3G09350), Fes1B (AT3G53800), Fes1C (AT5G02150).	protein_coding	FES1B (Fes1B)	FES1B (Fes1B)	-1.40966	0.359665	-3.91938	8.8778e-05	0.000384976	Down	AT3G53800
AT3G53830	AT3G53830.4	Regulator of chromosome condensation (RCC1) family protein;(source:Araport11)	protein_coding			1.1782	0.202384	5.82162	5.82802e-09	4.38039e-08	Up	AT3G53830
AT3G54000	AT3G54000.1	TIP41-like protein;(source:Araport11)	protein_coding			1.02019	0.116537	8.75423	2.05509e-18	3.08808e-17	Up	AT3G54000
AT3G54050	AT3G54050.1	Encodes a chloroplastic fructose 1,6-bisphosphate phosphatase. also known as HCEF1 (High Cyclic Electron Flow 1). hcef1 mutants have constitutively elevated electron flow (CEFI) and plants with antisense suppression of this enzyme have higher levels of net leaf photosynthesis and increased sucrose biosynthesis. The mRNA is cell-to-cell mobile.	protein_coding	HIGH CYCLIC ELECTRON FLOW 1 (HCEF1)	HIGH CYCLIC ELECTRON FLOW 1 (HCEF1); (CFBP1)	-1.10102	0.0813883	-13.528	1.06903e-41	3.85413e-40	Down	AT3G54050
AT3G54180	AT3G54180.1	Arabidopsis homolog of yeast cdc2, a protein kinase (cyclin-dependent kinase) that plays a central role in control of the mitotic cell cycle.	protein_coding	CYCLIN-DEPENDENT KINASE B1;1 (CDKB1;1)	CDC2-LIKE GENE (CDC2B);CYCLIN-DEPENDENT KINASE B1;1 (CDKB1;1)	-1.61585	0.265422	-6.08787	1.14426e-09	9.30825e-09	Down	AT3G54180
AT3G54420	AT3G54420.1	encodes an EP3 chitinase that is expressed during somatic embryogenesis in 'nursing' cells surrounding the embryos but not in embryos themselves. The gene is also expressed in mature pollen and growing pollen tubes until they enter the receptive synergid, but not in endosperm and integuments as in carrot. Post-embryonically, expression is found in hydathodes, stipules, root epidermis and emerging…	protein_coding	HOMOLOG OF CARROT EP3-3 CHITINASE (EP3)	HOMOLOG OF CARROT EP3-3 CHITINASE (ATEP3);CHITINASE CLASS IV (ATCHITIV); (CHIV);HOMOLOG OF CARROT EP3-3 CHITINASE (EP3)	1.71946	0.347138	4.95323	7.29909e-07	4.3218e-06	Up	AT3G54420
AT3G54500	AT3G54500.3	Member of a small family (4 proteins) in Arabidopsis that have some overlap in function. LNK2 along with LNK1 functions in the integration of light signaling and circadian clock. It is regulated by the clock TOC1 complex. Functions as a transcriptional coactivator.	protein_coding	NIGHT LIGHT-INDUCIBLE AND CLOCK-REGULATED GENE 2 (LNK2)	NIGHT LIGHT-INDUCIBLE AND CLOCK-REGULATED GENE 2 (LNK2)	1.31921	0.0735362	17.9396	5.78374e-72	3.94824e-70	Up	AT3G54500
AT3G54510	AT3G54510.2	Early-responsive to dehydration stress protein (ERD4);(source:Araport11)	protein_coding			1.92568	0.0909216	21.1795	1.47535e-99	1.55893e-97	Up	AT3G54510
AT3G54560	AT3G54560.1	Encodes HTA11, a histone H2A protein. Loss of all H2A.Z (triple mutant with HTA8 and HTA9) results in a reduction in DNA methylation of transposons but not that of genes. Loss of H2A.Z causes misregulation of many genes involved in the response to developmental and environmental cues, and that these genes tend to have high levels of gene-body H2A.Z.	protein_coding	HISTONE H2A 11 (HTA11)	HISTONE H2A 11 (HTA11); (H2A.Z)	-1.04009	0.171558	-6.06259	1.33947e-09	1.07683e-08	Down	AT3G54560
AT3G54600	AT3G54600.1	Class I glutamine amidotransferase-like superfamily protein;(source:Araport11)	protein_coding	(DJ1F)	(DJ1F); (DJ-1F)	1.88891	0.17212	10.9744	5.07403e-28	1.1971e-26	Up	AT3G54600
AT3G54650	AT3G54650.1	F- box protein involved in regulation of cell cycle genes.	protein_coding	F BOX-LIKE17 (FBL17)	F BOX-LIKE17 (FBL17)	-1.32648	0.142736	-9.29325	1.49645e-20	2.54948e-19	Down	AT3G54650
AT3G54710	AT3G54710.1	Encodes a cyclin-dependent protein kinase. Involved in nuclear DNA replication and plastid division.	protein_coding	HOMOLOG OF YEAST CDT1 B HOMOLOG OF YEAST CDT1 B (CDT1B)	ARABIDOPSIS HOMOLOG OF YEAST CDT1 B (ATCDT1B);HOMOLOG OF YEAST CDT1 B HOMOLOG OF YEAST CDT1 B (CDT1B);ARABIDOPSIS HOMOLOG OF YEAST CDT1 (CDT1)	-1.23715	0.320484	-3.86026	0.000113265	0.000481698	Down	AT3G54710
AT3G54720	AT3G54720.1	Encodes glutamate carboxypeptidase. Various alleles show-increased cotyledon number and rate of leaf initiation, show transformation of leaves to cotyledons, altered flowering time and photomorphogenesis and an increased level of cytokinin biosynthesis. Involved in ethylene enhanced hypocotyl elongation in the light. Strong genetic interaction between TGH and AMP1.	protein_coding	ALTERED MERISTEM PROGRAM 1 (AMP1)	ALTERED MERISTEM PROGRAM 1 (AMP1);CONSTITUTIVE MORPHOGENESIS 2 (COP2);HAUPTLING (HPT);PRIMORDIA TIMING (PT);MULTIFOLIA (MFO1); (MFO1); (ATAMP1)	1.20366	0.133033	9.0478	1.4588e-19	2.36178e-18	Up	AT3G54720
AT3G54740	AT3G54740.2	zein-binding protein (Protein of unknown function, DUF593);(source:Araport11)	protein_coding			-1.3012	0.216571	-6.00817	1.87625e-09	1.48611e-08	Down	AT3G54740
AT3G54810	AT3G54810.1	Encodes a protein containing a GATA type zinc finger domain that is expressed in the embryo axis and involved in germination. Mutants have a reduced rate of germination even when stratified.	protein_coding	BLUE MICROPYLAR END 3 (BME3)	BLUE MICROPYLAR END 3-ZINC FINGER (BME3-ZF);BLUE MICROPYLAR END 3 (BME3);GATA TRANSCRIPTION FACTOR 8 (GATA8)	1.06079	0.0956396	11.0915	1.37881e-28	3.32404e-27	Up	AT3G54810
AT3G54880	AT3G54880.1	zinc finger protein;(source:Araport11)	protein_coding			-1.29389	0.109842	-11.7795	4.97916e-32	1.37186e-30	Down	AT3G54880
AT3G55060	AT3G55060.1	CAP-gly domain linker;(source:Araport11)	protein_coding			-1.56481	0.218618	-7.15775	8.20094e-13	8.5743e-12	Down	AT3G55060
AT3G55090	AT3G55090.1	Belongs to a clade of five Arabidopsis thaliana ABCG half-transporters that are required for synthesis of an effective suberin barrier in roots and seed coats (ABCG2, ABCG6, and ABCG20) and for synthesis of an intact pollen wall (ABCG1 and ABCG16).	protein_coding	ATP-BINDING CASSETTE G16 (ABCG16)	ATP-BINDING CASSETTE G16 (ABCG16); (ATABCG16);JASMONATE TRANSPORTER1 (ATJAT1); (JAT1)	-1.44613	0.12565	-11.5092	1.18542e-30	3.11486e-29	Down	AT3G55090
AT3G55660	AT3G55660.1	Encodes a member of KPP-like gene family, homolog of KPP (kinase partner protein) gene in tomato. Also a member of the RopGEF (guanine nucleotide exchange factor) family, containing the novel PRONE domain (plant-specific Rop nucleotide exchanger), which is exclusively active towards members of the Rop subfamily.	protein_coding	ROP (RHO OF PLANTS) GUANINE NUCLEOTIDE EXCHANGE FACTOR 6 (ROPGEF6)	(ATROPGEF6);ROP (RHO OF PLANTS) GUANINE NUCLEOTIDE EXCHANGE FACTOR 6 (ROPGEF6)	-1.82888	0.238076	-7.68195	1.56686e-14	1.83457e-13	Down	AT3G55660
AT3G55690	AT3G55690.1	hypothetical protein;(source:Araport11)	protein_coding			-1.14303	0.221801	-5.1534	2.55812e-07	1.60966e-06	Down	AT3G55690
AT3G55970	AT3G55970.1	One of 4 paralogs encoding a 2-oxoglutarate/Fe(II)-dependent oxygenases that hydroxylates JA to 12-OH-JA.	protein_coding	JASMONATE-REGULATED GENE 21 (JRG21)	(ATJRG21);JASMONATE-REGULATED GENE 21 (JRG21);JASMONATE-INDUCED OXYGENASE3 (JOX3);JASMONIC ACID OXIDASE 3 (JAO3)	2.2984	0.381444	6.02552	1.68563e-09	1.33994e-08	Up	AT3G55970
AT3G55980	AT3G55980.2	CCCH-type zinc finger protein involved in salt stress and immune responses.	protein_coding	TANDEM ZINC FINGER 11 (TZF11)	TANDEM ZINC FINGER 11 (TZF11); (ATC3H47)	1.49761	0.060383	24.8019	8.56061e-136	1.38257e-133	Up	AT3G55980
AT3G55990	AT3G55990.1	Encodes ESK1 (Eskimo1). A member of a large gene family of DUF231 domain proteins whose members encode a total of 45 proteins of unknown function. ESK1 functions as a negative regulator of cold acclimation. Mutations in the ESK1 gene provides strong freezing tolerance. A member of the TBL (TRICHOME BIREFRINGENCE-LIKE) gene family containing a plant-specific DUF231 (domain of unknown function) dom…	protein_coding	ESKIMO 1 (ESK1)	TRICHOME BIREFRINGENCE-LIKE 29 (TBL29);XYLAN O-ACETYLTRANSFERASE 1 (XOAT1);ESKIMO 1 (ESK1)	2.5667	0.566638	4.5297	5.90683e-06	3.09357e-05	Up	AT3G55990
AT3G56100	AT3G56100.1	Protein kinase expressed in meristematic cells. Phosphorylates AGL24.	protein_coding	MERISTEMATIC RECEPTOR-LIKE KINASE (MRLK)	MERISTEMATIC RECEPTOR-LIKE KINASE (MRLK); (IMK3)	-1.59136	0.259523	-6.13187	8.6853e-10	7.14721e-09	Down	AT3G56100
AT3G56140	AT3G56140.1	DUF399 family protein, putative (DUF399 and DUF3411);(source:Araport11)	protein_coding	RETICULATA-RELATED 6 (RER6)	RETICULATA-RELATED 6 (RER6)	-1.11769	0.0760876	-14.6895	7.52471e-49	3.25661e-47	Down	AT3G56140
AT3G56260	AT3G56260.2	hypothetical protein;(source:Araport11)	protein_coding			-1.07578	0.10406	-10.3382	4.73589e-25	9.83055e-24	Down	AT3G56260
AT3G56290	AT3G56290.1	potassium transporter;(source:Araport11)	protein_coding			1.99195	0.538672	3.6979	0.000217393	0.000882772	Up	AT3G56290
AT3G56350	AT3G56350.1	Iron/manganese superoxide dismutase family protein;(source:Araport11)	protein_coding	(MSD2)	(MSD2)	2.39186	0.0545391	43.8559	0	0	Up	AT3G56350
AT3G56870	AT3G56870.1	hypothetical protein;(source:Araport11)	protein_coding			1.96308	0.164333	11.9457	6.83675e-33	1.93741e-31	Up	AT3G56870
AT3G57020	AT3G57020.1	Calcium-dependent phosphotriesterase superfamily protein;(source:Araport11)	protein_coding			1.5269	0.0737756	20.6966	3.71832e-95	3.80745e-93	Up	AT3G57020
AT3G57060	AT3G57060.2	Similar to mamalian condensin. Mutants have reduced fertility.	protein_coding	(CAP-D2)	(CAP-D2)	-1.58547	0.212393	-7.46482	8.34161e-14	9.31457e-13	Down	AT3G57060
AT3G57200	AT3G57200.1	glycosyltransferase-like protein;(source:Araport11)	protein_coding			-2.71336	0.794657	-3.4145	0.000638987	0.00235588	Down	AT3G57200
AT3G57490	AT3G57490.1	Ribosomal protein S5 family protein;(source:Araport11)	protein_coding			1.29388	0.170246	7.60004	2.96042e-14	3.41118e-13	Up	AT3G57490
AT3G57520	AT3G57520.1	SIP2 encodes a raffinose-specific alpha-galactosidase that catalyzes the breakdown of raffinose into alpha-galatose and sucrose. This enzyme may function in unloading raffinose from the phloem as part of sink metabolism. Although it was originally predicted to act as a raffinose synthase (RS), that activity was not observed for recombinant SIP2.	protein_coding	SEED IMBIBITION 2 (SIP2)	SEED IMBIBITION 2 (AtSIP2);SEED IMBIBITION 2 (SIP2);RAFFINOSE SYNTHASE 2 (RS2)	-1.63335	0.0471609	-34.6335	7.90485e-263	3.07902e-260	Down	AT3G57520
AT3G57780	AT3G57780.1	nucleolar-like protein;(source:Araport11)	protein_coding			1.02931	0.0852885	12.0686	1.54808e-33	4.44401e-32	Up	AT3G57780
AT3G57860	AT3G57860.1	Encodes a protein that controls entry into the second meiotic division. Negatively regulates the Anaphase-Promoting Complex/Cyclosome.	protein_coding	UV-B-INSENSITIVE 4-LIKE (UVI4-LIKE)	UV-B-INSENSITIVE 4-LIKE (UVI4-LIKE);OMISSION OF SECOND DIVISION (OSD1);GIGAS CELL 1 (GIG1)	-1.62639	0.32612	-4.98709	6.12965e-07	3.67206e-06	Down	AT3G57860
AT3G57940	AT3G57940.1	GNAT acetyltransferase (DUF699);(source:Araport11)	protein_coding			1.14264	0.186345	6.13189	8.68432e-10	7.14721e-09	Up	AT3G57940
AT3G58060	AT3G58060.1	TP8 is a tonoplast localized member of CDF family of cation transporters. It functions in roots as an Mn transporter.MTP8 transports manganese into root vacuoles of iron-deficient plants and thereby prevents inhibition of iron deficiency-induced ferric chelate reductase by manganese. In seed embryos, MTP8 is responsible for manganese and iron enrichment in the subepidermal cell layer (particularl…	protein_coding	(MTP8)	(MTP8)	2.98418	0.221651	13.4635	2.56616e-41	9.13561e-40	Up	AT3G58060
AT3G58450	AT3G58450.1	USP domain containing protein, member of the universal stress protein family, regulated by ABA and possibly regulated by the ABA-dependent transcription factor AREB/ABF. Involved in the regulation of seed germination.	protein_coding	UNIVERSAL STRESS PROTEIN (USP)	UNIVERSAL STRESS PROTEIN (USP);GERMINATION-RELATED UNIVERSAL STRESS PROTEIN (GRUSP)	1.55889	0.0586908	26.561	1.91448e-155	3.69234e-153	Up	AT3G58450
AT3G58550	AT3G58550.1	Bifunctional inhibitor/lipid-transfer protein/seed storage 2S albumin superfamily protein;(source:Araport11)	protein_coding	GLYCOSYLPHOSPHATIDYLINOSITOL-ANCHORED LIPID PROTEIN TRANSFER 22 (LTPG22)	GLYCOSYLPHOSPHATIDYLINOSITOL-ANCHORED LIPID PROTEIN TRANSFER 22 (LTPG22)	3.83042	0.0830038	46.1475	0	0	Up	AT3G58550
AT3G58650	AT3G58650.1	Encodes a member of the TRM superfamily, that plays a role in preprophase band formation during plant cell division and controls the robustness of the orientation of that cell division. Its transcription is regulated by the cell cycle and peaks at the G2/M transition.	protein_coding	TON1 RECRUITING MOTIF 7 (TRM7)	TON1 RECRUITING MOTIF 7 (TRM7)	-1.42366	0.234244	-6.07765	1.21958e-09	9.87648e-09	Down	AT3G58650
AT3G58710	AT3G58710.1	member of WRKY Transcription Factor; Group II-e	protein_coding	WRKY DNA-BINDING PROTEIN 69 (WRKY69)	WRKY DNA-BINDING PROTEIN 69 (WRKY69);RABIDOPSIS THALIANA WRKY DNA-BINDING PROTEIN 69 (ATWRKY69)	-1.31788	0.341207	-3.86242	0.000112271	0.00047794	Down	AT3G58710
AT3G58990	AT3G58990.1	Small subunit, which together with IPMI SSU1, IPMISSU2 and IPMI LSU1, is a member of heterodimeric isopropylmalate isomerase (IPMI). Together with IPMI SSU3 participates in the Met chain elongation pathway.	protein_coding	ISOPROPYLMALATE ISOMERASE 1 (IPMI1)	ISOPROPYLMALATE ISOMERASE 1 (IPMI1); (IPMI SSU3)	2.12161	0.161878	13.1063	3.03203e-39	1.01399e-37	Up	AT3G58990
AT3G59310	AT3G59310.2	solute carrier family 35 protein (DUF914);(source:Araport11)	protein_coding			1.06934	0.25195	4.24423	2.19345e-05	0.00010558	Up	AT3G59310
AT3G59480	AT3G59480.1	Encodes a member of the fructokinase gene family. Nomenclature according to Riggs 2017 has been adopted for the family by the community (personal communication, Boernke, Callis, Granot, Boernke, and Smeekens).	protein_coding	FRUCTOKINASE 7 (FRK7)	FRUCTOKINASE 7 (FRK7);FRUCTOKINASE 4 (FRK4)	-1.01557	0.174294	-5.82679	5.65045e-09	4.25175e-08	Down	AT3G59480
AT3G59765	AT3G59765.1	None;(source:Araport11)	other_rna			-1.66961	0.370551	-4.50574	6.61414e-06	3.43773e-05	Down	AT3G59765
AT3G59930	AT3G59930.1	Encodes a defensin-like (DEFL) family protein that is expressed in roots and downregulated in syncytium formed during nematode infection.	protein_coding			1.97665	0.618203	3.1974	0.0013867	0.00477333	Up	AT3G59930
AT3G60000	AT3G60000.2	QWRF motif protein (DUF566);(source:Araport11)	protein_coding	QWRF DOMAIN CONTAINING 6 (QWRF6)	QWRF DOMAIN CONTAINING 6 (QWRF6)	-2.03633	0.340403	-5.98212	2.2025e-09	1.72935e-08	Down	AT3G60000
AT3G60100	AT3G60100.2	citrate synthase 5;(source:Araport11)	protein_coding			2.30103	0.746503	3.08241	0.00205332	0.00675045	Up	AT3G60100
AT3G60160	AT3G60160.1	member of MRP subfamily	protein_coding	ATP-BINDING CASSETTE C9 (ABCC9)	MULTIDRUG RESISTANCE-ASSOCIATED PROTEIN 9 (ATMRP9);MULTIDRUG RESISTANCE-ASSOCIATED PROTEIN 9 (MRP9);ATP-BINDING CASSETTE C9 (ABCC9)	1.24959	0.108461	11.5211	1.03259e-30	2.72409e-29	Up	AT3G60160
AT3G60290	AT3G60290.1	2-oxoglutarate (2OG) and Fe(II)-dependent oxygenase superfamily protein;(source:Araport11)	protein_coding			1.50323	0.134442	11.1813	5.03661e-29	1.23981e-27	Up	AT3G60290
AT3G60730	AT3G60730.1	Pectin methylesterase inhibitor; INVI-PMEI protein isoform which clustered with a PME.	protein_coding	PECTIN METHYL ESTERASE INHIBITOR-PECTIN METHYLESTERASE 65 (PMEI-PME65)	PECTIN METHYL ESTERASE INHIBITOR-PECTIN METHYLESTERASE 65 (PMEI-PME65)	2.08918	0.0506253	41.2675	0	0	Up	AT3G60730
AT3G60840	AT3G60840.1	Encodes MAP65-4, a non-motor microtubule associated protein (MAP) that belongs to the evolutionarily conserved MAP65 family. MAP65-4 specifically associates with the forming mitotic spindle during prophase and with the kinetochore fibers from prometaphase to the end of anaphase. MAP65-4 cross-links microtubules and promotes microtubule bundle elongation.	protein_coding	MICROTUBULE-ASSOCIATED PROTEIN 65-4 (MAP65-4)	MICROTUBULE-ASSOCIATED PROTEIN 65-4 (MAP65-4)	-2.10347	0.225	-9.34875	8.86938e-21	1.53209e-19	Down	AT3G60840
AT3G61060	AT3G61060.2	phloem protein 2-A13;(source:Araport11)	protein_coding	PHLOEM PROTEIN 2-A13 (PP2-A13)	PHLOEM PROTEIN 2-A13 (AtPP2-A13);PHLOEM PROTEIN 2-A13 (PP2-A13)	-1.26436	0.116171	-10.8836	1.38075e-27	3.18196e-26	Down	AT3G61060
AT3G61190	AT3G61190.1	Encodes a protein with a C2 domain that binds to BON1 in yeast two hybrid analyses. Its ability to bind to phospholipids is enhanced by calcium ions. Involved in maintaining cell homeostasis.	protein_coding	BON ASSOCIATION PROTEIN 1 (BAP1)	BON ASSOCIATION PROTEIN 1 (BAP1)	1.69578	0.159157	10.6548	1.65668e-26	3.66889e-25	Up	AT3G61190
AT3G61220	AT3G61220.3	CytADR/SDR1 is an aldehyde reductase that catalyzes the reduction of the aldehyde carbonyl groups on alpha,beta-unsaturated aldehydes with more than 5 carbons in vitro. It can also act on menthone and neomenthol in vitro, but these do not represent likely endogenous activities of this enzyme in planta. GFP-tagged CytADR appears to localize to the cytosol where it likely plays a role in detoxifyin…	protein_coding			1.33819	0.124356	10.761	5.26058e-27	1.19022e-25	Up	AT3G61220
AT3G61250	AT3G61250.1	LATE MERISTEM IDENTITY2 (LMI2) is a target of the meristem identity regulator LEAFY (LFY). Has a role in the meristem identity transition from vegetative growth to flowering. Member of the R2R3 factor gene family.	protein_coding	MYB DOMAIN PROTEIN 17 (MYB17)	MYB DOMAIN PROTEIN 17 (AtMYB17);MYB DOMAIN PROTEIN 17 (MYB17);LATE MERISTEM IDENTITY2 (LMI2)	1.55901	0.486285	3.20595	0.00134618	0.00464591	Up	AT3G61250
AT3G61450	AT3G61450.2	syntaxin of plants 73 (SYP73); anchors the ER to the actin cytoskeleton for maintenance of ER integrity and streaming.	protein_coding	SYNTAXIN OF PLANTS 73 (SYP73)	SYNTAXIN OF PLANTS 73 (SYP73)	-1.43172	0.463337	-3.09002	0.00200146	0.00659899	Down	AT3G61450
AT3G61680	AT3G61680.1	PLIP1 encodes a plastid localized phospholipase A1 involved in seed oil biosynthesis.	protein_coding	PLASTID LIPASE1 (PLIP1)	PLASTID LIPASE1 (PLIP1)	2.26939	0.0945839	23.9934	3.26095e-127	4.90748e-125	Up	AT3G61680
AT3G61820	AT3G61820.1	Eukaryotic aspartyl protease family protein;(source:Araport11)	protein_coding			1.75435	0.441597	3.97275	7.10479e-05	0.000314741	Up	AT3G61820
AT3G61870	AT3G61870.1	Membrane protein (ECM1) located in chloroplast.	protein_coding			-1.11492	0.0973255	-11.4556	2.20529e-30	5.70418e-29	Down	AT3G61870
AT3G61880	AT3G61880.2	Encodes a cytochrome p450 monooxygenase. Overexpression of this gene allows fruit growth independently of fertilization. The gene is normally expressed only in floral organs(during the Arabidopsis stage 14 flower) and in the funiculus at anthesis.	protein_coding	CYTOCHROME P450 78A9 (CYP78A9)	CYTOCHROME P450 78A9 (CYP78A9)	1.69275	0.056714	29.8472	9.53494e-196	2.39761e-193	Up	AT3G61880
AT3G61898	AT3G61898.1	transmembrane protein;(source:Araport11)	protein_coding			1.27892	0.35879	3.56453	0.000364511	0.00141925	Up	AT3G61898
AT3G62040	AT3G62040.1	Haloacid dehalogenase-like hydrolase (HAD) superfamily protein;(source:Araport11)	protein_coding			1.39339	0.410607	3.39349	0.000690078	0.00253109	Up	AT3G62040
AT3G62070	AT3G62070.1	hypothetical protein;(source:Araport11)	protein_coding			-1.04079	0.164793	-6.31575	2.68856e-10	2.31505e-09	Down	AT3G62070
AT3G62170	AT3G62170.1	Pectin methylesterase inhibitor; INVI-PMEI protein isoform which clustered with a PME.	protein_coding	VANGUARD 1 HOMOLOG 2 (VGDH2)	VANGUARD 1 HOMOLOG 2 (VGDH2);PECTIN METHYLESTERASE INHIBITOR-PECTIN METHYLESTERASE 37 (PMEI-PME37)	5.36663	1.64937	3.25375	0.00113892	0.00398535	Up	AT3G62170
AT3G62820	AT3G62820.1	Plant invertase/pectin methylesterase inhibitor superfamily protein;(source:Araport11)	protein_coding			-1.26472	0.27663	-4.57187	4.83394e-06	2.56549e-05	Down	AT3G62820
AT3G63210	AT3G63210.1	encodes a novel zinc-finger protein with a proline-rich N-terminus, identical to senescence-associated protein SAG102	protein_coding	MEDIATOR OF ABA-REGULATED DORMANCY 1 (MARD1)	MEDIATOR OF ABA-REGULATED DORMANCY 1 (MARD1); (MARD1)	-1.22614	0.106497	-11.5134	1.12957e-30	2.97205e-29	Down	AT3G63210
AT3G63350	AT3G63350.1	member of Heat Stress Transcription Factor (Hsf) family	protein_coding	(AT-HSFA7B)	(AT-HSFA7B);HEAT SHOCK TRANSCRIPTION FACTOR A7B (HSFA7B)	-1.86957	0.376976	-4.95938	7.07176e-07	4.20223e-06	Down	AT3G63350
AT3G63430	AT3G63430.1	zinc finger CCCH domain protein;(source:Araport11)	protein_coding	TON1 RECRUITING MOTIF 5 (TRM5)	TON1 RECRUITING MOTIF 5 (TRM5)	-1.39559	0.17122	-8.15086	3.61353e-16	4.76013e-15	Down	AT3G63430
AT3G63480	AT3G63480.1	Encodes a protein with sequence similarity to rice kinesin protein. Homozygous loss of function mutations have reduced seed set due to defects in megagametogenesis and reduced pollen viability.	protein_coding	KINESIN 1 (KIN-1)	KINESIN 1 (KIN-1); (ATKIN-1); (ATPSS1)	-1.28357	0.378422	-3.39191	0.000694078	0.00254389	Down	AT3G63480
AT4G00460	AT4G00460.2	Encodes a member of KPP-like gene family, homolog of KPP (kinase partner protein) gene in tomato. Also a member of the RopGEF (guanine nucleotide exchange factor) family, containing the novel PRONE domain (plant-specific Rop nucleotide exchanger), which is exclusively active towards members of the Rop subfamily.	protein_coding	ROP (RHO OF PLANTS) GUANINE NUCLEOTIDE EXCHANGE FACTOR 3 (ROPGEF3)	(ATROPGEF3);ROP (RHO OF PLANTS) GUANINE NUCLEOTIDE EXCHANGE FACTOR 3 (ROPGEF3)	-1.97478	0.376521	-5.2448	1.56451e-07	1.00742e-06	Down	AT4G00460
AT4G00620	AT4G00620.1	Amino acid dehydrogenase family protein;(source:Araport11)	protein_coding	EMBRYO DEFECTIVE 3127 (EMB3127)	EMBRYO DEFECTIVE 3127 (EMB3127)	1.10839	0.187868	5.89984	3.63844e-09	2.79779e-08	Up	AT4G00620
AT4G00872	AT4G00872.1	Plant invertase/pectin methylesterase inhibitor superfamily protein;(source:Araport11)	protein_coding			-2.78347	0.450287	-6.18156	6.34731e-10	5.28455e-09	Down	AT4G00872
AT4G00940	AT4G00940.1	Dof-type zinc finger DNA-binding family protein. Mutants show enhanced seed longevity due to increased seed storage protein accumulation and reduced seed coat permeabilty.	protein_coding	DNA BINDING WITH ONE FINGER 4.1 (DOF4.1)	DNA BINDING WITH ONE FINGER 4.1 (DOF4.1); (ATDOF4.1);INTERCELLULAR TRAFFICKING DOF 1 (ITD1)	3.00036	0.565387	5.30673	1.11611e-07	7.31494e-07	Up	AT4G00940
AT4G01023	AT4G01023.2	RING/U-box superfamily protein;(source:Araport11)	protein_coding			-2.27177	0.682128	-3.33042	0.000867153	0.00311107	Down	AT4G01023
AT4G01070	AT4G01070.1	the glycosyltransferase (UGT72B1) is involved in metabolizing xenobiotica (chloroaniline and chlorophenole). Comparison between wild type and knock-out mutant demonstrates the central role of this gene for metabolizing chloroaniline but significantly less for chlorophenole. The glucosyltransferase preferred UDP-xylose over UDP-glucose indicating its (additional) functioning as a xylosyltransferas…	protein_coding	(GT72B1)	(GT72B1);UDP-GLUCOSE-DEPENDENT GLUCOSYLTRANSFERASE 72 B1 (UGT72B1)	1.75464	0.139635	12.5659	3.25071e-36	9.96533e-35	Up	AT4G01070
AT4G01140	AT4G01140.1	transmembrane protein, putative (DUF1191);(source:Araport11)	protein_coding			-1.84047	0.233904	-7.86847	3.59016e-15	4.37537e-14	Down	AT4G01140
AT4G01250	AT4G01250.1	AtWRKY22 is a member of WRKY Transcription Factor; Group II-e. It is involved in regulation of dark induced leaf senescence.	protein_coding	(WRKY22)	(WRKY22); (AtWRKY22)	1.15045	0.176702	6.51068	7.4809e-11	6.7396e-10	Up	AT4G01250
AT4G01410	AT4G01410.1	Late embryogenesis abundant (LEA) hydroxyproline-rich glycoprotein family;(source:Araport11)	protein_coding			1.11505	0.102342	10.8953	1.21355e-27	2.80315e-26	Up	AT4G01410
AT4G01420	AT4G01420.1	Encodes calcineurin B-like protein 5 (CBL5). Overexpression confers tolerance to drought and salt stress.	protein_coding	CALCINEURIN B-LIKE PROTEIN 5 (CBL5)	CALCINEURIN B-LIKE PROTEIN 5 (CBL5)	1.38518	0.45804	3.02416	0.00249325	0.00802208	Up	AT4G01420
AT4G01440	AT4G01440.1	nodulin MtN21-like transporter family protein	protein_coding	USUALLY MULTIPLE ACIDS MOVE IN AND OUT TRANSPORTERS 31 (UMAMIT31)	USUALLY MULTIPLE ACIDS MOVE IN AND OUT TRANSPORTERS 31 (UMAMIT31)	1.00185	0.220363	4.54636	5.45818e-06	2.87528e-05	Up	AT4G01440
AT4G01450	AT4G01450.2	nodulin MtN21-like transporter family protein	protein_coding	USUALLY MULTIPLE ACIDS MOVE IN AND OUT TRANSPORTERS 30 (UMAMIT30)	USUALLY MULTIPLE ACIDS MOVE IN AND OUT TRANSPORTERS 30 (UMAMIT30)	1.43837	0.34463	4.17367	2.99737e-05	0.000141701	Up	AT4G01450
AT4G01670	AT4G01670.1	hypothetical protein;(source:Araport11)	protein_coding			-1.64083	0.449211	-3.65269	0.000259505	0.00103786	Down	AT4G01670
AT4G01730	AT4G01730.1	DHHC-type zinc finger family protein;(source:Araport11)	protein_coding			-2.05703	0.237165	-8.67342	4.19346e-18	6.18894e-17	Down	AT4G01730
AT4G01830	AT4G01830.1	P-glycoprotein 5;(source:Araport11)	protein_coding	ATP-BINDING CASSETTE B5 (ABCB5)	P-GLYCOPROTEIN 5 (PGP5);ATP-BINDING CASSETTE B5 (ABCB5)	-3.49789	1.01797	-3.43613	0.00059008	0.00218986	Down	AT4G01830
AT4G01950	AT4G01950.2	putative sn-glycerol-3-phosphate 2-O-acyltransferase	protein_coding			1.33562	0.247661	5.39294	6.93138e-08	4.67069e-07	Up	AT4G01950
AT4G01970	AT4G01970.2	Encodes a a raffinose and high affinity stachyose synthase as well as a stachyose and Gol specific galactosylhydrolase enzyme activity.AtRS4 is a sequential multifunctional RafS and StaS as well as a high affinity StaS, accepting only Raf and Gol for Sta product formation. AtRS4 possesses a Sta and Gol specific galactosylhydrolase enzyme activity.	protein_coding			1.10815	0.0764201	14.5008	1.19776e-47	4.98814e-46	Up	AT4G01970
AT4G02075	AT4G02075.1	RING/FYVE/PHD zinc finger superfamily protein;(source:Araport11)	protein_coding	PITCHOUN 1 (PIT1)	PITCHOUN 1 (PIT1)	-1.06888	0.183292	-5.83155	5.49164e-09	4.14009e-08	Down	AT4G02075
AT4G02280	AT4G02280.1	Encodes a protein with sucrose synthase activity (SUS3). It appears to be important for sucrose metabolism in developing seeds, especially during the late maturation phase, about 18 days after flowering.	protein_coding	SUCROSE SYNTHASE 3 (SUS3)	SUCROSE SYNTHASE 3 (SUS3); (ATSUS3)	1.28168	0.057415	22.323	2.20941e-110	2.79554e-108	Up	AT4G02280
AT4G02360	AT4G02360.1	transmembrane protein, putative (Protein of unknown function, DUF538);(source:Araport11)	protein_coding			1.70822	0.148991	11.4653	1.97076e-30	5.12422e-29	Up	AT4G02360
AT4G02690	AT4G02690.1	Stress induced membrane protein. Mutants show enhanced cell death under stress.	protein_coding	LIFEGUARD 3 (LFG3)	LIFEGUARD 3 (LFG3); (ATLFG3);GOLGI ANTIAPOPTOTIC PROTEIN 3 (GAAP3)	1.3079	0.12916	10.1262	4.22758e-24	8.46581e-23	Up	AT4G02690
AT4G02800	AT4G02800.1	GRIP/coiled-coil protein;(source:Araport11)	protein_coding	(MADA1)	(MADA1)	-1.54855	0.200126	-7.7379	1.01074e-14	1.20157e-13	Down	AT4G02800
AT4G02895	AT4G02895.1	novel transcribed region;(source:Araport11)	novel_transcribed_region			-2.15929	0.622499	-3.46874	0.000522901	0.00196694	Down	AT4G02895
AT4G03015	AT4G03015.1	novel transcribed region;(source:Araport11)	novel_transcribed_region			-1.4319	0.188434	-7.59893	2.98587e-14	3.43851e-13	Down	AT4G03015
AT4G03050	AT4G03050.1	The transcribed allele in ecotype Ler encodes a 2-oxoglutarate-dependent dioxygenase which is involved in glucosinolate biosynthesis. AOP3 is transcriptionally silent in leaf tissues of ecotype Col.The natural variation in this locus explains the diversification of hydroxyalkyl glucosinolates among different ecotypes of Arabidopsis.	protein_coding	(AOP3)	(AOP3)	1.33807	0.0484241	27.6323	4.55793e-168	9.53087e-166	Up	AT4G03050
AT4G03100	AT4G03100.1	Rho GTPase activating protein with PAK-box/P21-Rho-binding domain-containing protein;(source:Araport11)	protein_coding			-1.26575	0.264078	-4.79307	1.64245e-06	9.28491e-06	Down	AT4G03100
AT4G03190	AT4G03190.1	Encodes an F box protein belonging to the TIR1 subfamily. This protein forms SCF complexes with ASK1 and CUL1 and interacts with Aux/IAA proteins in an auxin-dependent manner. It also has sequence similarity to the yeast protein GRR1, which is involved in glucose repression.	protein_coding	GRR1-LIKE PROTEIN 1 (GRH1)	GRR1-LIKE PROTEIN 1 (GRH1); (ATGRH1);A. THALIANA GERMIN-LIKE PROTEIN 1 (ATGER1);AUXIN SIGNALING F BOX PROTEIN 1 (AFB1)	1.32791	0.347099	3.82573	0.000130385	0.000548982	Up	AT4G03190
AT4G03210	AT4G03210.1	Encodes a member of xyloglucan endotransglucosylase/hydrolases (XTHs) that catalyze the cleavage and molecular grafting of xyloglucan chains function in loosening and rearrangement of the cell wall. Gene is expressed in shoot apex region, flower buds, flower stalks and internodes bearing flowers.	protein_coding	XYLOGLUCAN ENDOTRANSGLUCOSYLASE/HYDROLASE 9 (XTH9)	XYLOGLUCAN ENDOTRANSGLUCOSYLASE/HYDROLASE 9 (XTH9)	-1.22497	0.132679	-9.23257	2.64211e-20	4.4217e-19	Down	AT4G03210
AT4G03510	AT4G03510.1	RMA1 encodes a novel 28 kDa protein with a RING finger motif and a C-terminal membrane-anchoring domain that is involved in the secretory pathway. Has E3 ubiquitin ligase activity.	protein_coding	RING MEMBRANE-ANCHOR 1 (RMA1)	RING MEMBRANE-ANCHOR 1 (RMA1); (ATRMA1)	-1.0163	0.0642915	-15.8076	2.75666e-56	1.43354e-54	Down	AT4G03510
AT4G03540	AT4G03540.1	Uncharacterized protein family (UPF0497);(source:Araport11)	protein_coding	CASP-LIKE PROTEIN 1C1 (CASPL1C1)	CASP-LIKE PROTEIN 1C1 (CASPL1C1)	-1.66876	0.178664	-9.34023	9.61275e-21	1.65331e-19	Down	AT4G03540
AT4G03930	AT4G03930.1	Pectin methylesterase inhibitor; INVI-PMEI protein isoforms clustered with a PME.	protein_coding	(PME42)	(PME42); (PMEI-PME42)	-2.10302	0.527036	-3.99027	6.59969e-05	0.000294679	Down	AT4G03930
AT4G03945	AT4G03945.1	Plant invertase/pectin methylesterase inhibitor superfamily protein;(source:Araport11)	protein_coding			-5.30444	1.61531	-3.28385	0.00102401	0.00361924	Down	AT4G03945
AT4G04180	AT4G04180.1	P-loop containing nucleoside triphosphate hydrolases superfamily protein;(source:Araport11)	protein_coding			1.14383	0.247652	4.6187	3.86157e-06	2.07662e-05	Up	AT4G04180
AT4G04450	AT4G04450.1	Member of WRKY Transcription Factor; Group II-b. Interacts with lncRNA APOLO to trigger root hair cell expansion in response to cold.Regulates expression of genes involved in leaf senescence.	protein_coding	(WRKY42)	(WRKY42); (AtWRKY42)	-3.14079	0.65622	-4.78618	1.69982e-06	9.59832e-06	Down	AT4G04450
AT4G04760	AT4G04760.1	Early response to dehydration six-like (ESL) family member.	protein_coding	(ESL3.03)	(ESL3.03)	1.96163	0.216008	9.08129	1.07295e-19	1.74705e-18	Up	AT4G04760
AT4G04830	AT4G04830.1	methionine sulfoxide reductase B5;(source:Araport11)	protein_coding	METHIONINE SULFOXIDE REDUCTASE B5 (MSRB5)	METHIONINE SULFOXIDE REDUCTASE B5 (ATMSRB5);METHIONINE SULFOXIDE REDUCTASE B5 (MSRB5)	1.13206	0.104603	10.8224	2.69479e-27	6.13898e-26	Up	AT4G04830
AT4G04840	AT4G04840.1	methionine sulfoxide reductase B6;(source:Araport11)	protein_coding	METHIONINE SULFOXIDE REDUCTASE B6 (MSRB6)	METHIONINE SULFOXIDE REDUCTASE B6 (MSRB6);METHIONINE SULFOXIDE REDUCTASE B6 (ATMSRB6)	2.20339	0.0649988	33.899	6.88498e-252	2.39948e-249	Up	AT4G04840
AT4G04940	AT4G04940.1	transducin family protein / WD-40 repeat family protein;(source:Araport11)	protein_coding			1.0599	0.21405	4.95163	7.35938e-07	4.34713e-06	Up	AT4G04940
AT4G05070	AT4G05070.1	Member of the wound-induced polypeptide (WIP) family. Positively regulates plant resistance against Pst DC3000 by enhancing PTI responses.	protein_coding	WOUND-INDUCED POLYPEPTIDE 2 (WIP2)	WOUND-INDUCED POLYPEPTIDE 2 (WIP2)	-1.01123	0.0886309	-11.4094	3.75267e-30	9.59112e-29	Down	AT4G05070
AT4G05130	AT4G05130.1	equilibrative nucleoside transporter 4;(source:Araport11)	protein_coding	EQUILIBRATIVE NUCLEOSIDE TRANSPORTER 4 (ENT4)	EQUILIBRATIVE NUCLEOSIDE TRANSPORTER 4 (ENT4); (ATENT4)	-1.43592	0.451564	-3.17988	0.00147338	0.00503416	Down	AT4G05130
AT4G05190	AT4G05190.1	ATK5 encodes a kinesin protein involved in microtubule spindle morphogenesis. It acts as a minus-end directed motor as well as a plus-end tracking protein (+TIP). Localizes to mitotic spindle midzones and regions rich in growing plus-ends within phragmoplasts.	protein_coding	KINESIN 5 (ATK5)	KINESIN 5 (ATK5)	-1.63047	0.180901	-9.01309	2.0033e-19	3.20673e-18	Down	AT4G05190
AT4G05390	AT4G05390.1	Encodes a root-type ferredoxin:NADP(H) oxidoreductase.	protein_coding	ROOT FNR 1 (RFNR1)	ROOT FNR 1 (ATRFNR1);ROOT FNR 1 (RFNR1)	1.05426	0.13147	8.01905	1.06562e-15	1.36035e-14	Up	AT4G05390
AT4G05520	AT4G05520.1	Encodes AtEHD2, one of the Arabidopsis Eps15 homology domain proteins involved in endocytosis (AtEHD1, At3g20290).	protein_coding	EPS15 HOMOLOGY DOMAIN 2 (EHD2)	EPS15 HOMOLOGY DOMAIN 2 (ATEHD2);EPS15 HOMOLOGY DOMAIN 2 (EHD2)	-1.74831	0.206106	-8.48257	2.20267e-17	3.10988e-16	Down	AT4G05520
AT4G06065	AT4G06065.1	None;(source:Araport11)	long_noncoding_rna			1.78904	0.546802	3.27183	0.00106854	0.00376224	Up	AT4G06065
AT4G06534	AT4G06534.1	transmembrane protein;(source:Araport11)	protein_coding			-1.60362	0.328559	-4.88077	1.05674e-06	6.10593e-06	Down	AT4G06534
AT4G06536	AT4G06536.1	SPla/RYanodine receptor (SPRY) domain-containing protein;(source:Araport11)	protein_coding			-2.59933	0.61397	-4.23364	2.29937e-05	0.000110224	Down	AT4G06536
AT4G07960	AT4G07960.1	encodes a XyG glucan synthase; gene similar to cellulose synthase	protein_coding	CELLULOSE-SYNTHASE-LIKE C12 (CSLC12)	CELLULOSE-SYNTHASE-LIKE C12 (ATCSLC12);CELLULOSE-SYNTHASE LIKE C12 (CSLC12);CELLULOSE-SYNTHASE-LIKE C12 (CSLC12)	1.35545	0.120526	11.2462	2.4182e-29	6.01221e-28	Up	AT4G07960
AT4G08870	AT4G08870.1	Encodes one of the two arginase in the genome. Gene expression is enhanced by methyl jasmonate treatment. It is involved in the defense response to B.cinerea.	protein_coding	ARGININE AMIDOHYDROLASE 2 (ARGAH2)	ARGININE AMIDOHYDROLASE 2 (ARGAH2)	2.57427	0.258023	9.97693	1.92329e-23	3.73472e-22	Up	AT4G08870
AT4G08990	AT4G08990.1	DNA (cytosine-5-)-methyltransferase family protein;(source:Araport11)	protein_coding			-2.28608	0.270122	-8.46315	2.60256e-17	3.66146e-16	Down	AT4G08990
AT4G09060	AT4G09060.2	hypothetical protein;(source:Araport11)	protein_coding			-1.2687	0.231659	-5.4766	4.33573e-08	2.98438e-07	Down	AT4G09060
AT4G09460	AT4G09460.1	Encodes myb6 DNA-binding protein. The mRNA is cell-to-cell mobile.	protein_coding	MYB DOMAIN PROTEIN 6 (MYB6)	MYB DOMAIN PROTEIN 6 (MYB6); (ATMYB6);MYB DOMAIN PROTEIN 6 (AtMYB6)	-2.1978	0.268196	-8.19474	2.51137e-16	3.34149e-15	Down	AT4G09460
AT4G09590	AT4G09590.1	Encodes a protein whose sequence is similar to tobacco hairpin-induced gene (HIN1) and Arabidopsis non-race specific disease resistance gene (NDR1). Expression is not detected under normal conditions and in response to cucumber mosaic virus or spermine.	protein_coding	NDR1/HIN1-LIKE 22 (NHL22)	NDR1/HIN1-LIKE 22 (NHL22); (NHL22)	4.64363	0.877888	5.28955	1.22619e-07	7.99946e-07	Up	AT4G09590
AT4G09600	AT4G09600.1	One of GASA gene family which is related to a GA-stimulated transcript (GAST) from tomato.	protein_coding	GAST1 PROTEIN HOMOLOG 3 (GASA3)	GAST1 PROTEIN HOMOLOG 3 (GASA3)	3.64462	0.077539	47.0037	0	0	Up	AT4G09600
AT4G09610	AT4G09610.1	GAST1 protein homolog 2;(source:Araport11)	protein_coding	GAST1 PROTEIN HOMOLOG 2 (GASA2)	GAST1 PROTEIN HOMOLOG 2 (GASA2)	3.65421	0.154843	23.5995	3.90211e-123	5.65806e-121	Up	AT4G09610
AT4G10250	AT4G10250.1	Columbia endomembrane-localized small heat shock protein	protein_coding	(ATHSP22.0)	(HSP22); (ATHSP22.0)	1.93014	0.444921	4.33817	1.43671e-05	7.11374e-05	Up	AT4G10250
AT4G10310	AT4G10310.1	encodes a sodium transporter (HKT1) expressed in xylem parenchyma cells. Mutants over-accumulate sodium in shoot tissue and have increased sodium in the xylem sap and reduced sodium in phloem sap and roots.	protein_coding	HIGH-AFFINITY K+ TRANSPORTER 1 (HKT1)	HIGH-AFFINITY K+ TRANSPORTER 1 (HKT1); (HKT1;1); (ATHKT1)	2.30661	0.457702	5.03954	4.66653e-07	2.83055e-06	Up	AT4G10310
AT4G10630	AT4G10630.1	Glutaredoxin family protein;(source:Araport11)	protein_coding			-1.36684	0.247181	-5.5297	3.20785e-08	2.23986e-07	Down	AT4G10630
AT4G10640	AT4G10640.1	Overexpression of IQD16 in transgenic Arabidopsis Pro35:IQD16 lines alters microtubule organization, cell shape, and plant growth. Phenotypes are reminiscent of lng1-1D plants, which overexpress LNG1/TRM2. IQD16 induces elongation of aerial tissues.	protein_coding	IQ-DOMAIN 16 (IQD16)	ABNORMAL SHOOT 6 (ABS6);IQ-DOMAIN 16 (IQD16)	-2.18835	0.305288	-7.16815	7.60204e-13	7.9649e-12	Down	AT4G10640
AT4G10843	AT4G10843.3	hypothetical protein;(source:Araport11)	protein_coding			-1.07243	0.346465	-3.09535	0.00196578	0.00649753	Down	AT4G10843
AT4G11040	AT4G11040.1	Encodes a nuclear localized protein with sequence similarity to PP2C phosphatases that is involved in seed dormancy. Loss of function mutations have reduced seed dormancy but does not act through ABA or DOG1 pathways. Lacks several conserved key residues and does not possess any appreciable phosphatase activity in in vitro assays. QTL allele with a nonsynonymous amino acid change confers seed dor…	protein_coding	REDUCED DORMANCY 5 (RDO5)	REDUCED DORMANCY 5 (RDO5);DELAY OF GERMINATION 18 (DOG18)	1.00841	0.16131	6.25141	4.06771e-10	3.43851e-09	Up	AT4G11040
AT4G11080	AT4G11080.1	Encodes a protein containing three copies of the HMG (high mobility group)-box domain. The two Arabidopsis 3xHMG-box proteins are: AT4G11080 (3xHMG-box1) and AT4G23800 (3xHMG-box2). Interacts with mitotic and meiotic chromosomes.	protein_coding	3XHIGH MOBILITY GROUP-BOX1 (3xHMG-box1)	3XHIGH MOBILITY GROUP-BOX1 (3xHMG-box1)	-1.90773	0.201578	-9.46398	2.96441e-21	5.25317e-20	Down	AT4G11080
AT4G11180	AT4G11180.1	Seed coat specific expressed protein. Together with LAC5 involved in neolignan biosynthesis via sinapoylcholine/feruloylcholine and is essential for the biosynthesis of 8-O-4&#8242;-type neolignans in seeds.	protein_coding	DIRIGENT PROTEIN 1 (DP1)	DIRIGENT PROTEIN 1 (DP1);DIRIGENT PROTEIN 12 (DIR12)	-2.84766	0.155724	-18.2866	1.05735e-74	7.5015e-73	Down	AT4G11180
AT4G11280	AT4G11280.1	encodes a a member of the 1-aminocyclopropane-1-carboxylate (ACC) synthase (S-adenosyl-L-methionine methylthioadenosine-lyase, EC 4.4.1.14) gene family The mRNA is cell-to-cell mobile.	protein_coding	1-AMINOCYCLOPROPANE-1-CARBOXYLIC ACID (ACC) SYNTHASE 6 (ACS6)	1-AMINOCYCLOPROPANE-1-CARBOXYLIC ACID (ACC) SYNTHASE 6 (ACS6); (ATACS6)	1.94998	0.0835201	23.3474	1.46305e-120	2.07596e-118	Up	AT4G11280
AT4G11310	AT4G11310.1	cysteine proteinase precursor-like protein	protein_coding	CYSTEINE PROTEASE 1 (CP1)	CYSTEINE PROTEASE 1 (CP1); (ATCP1)	3.98066	0.10562	37.6885	0	0	Up	AT4G11310
AT4G11320	AT4G11320.1	Papain family cysteine protease;(source:Araport11)	protein_coding	CYSTEINE PROTEASE 2 (CP2)	CYSTEINE PROTEASE 2 (CP2); (ATCP2)	1.96978	0.0965101	20.4101	1.3602e-92	1.33105e-90	Up	AT4G11320
AT4G11350	AT4G11350.1	transferring glycosyl group transferase (DUF604);(source:Araport11)	protein_coding			1.39591	0.235285	5.93284	2.9774e-09	2.31039e-08	Up	AT4G11350
AT4G11360	AT4G11360.1	Encodes a putative RING-H2 finger protein RHA1b. The mRNA is cell-to-cell mobile.	protein_coding	RING-H2 FINGER A1B (RHA1B)	RING-H2 FINGER A1B (RHA1B)	-2.1644	0.156449	-13.8345	1.57722e-43	5.95655e-42	Down	AT4G11360
AT4G11650	AT4G11650.1	Osmotin-like protein; functions as a positive regulator in the generation of ABA responses and is under post-translational control.	protein_coding	OSMOTIN 34 (OSM34)	OSMOTIN 34 (ATOSM34);OSMOTIN 34 (OSM34);OSMOTIN 34 (OSM 34)	2.32626	0.646184	3.59999	0.000318225	0.00125353	Up	AT4G11650
AT4G11655	AT4G11655.1	Uncharacterized protein family (UPF0497);(source:Araport11)	protein_coding	CASP-LIKE PROTEIN 4A4 (CASPL4A4)	CASP-LIKE PROTEIN 4A4 (CASPL4A4)	-1.46338	0.431624	-3.3904	0.000697908	0.00255698	Down	AT4G11655
AT4G12030	AT4G12030.2	Required for the biosynthesis of methionine-derived glucosinolates. Involved in the transport of 2-keto acids between chloroplasts and the cytosol.	protein_coding	BILE ACID TRANSPORTER 5 (BAT5)	BILE ACID TRANSPORTER 5 (BAT5);BILE ACID:SODIUM SYMPORTER FAMILY PROTEIN 5 (BASS5)	1.72344	0.255341	6.74955	1.48302e-11	1.40823e-10	Up	AT4G12030
AT4G12050	AT4G12050.1	Putative AT-hook DNA-binding family protein;(source:Araport11)	protein_coding	AT-HOOK MOTIF NUCLEAR LOCALIZED PROTEIN 26 (AHL26)	AT-HOOK MOTIF NUCLEAR LOCALIZED PROTEIN 26 (AHL26)	1.24286	0.395427	3.14307	0.00167187	0.0056253	Up	AT4G12050
AT4G12540	AT4G12540.1	hypothetical protein;(source:Araport11)	protein_coding			-1.63033	0.448223	-3.63731	0.000275501	0.00109632	Down	AT4G12540
AT4G12620	AT4G12620.1	Origin Recognition Complex subunit 1b. Involved in the initiation of DNA replication. Regulated transcriptionally during cell cycle, peaking at G1/S-phase. Target of E2F/DF family of transcription factors. Interacts with ORC2 and ORC5. Highly expressed in proliferating cells. Expression levels are independent of light regime.	protein_coding	ORIGIN OF REPLICATION COMPLEX 1B (ORC1B)	ORIGIN OF REPLICATION COMPLEX 1B (ORC1B); (ATORC1B);UNFERTILIZED EMBRYO SAC 13 (UNE13)	-2.10432	0.548509	-3.83644	0.000124831	0.000527387	Down	AT4G12620
AT4G12690	AT4G12690.1	DUF868 family protein (DUF868);(source:Araport11)	protein_coding			-1.12823	0.361204	-3.12353	0.00178698	0.00597012	Down	AT4G12690
AT4G12825	AT4G12825.1	Encodes a Protease inhibitor/seed storage/LTP family protein	protein_coding			-2.22027	0.363963	-6.10027	1.0589e-09	8.64573e-09	Down	AT4G12825
AT4G12870	AT4G12870.1	Gamma interferon responsive lysosomal thiol (GILT) reductase family protein;(source:Araport11)	protein_coding			-1.02131	0.188811	-5.40918	6.3314e-08	4.28383e-07	Down	AT4G12870
AT4G12890	AT4G12890.1	Gamma interferon responsive lysosomal thiol (GILT) reductase family protein;(source:Araport11)	protein_coding			-1.42531	0.389023	-3.66383	0.000248473	0.000996149	Down	AT4G12890
AT4G12910	AT4G12910.1	serine carboxypeptidase-like 20;(source:Araport11)	protein_coding	SERINE CARBOXYPEPTIDASE-LIKE 20 (scpl20)	SERINE CARBOXYPEPTIDASE-LIKE 20 (scpl20)	-2.03472	0.0720107	-28.2558	1.20899e-175	2.69849e-173	Down	AT4G12910
AT4G12940	AT4G12940.1	hypothetical protein;(source:Araport11)	protein_coding			-3.05428	0.760722	-4.01497	5.94537e-05	0.000267326	Down	AT4G12940
AT4G12960	AT4G12960.2	Gamma interferon responsive lysosomal thiol (GILT) reductase family protein;(source:Araport11)	protein_coding	GAMMA-INTERFERON-RESPONSIVE LYSOSOMAL THIOL REDUCTASE (GILT)	GAMMA-INTERFERON-RESPONSIVE LYSOSOMAL THIOL REDUCTASE (GILT); (AtGILT)	-4.09009	0.253165	-16.1558	1.03291e-58	5.637e-57	Down	AT4G12960
AT4G13100	AT4G13100.2	RING/U-box superfamily protein;(source:Araport11)	protein_coding			-1.21815	0.163335	-7.45796	8.78723e-14	9.79014e-13	Down	AT4G13100
AT4G13190	AT4G13190.1	Protein kinase superfamily protein;(source:Araport11)	protein_coding	PBS1-LIKE 24 (PBL24)	PBS1-LIKE 24 (PBL24)	1.58294	0.440645	3.59232	0.000327743	0.00128719	Up	AT4G13190
AT4G13210	AT4G13210.2	Pectin lyase-like superfamily protein;(source:Araport11)	protein_coding			1.00842	0.337817	2.9851	0.00283485	0.00898585	Up	AT4G13210
AT4G13370	AT4G13370.1	Member of a novel, plant specific family of microtubule associated proteins.	protein_coding	CORTICAL MICROTUBULE DISORDERING3 (CORD3)	CORTICAL MICROTUBULE DISORDERING3 (CORD3)	-1.79357	0.23926	-7.49631	6.56411e-14	7.39626e-13	Down	AT4G13370
AT4G13395	AT4G13395.1	ROTUNDIFOLIA like 12;(source:Araport11)	protein_coding	ROTUNDIFOLIA LIKE 12 (RTFL12)	DEVIL 10 (DVL10);ROTUNDIFOLIA LIKE 12 (RTFL12)	1.6183	0.251922	6.42383	1.32891e-10	1.17016e-09	Up	AT4G13395
AT4G13710	AT4G13710.1	Pectin lyase-like superfamily protein;(source:Araport11)	protein_coding			-1.30268	0.195122	-6.67621	2.45203e-11	2.29437e-10	Down	AT4G13710
AT4G13770	AT4G13770.1	Encodes a cytochrome p450 enzyme that catalyzes the initial conversion of aldoximes to thiohydroximates in the synthesis of glucosinolates not derived from tryptophan. Also has a role in auxin homeostasis.	protein_coding	CYTOCHROME P450, FAMILY 83, SUBFAMILY A, POLYPEPTIDE 1 (CYP83A1)	CYTOCHROME P450, FAMILY 83, SUBFAMILY A, POLYPEPTIDE 1 (CYP83A1);REDUCED EPIDERMAL FLUORESCENCE 2 (REF2)	2.04607	0.0885471	23.1071	3.92392e-118	5.37576e-116	Up	AT4G13770
AT4G13810	AT4G13810.2	receptor like protein 47;(source:Araport11)	protein_coding	RECEPTOR LIKE PROTEIN 47 (RLP47)	RECEPTOR LIKE PROTEIN 47 (RLP47)	-1.06572	0.1824	-5.84279	5.13328e-09	3.88172e-08	Down	AT4G13810
AT4G13850	AT4G13850.1	Encodes a glycine-rich RNA-binding protein. Gene expression is induced by cold.	protein_coding	RNA-BINDING GLYCINE-RICH PROTEIN A5 (RBGA5)	GLYCINE-RICH RNA-BINDING PROTEIN 2 (ATGRP2);GLYCINE-RICH RNA-BINDING PROTEIN 2 (GR-RBP2);GLYCINE RICH PROTEIN 2 (GRP2);RNA-BINDING GLYCINE-RICH PROTEIN A5 (RBGA5)	1.1914	0.089117	13.369	9.18212e-41	3.20005e-39	Up	AT4G13850
AT4G13960	AT4G13960.1	F-box/RNI-like superfamily protein;(source:Araport11)	protein_coding			-1.32971	0.375788	-3.53845	0.000402479	0.00155217	Down	AT4G13960
AT4G14020	AT4G14020.1	Rapid alkalinization factor (RALF) family protein;(source:Araport11)	protein_coding			-1.185	0.219919	-5.38834	7.11096e-08	4.78521e-07	Down	AT4G14020
AT4G14140	AT4G14140.2	This gene is predicted to encode a DNA methyltransferase. A plant line expressing an RNAi construct directed against DMT2 has reduced agrobacterium-mediated tumor formation.	protein_coding	DNA METHYLTRANSFERASE 2 (DMT2)	DNA METHYLTRANSFERASE 2 (DMT2)	-2.3769	0.243243	-9.77172	1.48895e-22	2.77208e-21	Down	AT4G14140
AT4G14150	AT4G14150.1	Microtubule motor kinesin PAKRP1/Kinesin-12A. Together with PAKRP1L/Kinesin-12B, serve as linkers of the plus ends of antiparallel microtubules in the phragmoplast.	protein_coding	PHRAGMOPLAST-ASSOCIATED KINESIN-RELATED PROTEIN 1 (PAKRP1)	PHRAGMOPLAST-ASSOCIATED KINESIN-RELATED PROTEIN 1 (PAKRP1); (KINESIN-12A); (PAKRP1)	-1.26431	0.238477	-5.3016	1.1479e-07	7.51829e-07	Down	AT4G14150
AT4G14270	AT4G14270.1	Protein containing PAM2 motif which mediates interaction with the PABC domain of polyadenyl binding proteins.	protein_coding			-1.40469	0.0791392	-17.7496	1.73622e-70	1.16915e-68	Down	AT4G14270
AT4G14310	AT4G14310.2	Transducin/WD40 repeat-like superfamily protein;(source:Araport11)	protein_coding			-1.02686	0.166458	-6.16885	6.87882e-10	5.71509e-09	Down	AT4G14310
AT4G14330	AT4G14330.1	Orphan kinesin with processive motility on single microtubules.	protein_coding	PHRAGMOPLAST-ASSOCIATED KINESIN-RELATED PROTEIN 2 (PAKRP2)	PHRAGMOPLAST-ASSOCIATED KINESIN-RELATED PROTEIN 2 (PAKRP2)	-1.75413	0.164474	-10.6651	1.48312e-26	3.30664e-25	Down	AT4G14330
AT4G14490	AT4G14490.1	SMAD/FHA domain-containing protein;(source:Araport11)	protein_coding			-2.28704	0.280306	-8.15906	3.37636e-16	4.45658e-15	Down	AT4G14490
AT4G14540	AT4G14540.1	Component of Nuclear factor Y transcription factor.	protein_coding	NUCLEAR FACTOR Y, SUBUNIT B3 (NF-YB3)	NUCLEAR FACTOR Y, SUBUNIT B3 (NF-YB3)	-1.65805	0.20185	-8.21428	2.13446e-16	2.85914e-15	Down	AT4G14540
AT4G14620	AT4G14620.1	DUF506 gene family member	protein_coding			-1.86383	0.147518	-12.6345	1.36179e-36	4.25346e-35	Down	AT4G14620
AT4G14695	AT4G14695.1	Uncharacterized protein family (UPF0041);(source:Araport11)	protein_coding	MITOCHONDRIAL PYRUVATE CARRIER 2 (MPC2)	MITOCHONDRIAL PYRUVATE CARRIER 2 (MPC2)	1.07361	0.2068	5.19153	2.08571e-07	1.32882e-06	Up	AT4G14695
AT4G14760	AT4G14760.1	kinase interacting (KIP1-like) family protein;(source:Araport11)	protein_coding	NETWORKED 1B (NET1B)	NETWORKED 1B (NET1B)	-1.00956	0.124033	-8.1394	3.97257e-16	5.20205e-15	Down	AT4G14760
AT4G14930	AT4G14930.1	Survival protein SurE-like phosphatase/nucleotidase;(source:Araport11)	protein_coding			-1.18115	0.0591708	-19.9617	1.18679e-88	1.09654e-86	Down	AT4G14930
AT4G14980	AT4G14980.1	Cysteine/Histidine-rich C1 domain family protein;(source:Araport11)	protein_coding			2.60968	0.188991	13.8085	2.26516e-43	8.50614e-42	Up	AT4G14980
AT4G15120	AT4G15120.1	VQ motif-containing protein;(source:Araport11)	protein_coding			-1.06985	0.186068	-5.7498	8.93511e-09	6.59836e-08	Down	AT4G15120
AT4G15140	AT4G15140.1	hypothetical protein;(source:Araport11)	protein_coding			-1.47934	0.365012	-4.05286	5.05954e-05	0.00022968	Down	AT4G15140
AT4G15380	AT4G15380.1	member of CYP705A	protein_coding	CYTOCHROME P450, FAMILY 705, SUBFAMILY A, POLYPEPTIDE 4 (CYP705A4)	CYTOCHROME P450, FAMILY 705, SUBFAMILY A, POLYPEPTIDE 4 (CYP705A4)	-1.10459	0.111932	-9.86847	5.70296e-23	1.081e-21	Down	AT4G15380
AT4G15390	AT4G15390.1	HXXXD-type acyl-transferase family protein;(source:Araport11)	protein_coding			-1.26351	0.0723921	-17.4538	3.22323e-68	2.09932e-66	Down	AT4G15390
AT4G15396	AT4G15396.1	cytochrome P450, family 702, subfamily A, polypeptide 6;(source:Araport11)	protein_coding	CYTOCHROME P450, FAMILY 702, SUBFAMILY A, POLYPEPTIDE 6 (CYP702A6)	CYTOCHROME P450, FAMILY 702, SUBFAMILY A, POLYPEPTIDE 6 (CYP702A6)	2.01975	0.072216	27.9682	3.96302e-172	8.74727e-170	Up	AT4G15396
AT4G15430	AT4G15430.1	ERD (early-responsive to dehydration stress) family protein;(source:Araport11)	protein_coding			1.80256	0.510871	3.5284	0.000418084	0.00160736	Up	AT4G15430
AT4G15563	AT4G15563.7	F-box-like protein;(source:Araport11)	protein_coding			1.39757	0.249014	5.61241	1.99527e-08	1.42607e-07	Up	AT4G15563
AT4G15630	AT4G15630.1	Uncharacterized protein family (UPF0497);(source:Araport11)	protein_coding	CASP-LIKE PROTEIN 1E1 (CASPL1E1)	CASP-LIKE PROTEIN 1E1 (CASPL1E1)	1.32089	0.0853498	15.4762	5.01904e-54	2.44371e-52	Up	AT4G15630
AT4G15750	AT4G15750.1	Plant invertase/pectin methylesterase inhibitor superfamily protein;(source:Araport11)	protein_coding	(PMEI13)	(PMEI13)	-4.96721	0.254566	-19.5124	8.60938e-85	7.37178e-83	Down	AT4G15750
AT4G15830	AT4G15830.1	ARM repeat superfamily protein;(source:Araport11)	protein_coding			-1.27523	0.269157	-4.73785	2.16002e-06	1.20159e-05	Down	AT4G15830
AT4G15890	AT4G15890.1	CAP-3D is a subunit of condensin. It a target of MMD1 regulation and also involved in meiotic chromosome condensation. Mutants have reduced fertility. Required for the correct spatial relationship between centromeres and rDNA arrays.	protein_coding	CONDENSIN (CAP-D3)	CONDENSIN (CAP-D3)	-1.09632	0.364065	-3.01134	0.00260097	0.00832957	Down	AT4G15890
AT4G16130	AT4G16130.1	Arabinokinase.	protein_coding	ARABINOSE KINASE (ARA1)	ARABINOSE KINASE (ARA1); (ATISA1); (ISA1)	-1.72201	0.0478938	-35.9547	4.26903e-283	1.97219e-280	Down	AT4G16130
AT4G16140	AT4G16140.2	proline-rich family protein;(source:Araport11)	protein_coding			1.61903	0.251341	6.44158	1.18238e-10	1.04484e-09	Up	AT4G16140
AT4G16563	AT4G16563.1	Eukaryotic aspartyl protease family protein;(source:Araport11)	protein_coding			-1.0505	0.119551	-8.78708	1.53492e-18	2.33471e-17	Down	AT4G16563
AT4G16610	AT4G16610.1	C2H2-like zinc finger protein;(source:Araport11)	protein_coding			-1.22264	0.250993	-4.87123	1.10903e-06	6.38393e-06	Down	AT4G16610
AT4G16640	AT4G16640.1	Matrix metalloprotease.	protein_coding	(AT1-MMP)	(AT1-MMP)	-1.96074	0.0953767	-20.5578	6.54952e-94	6.538e-92	Down	AT4G16640
AT4G16970	AT4G16970.1	Protein kinase superfamily protein;(source:Araport11)	protein_coding			-1.03408	0.335064	-3.08621	0.00202728	0.00667195	Down	AT4G16970
AT4G16990	AT4G16990.12	disease resistance protein (TIR-NBS class);(source:Araport11)	protein_coding	TIR-NBS16 (TN16)	TIR-NBS16 (TN16)	1.08788	0.352672	3.08469	0.00203763	0.0067027	Up	AT4G16990
AT4G17000	AT4G17000.1	neurofilament heavy protein;(source:Araport11)	protein_coding			-1.59323	0.309238	-5.15211	2.57572e-07	1.6192e-06	Down	AT4G17000
AT4G17030	AT4G17030.1	Encodes EXLB1 (expansin-like B1), a member of the expansin family.	protein_coding	EXPANSIN-LIKE B1 (EXLB1)	EXPANSIN-LIKE B1 (ATEXLB1); (EXPR); (AT-EXPR); (ATEXPR1); (ATHEXP BETA 3.1);EXPANSIN-LIKE B1 (EXLB1)	2.14422	0.273649	7.83566	4.66379e-15	5.65606e-14	Up	AT4G17030
AT4G17240	AT4G17240.1	structural maintenance of chromosomes protein;(source:Araport11)	protein_coding			-1.51424	0.319665	-4.73697	2.16935e-06	1.20577e-05	Down	AT4G17240
AT4G17280	AT4G17280.1	Auxin-responsive family protein;(source:Araport11)	protein_coding			-2.24243	0.0945518	-23.7164	2.44257e-124	3.56777e-122	Down	AT4G17280
AT4G17340	AT4G17340.1	Root expressed tonoplast intrinsic protein.	protein_coding	TONOPLAST INTRINSIC PROTEIN 2;2 (TIP2;2)	TONOPLAST INTRINSIC PROTEIN 2;2 (TIP2;2); (DELTA-TIP2)	-3.04829	0.0988995	-30.8221	1.32496e-208	3.65559e-206	Down	AT4G17340
AT4G17483	AT4G17483.1	alpha/beta-Hydrolases superfamily protein;(source:Araport11)	protein_coding			-1.41368	0.185851	-7.60652	2.81572e-14	3.24822e-13	Down	AT4G17483
AT4G17490	AT4G17490.1	Encodes a member of the ERF (ethylene response factor) subfamily B-3 of ERF/AP2 transcription factor family (ATERF-6). The protein contains one AP2 domain. There are 18 members in this subfamily including ATERF-1, ATERF-2, AND ATERF-5. It is involved in the response to reactive oxygen species and light stress. Involved in regulating root architecture and the response to cold stress.	protein_coding	ETHYLENE RESPONSIVE ELEMENT BINDING FACTOR 6 (ERF6)	ETHYLENE RESPONSIVE ELEMENT BINDING FACTOR 6 (ATERF6); (ERF-6-6);ETHYLENE RESPONSIVE ELEMENT BINDING FACTOR 6 (ERF6); (ERF103)	1.32851	0.219871	6.04221	1.52016e-09	1.21424e-08	Up	AT4G17490
AT4G17900	AT4G17900.1	PLATZ transcription factor family protein;(source:Araport11)	protein_coding	(PLATZ11)	(PLATZ11)	-1.21353	0.0846225	-14.3405	1.22093e-46	4.94975e-45	Down	AT4G17900
AT4G18050	AT4G18050.2	P-glycoprotein 9;(source:Araport11)	protein_coding			1.33575	0.359663	3.71391	0.000204083	0.000832468	Up	AT4G18050
AT4G18140	AT4G18140.1	Encodes a SCP1-like small phosphatase (SSP). Three SSPs form a unique group with long N-terminal extensions: AT5G46410 (SSP4), AT5G11860 (SSP5), AT4G18140 (SSP4b). SSP4 and SSP4b were localized exclusively in the nuclei, whereas SSP5 accumulated in both nuclei and cytoplasm. All three SSPs encodes active CTD phosphatases like animal SCP1 family proteins, with distinct substrate specificities: SSP…	protein_coding	SCP1-LIKE SMALL PHOSPHATASE 4B (SSP4b)	SCP1-LIKE SMALL PHOSPHATASE 4B (SSP4b)	-1.01497	0.136011	-7.46239	8.49685e-14	9.47194e-13	Down	AT4G18140
AT4G18340	AT4G18340.1	Glycosyl hydrolase superfamily protein;(source:Araport11)	protein_coding			1.48596	0.323712	4.59039	4.42427e-06	2.35941e-05	Up	AT4G18340
AT4G18360	AT4G18360.1	Encodes a glycolate oxidase that modulates reactive oxygen species-mediated signal transduction during nonhost resistance.	protein_coding	GLYCOLATE OXIDASE 3 (GOX3)	GLYCOLATE OXIDASE 3 (GOX3)	1.02165	0.228205	4.47691	7.57305e-06	3.90344e-05	Up	AT4G18360
AT4G18430	AT4G18430.1	RAB GTPase homolog A1E;(source:Araport11)	protein_coding	RAB GTPASE HOMOLOG A1E (RABA1e)	RAB GTPASE HOMOLOG A1E (AtRABA1e);RAB GTPASE HOMOLOG A1E (RABA1e)	-1.43808	0.457629	-3.14246	0.00167534	0.00563313	Down	AT4G18430
AT4G18490	AT4G18490.3	hypothetical protein;(source:Araport11)	protein_coding			-1.81779	0.52977	-3.43128	0.000600746	0.00222604	Down	AT4G18490
AT4G18650	AT4G18650.1	A maternally expressed imprinted gene in the endosperm. It's expression is positively regulated by ROS1.	protein_coding	DOG1-LIKE 4 (DOGL4)	DOG1-LIKE 4 (DOGL4)	1.69259	0.0940843	17.9901	2.32781e-72	1.59455e-70	Up	AT4G18650
AT4G18660	AT4G18660.1	delay of germination protein;(source:Araport11)	protein_coding			1.8459	0.59193	3.11844	0.00181811	0.0060619	Up	AT4G18660
AT4G18680	AT4G18680.1	delay of germination protein;(source:Araport11)	protein_coding			1.49712	0.145631	10.2802	8.65353e-25	1.77585e-23	Up	AT4G18680
AT4G18780	AT4G18780.1	Encodes a member of the cellulose synthase family involved in secondary cell wall biosynthesis. Mutants have abnormal xylem formation, reduced cellulose content, and enhanced drought and osmotic stress tolerance. Mediates resistance towards bacterial pathogens via ABA. Confers resistance towards bacterial and fungal pathogens, independent of salicylic acid, ethylene and jasmonate signaling.	protein_coding	IRREGULAR XYLEM 1 (IRX1)	CELLULOSE SYNTHASE 8 (CESA8);LEAF WILTING 2 (LEW2);CELLULOSE SYNTHASE 8 (ATCESA8);IRREGULAR XYLEM 1 (IRX1)	1.44027	0.238757	6.03238	1.61566e-09	1.28637e-08	Up	AT4G18780
AT4G18920	AT4G18920.1	histone acetyltransferase (DUF1264);(source:Araport11)	protein_coding			2.53389	0.12079	20.9776	1.0501e-97	1.09215e-95	Up	AT4G18920
AT4G19160	AT4G19160.2	transglutaminase family protein;(source:Araport11)	protein_coding			-1.76818	0.0640555	-27.6039	9.99344e-168	2.06791e-165	Down	AT4G19160
AT4G19370	AT4G19370.1	chitin synthase, putative (DUF1218);(source:Araport11)	protein_coding	MODIFYING WALL LIGNIN-2 (MWL-2)	MODIFYING WALL LIGNIN-2 (MWL-2)	-1.21069	0.296462	-4.08377	4.43101e-05	0.000203331	Down	AT4G19370
AT4G19420	AT4G19420.4	Pectinacetylesterase family protein;(source:Araport11)	protein_coding			-1.65838	0.0495584	-33.4631	1.66e-245	5.58913e-243	Down	AT4G19420
AT4G19430	AT4G19430.1	hypothetical protein;(source:Araport11)	protein_coding			-1.00553	0.262511	-3.83042	0.000127925	0.000539194	Down	AT4G19430
AT4G19460	AT4G19460.1	UDP-Glycosyltransferase superfamily protein;(source:Araport11)	protein_coding			-1.05499	0.177583	-5.94084	2.83564e-09	2.2047e-08	Down	AT4G19460
AT4G19520	AT4G19520.1	disease resistance protein (TIR-NBS-LRR class) family;(source:Araport11)	protein_coding			1.0068	0.214391	4.69609	2.65189e-06	1.46049e-05	Up	AT4G19520
[truncated: 647 more rows]
