# Supplementary material for: MBD3 Regulates Male Germ Cell Division and Sperm Fertility in Arabidopsis thaliana
Source: Plants (Basel). 2023 Jul 15;12(14):2654. doi: 10.3390/plants12142654 (PMC10384339; doi:10.3390/plants12142654)
Supplement: Supplementary file 1 [file plants-12-02654-s001.zip › plants-2453562-supplementary/SP data/Table S6.xlsx]

## Sheet: Sheet1
Score	ID	Other names	Description	GO Biological Process
13	AT4G25110	ATMC2, ATMCP1C, MC2, MCP1C, METACASPASE 1C, METACASPASE 2	Encodes a type I metacaspase. Two Arabidopsis metacaspases, AT1G02170 (MC1) and AT4G25110 (MC2) antagonistically control programmed cell death in Arabidopsis. MC1 is a positive regulator of cell death and requires conserved caspase-like putative catalytic residues for its function. MC2 negatively regulates cell death. This function is independent of the putative catalytic residues. A third type I…	defense response, negative regulation of programmed cell death, proteolysis
11	AT2G21620	RD2, RESPONSIVE TO DESICCATION 2	Encodes gene that is induced in response to desiccation; mRNA expression is seen 10 and 24 hrs after start of desiccation treatment.	response to desiccation
4	AT5G20740		Plant invertase/pectin methylesterase inhibitor superfamily protein	negative regulation of catalytic activity, regulation of shoot apical meristem development
4	AT3G51780	ATBAG4, BAG4, BCL-2-ASSOCIATED ATHANOGENE 4	A member of Arabidopsis BAG (Bcl-2-associated athanogene) proteins, plant homologs of mammalian regulators of apoptosis. BD domain of ATBAG4 had highest similarity to human DB domain of BAG protein. Plant BAG proteins are multi-functional and remarkably similar to their animal counterparts, as they regulate apoptotic-like processes ranging from pathogen attack, to abiotic stress, to plant develop…	response to cold, response to salt stress, vegetative to reproductive phase transition of meristem
3	AT2G28590	PBL6	Protein kinase superfamily protein;	defense response, phosphorylation, protein phosphorylation
2	AT3G18810	ATPERK6, PERK6, PROLINE-RICH EXTENSIN-LIKE RECEPTOR KINASE 6	Encodes a member of the proline-rich extensin-like receptor kinase (PERK) family. This family consists of 15 predicted receptor kinases	protein phosphorylation
2	AT4G39960	DJA5, DNA J PROTEIN A5	Molecular chaperone Hsp40/DnaJ family protein	chaperone cofactor-dependent protein refolding, protein folding, protein refolding,response to heat
2	AT1G75690	LOW QUANTUM YIELD OF PHOTOSYSTEM II 1, LQY1	DnaJ/Hsp40 cysteine-rich domain superfamily protein	photosystem II repair
2	AT1G02410	COX11, CYTOCHROME C OXIDASE 11	Encodes a member of the cytochrome c oxidase 11 protein family. It is an integral mitochondrial protein and likely plays an important role as a mitochondrial chaperone in COX complex assembly, affecting plant growth and pollen germination.	biological_process, pollen germination, positive regulation of cytochrome-c oxidase activity, post-embryonic root morphogenesis
2	AT4G17510	UBIQUITIN C-TERMINAL HYDROLASE 3, UCH3	ubiquitin C-terminal hydrolase 3	protein deubiquitination, ubiquitin-dependent protein catabolic process
2	AT5G20890	CCT2, CHAPERONIN CONTAINING T-COMPLEX POLYPEPTIDE-1 SUBUNIT 2	TCP-1/cpn60 chaperonin family protein	protein folding
2	AT4G11260	ATSGT1B, EDM1, ENHANCED DOWNY MILDEW 1, ENHANCER OF TIR1-1 AUXIN RESISTANCE 3, ETA3, RPR1, SGT1B	Functions in plant disease resistance signaling, SCF(TIR1) mediated degradation of Aux/IAA proteins and HSP90 mediated degradation of R resistance proteins. AtSGT1a and AtSGT1b are functionally redundant in the resistance to pathogenes. AtSGT1b was more highly expressed than AtSGT1. The N-terminal TPR domain of AtSGT1a reduces the steady-state level of Arabidopsis SGT1 proteins whereas the same d…		auxin-activated signaling pathway, defense response, defense response to fungus,innate immune response, jasmonic acid mediated signaling pathway, negative regulation of seed germination, protein catabolic process, protein stabilization,regulation of defense response to fungus, incompatible interaction, regulation of protein stability, response to heat, ubiquitin-dependent protein catabolic process
1	AT1G62480		Vacuolar calcium-binding protein-like protein;	response to cadmium ion, response to salt stress
1	AT5G28770	ARABIDOPSIS THALIANA BASIC LEUCINE ZIPPER 63, ATBZIP63, BZO2H3	BASIC LEUCINE ZIPPER protein which regulates the circadian oscillator gene PSEUDO RESPONSE REGULATOR7 (PRR7) to change the circadian phase in response to sugars. It upregulates PRR7 in response to low energy. bZIP63 and PRR7 are required for correct oscillator phase under light/dark cycles. bZIP protein BZO2H3 mRNA, partial cds	cellular response to abscisic acid stimulus, cellular response to glucose stimulus,cellular response to starvation, entrainment of circadian clock, regulation of transcription, DNA-templated
1	AT1G49480	RELATED TO VERNALIZATION1 1, RTV1	Encodes a nuclear-localized DNA-binding protein that interacts with ITN1 at the PM and nuclei in vivo and may regulate ITN's subcellular localization.	cellular protein localization, regulation of transcription, DNA-templated, response to cold
1	AT4G18340		Glycosyl hydrolase superfamily protein	carbohydrate metabolic process
1	AT2G22360	DJA6, DNA J PROTEIN A6	DNAJ heat shock family protein	chaperone cofactor-dependent protein refolding, protein folding, protein refolding,response to heat
1	AT5G11790	N-MYC DOWNREGULATED-LIKE 2, NDL2	N-MYC downregulated-like 2	N-MYC downregulated-like 2
1	AT3G02690		Nucleotide/sugar transporter family protein	chloroplast, chloroplast membrane, integral component of membrane, membrane
1	AT4G29060	EMB2726, EMBRYO DEFECTIVE 2726	elongation factor Ts family protein	embryo development ending in seed dormancy, mitochondrial translational elongation, response to cadmium ion, translational elongation
1	AT4G25100	FE SUPEROXIDE DISMUTASE 1, FSD1	Fe-superoxide dismutase	circadian rhythm, oxidation-reduction process, removal of superoxide radicals,response to cadmium ion, response to copper ion, response to light intensity,response to oxidative stress, response to ozone
1	AT1G70895	CLAVATA3/ESR-RELATED 17, CLE17	Member of a large family of putative ligands homologous to the Clavata3 gene. Consists of a single exon	galactose catabolic process via UDP-galactose, galactose metabolic process,glucose metabolic process
1	AT5G15140		Galactose mutarotase-like superfamily protein
1	AT5G04130	DNA GYRASE B2, GYRB2	Encodes a protein that when expressed together with GYRA generates an active supercoiling DNA gyrase enzyme that shares similar properties to its bacterial counterpart, including sensitivity to gyrase-specific antibiotics	DNA metabolic process, DNA topological change
1	AT5G26610		D111/G-patch domain-containing protein	biological_process
1	AT3G14080	LSM1B, SM-LIKE 1B	Small nuclear ribonucleoprotein family protein	RNA metabolic process, cold acclimation, deadenylation-dependent decapping of nuclear-transcribed mRNA, hyperosmotic salinity response, mRNA processing,response to water deprivation
1	AT1G43170	ARP1, EMB2207, EMBRYO DEFECTIVE 2207, RIBOSOMAL PROTEIN 1, RP1, RPL3A	Encodes a cytoplasmic ribosomal protein. The mRNA is cell-to-cell mobile.		embryo development ending in seed dormancy, ribosomal large subunit assembly,translation
1	AT5G27330		Prefoldin chaperone subunit family protein	endoplasmic reticulum
1	AT3G03790		ankyrin repeat family protein / regulator of chromosome condensation (RCC1) family protein	biological_process
1	AT2G04110		pseudogene of expressed protein
1	AT1G44160		HSP40/DnaJ peptide-binding protein	chaperone cofactor-dependent protein refolding, protein folding
1	AT1G69810	TWRKY36, WRKY DNA-BINDING PROTEIN 36, WRKY36	member of WRKY Transcription Factor; Group II-b	regulation of transcription, DNA-templated
